# Supplementary material for: Stringent selection drives convergence toward omicron-like SARS-CoV-2 receptor-binding motifs
Source: Nat Commun. 2026 Apr 25;17:5712. doi: 10.1038/s41467-026-72312-z (PMC13324855; doi:10.1038/s41467-026-72312-z)
Supplement: Supplementary file 4 — Supplementary Data 1 [file 41467_2026_72312_MOESM4_ESM.xlsx]

## Sheet: 260206-Supplementary-Data-prime
Sample	Fwd primer name	Fwd primer sequence	Rev primer name	Rev primer sequence	amplicon AA-start	AA-end	nt-start	nt-end	reference
LSS-WT-1	LSS WT FW	GTACAAGTGCTAGCCATATGGGTTGCC	LSS WT REV	GGCCTGATAGATTTCAGTTGAAATATCTCTC	340	516	1018	1548	MN908947.3_S
LSS-WT-2	WT_lib_F	ACAGGCTGCGTTATAGCTTGG	WT_lib_R	ACAGTTGCTGGTGCATGTAGAAG	340	516	1018	1548	MN908947.3_S
LSS-Alpha-1	LSS Alpha FWD	ATGGCACAGCTAGCCATATGGGTTG	LSS Alpha REV	GGCCTGATAGATTTCAGTTGAAATATCTCTC	340	517	1018	1551	MN908947.3_S
LSS-Alpha-2	Alpha_lib_F	CAGGCTGCGTTATAGCTTGG	Alpha-Lib_R	CAAACAGTTGCTGGTGCATGTAG	340	517	1018	1551	MN908947.3_S
LSS-Beta-1	LSS Beta FWD	GGATCTAGTGCTAGCCATATGGGTTG	LSS Beta REV	ACCGGCCTGATAGATTTCAGTTG	340	515	1018	1545	MN908947.3_S
LSS-Beta-2	Beta-Lib_F	CCAGATGATTTTACAGGCTGCG	Beta-Lib_R	CAGTTGCTGGTGCATGTAGAAGTTC	340	515	1018	1545	MN908947.3_S
LSS-v48--1	LSS v48 FWD	GTAGAGGAGCTAGCCATATGGGTTG	LSS v48 REV	ACCGGCCTGATAGATTTCAGTTG	340	518	1018	1554	MN908947.3_S
LSS-v48-2	RY-Lib_F	CAGGCTGCGTTATAGCTTGG	RY-Lib_R	ACAAACAGTTGCTGGTGCATG	340	518	1018	1554	MN908947.3_S
LSS-BA1-1	LSS BA1 FWD	CTGGTAGCGCTAGCCATATGGGTAC	LSS BA1 REV	GGCCTGATAGATTTCAGTTGAAATATCTCTC	338	515	1012	1545	MN908947.3_S
LSS-BA1-2	OM-Lib_F	CAGGCTGCGTTATAGCTTGG	OM-Lib_R	GTTGCTGGTGCATGTAGAAGTTC	338	515	1012	1545	MN908947.3_S
1 (WT 1)	D5.WT1-F	TTGCTGATTATAATTATAAATTACCAGATGATTTT	D5.WT1-R	caagtcctcttcagaaataagcttttgttcggatccAGTTCCACTTGAGTTGCCTCC	430	528	1288	1584	MN908947.3_S
2 (I358F 1)	E5.I3-F	TTGCTGATTATAATTATAAATTACCAGATGATTTT	E5.I3-R	caagtcctcttcagaaataagcttttgttcggatccTCCTGAACCATTAGATCCGGT	430	528	1288	1584	MN908947.3_S
3 (BA1 1)	F5.B1-F	TTGCTGATTATAATTATAAATTACCAGATGATTTT	F5.B1-R	caagtcctcttcagaaataagcttttgttcggatccTGTGCCATTAGTTCCAGAGGA	430	528	1288	1584	MN908947.3_S
4 (BA2 1)	G5.B2-F	TTGCTGATTATAATTATAAATTACCAGATGATTTT	G5.B2-R	caagtcctcttcagaaataagcttttgttcggatccCGAGGAACCGCCAGTTGAACC	430	528	1288	1584	MN908947.3_S
5 (WT 2)	H5.WT2-F	TTGCTGATTATAATTATAAATTACCAGATGATTTT	H5.WT2-R	caagtcctcttcagaaataagcttttgttcggatccAGTTCCACTTGAGTTGCCTCC	430	528	1288	1584	MN908947.3_S
6 (I358F 2)	A6.I3-F	TTGCTGATTATAATTATAAATTACCAGATGATTTT	A6.I3-R	caagtcctcttcagaaataagcttttgttcggatccTCCTGAACCATTAGATCCGGT	430	528	1288	1584	MN908947.3_S
7 (BA1 2)	B6.BM-F	TTGCTGATTATAATTATAAATTACCAGATGATTTT	B6.BM-R	caagtcctcttcagaaataagcttttgttcggatccTGTGCCATTAGTTCCAGAGGA	430	528	1288	1584	MN908947.3_S
8 (BA2 2)	C6.BA2-F	TTGCTGATTATAATTATAAATTACCAGATGATTTT	C6.BA2-R	caagtcctcttcagaaataagcttttgttcggatccCGAGGAACCGCCAGTTGAACC	430	528	1288	1584	MN908947.3_S
9 (WT 4)	D6.WT4-F	TTGCTGATTATAATTATAAATTACCAGATGATTTT	D6.WT4-R	caagtcctcttcagaaataagcttttgttcggatccAGTTCCACTTGAGTTGCCTCC	430	528	1288	1584	MN908947.3_S
10 (I358F 4)	E6.I34-F	TTGCTGATTATAATTATAAATTACCAGATGATTTT	E6.I34-R	caagtcctcttcagaaataagcttttgttcggatccTCCTGAACCATTAGATCCGGT	430	528	1288	1584	MN908947.3_S
11 (BA1 4)	F6.BA1-F	TTGCTGATTATAATTATAAATTACCAGATGATTTT	F6.BA1-R	caagtcctcttcagaaataagcttttgttcggatccTGTGCCATTAGTTCCAGAGGA	430	528	1288	1584	MN908947.3_S
12 (BA2 4)	G6.BA2-F	TTGCTGATTATAATTATAAATTACCAGATGATTTT	G6.BA2-R	caagtcctcttcagaaataagcttttgttcggatccCGAGGAACCGCCAGTTGAACC	430	528	1288	1584	MN908947.3_S
SARS1-L1	MB76-F1-S1-NGS	GCTACGTAGTGTTCTCCACCTTCAAATGCTACGG	MB81-R1-S1-NGS	AGCGTTACGTTACTTCCAATCTGGATGGTTCGAAAGA	369	502	1103	1506	synt seq
SARS1-L2	MB77-F2-S1-NGS	GACCCGTGACTTTCTCCACCTTCAAATGCTACGG	MB82-R2-S1-NGS	GGAGGCATTTCTCTTCCAATCTGGATGGTTCGAAAGA	369	502	1103	1506	synt seq
SARS1-L3	MB78-F3-S1-NGS	CCCTAAATGTTTTCTCCACCTTCAAATGCTACGG	MB83-R3-S1-NGS	ATATTGCACGCTCTTCCAATCTGGATGGTTCGAAAGA	369	502	1103	1506	synt seq
SARS1-L4	MB79-F4-S1-NGS	TCACTTTCTGTCTCTCCACCTTCAAATGCTACGG	MB84-R4-S1-NGS	GCTTTCATTGGACTTCCAATCTGGATGGTTCGAAAGA	369	502	1103	1506	synt seq
SARS1-L5	MB80-F5-S1-NGS	TGGGAACTAAGTTCTCCACCTTCAAATGCTACGG	MB85-F5-S1-NGS	GCCGTTGACTAGCTTCCAATCTGGATGGTTCGAAAGA	369	502	1103	1506	synt seq

## Sheet: other primers
construction primers	sequence
AA_RBDo-SA_2F	gaggcggtagcggaggcggaAGCAACGGTACTGGATCTAGTgctagccatatgggtTGC
AA_RBDo-SA_2R	cagaaataagcttttgttcAGTTCCACTTGAGTTGCCTCCggatccTTTAGG
BB_RBDo-SAR_2F	ggtggaggcggtagcggaggcggaAACACTTCAGGAGGTAGAGGAgctagccatatgggtTGC
BB_RBDo-SAR_2R	cagaaataagcttttgttcTCCTGAACCATTAGATCCGGTggatccTTTAGG
CC_RBDo-BR_2F	ggtggaggcggtagcggaggcggaTCCTCTGGAACTAATGGCACAgctagccatatgggtTGC
CC_RBDo-BR_2R	ctcttcagaaataagcttttgttcCGAGGAACCGCCAGTTGAACCggatccTTTAGG
EE_RBDo-OM_2F	ctggtggaggcggtagcggaggcggaAGTGGCAATGCAACTGGTAGCgctagccatatgggtAC
EE_RBDo-OM_2R	ctcttcagaaataagcttttgttcAGATGATCCACTATTGCCCGAggatccTTTAGG
FF_RBDo-Wu_2F	ctggtggaggcggtagcggaggcggaCAAGGTACCGGAAGTACAAGTgctagccatatgggtTG
FF_RBDo-Wu_2R	gtcctcttcagaaataagcttttgttcGGTACTGCCATTTCCGGATCTggatccTTTAGG
Barcode specific primers
pJYDC-barcC_F	TCCTCTGGAACTAATGGCACAg
pJYDC-barcC_R	CGAGGAACCGCCAGTTGAAC
pJYDC-barcA_F	AGCAACGGTACTGGATCTAGTg
pJYDC-barcA_R	AGTTCCACTTGAGTTGCCTCC
pJYDC-barcD_F	ACAAACGGTTCCGGCACAGG
pJYDC-barcE_F	AGTGGCAATGCAACTGGTAGC
pJYDC-barcE_R	AGATGATCCACTATTGCCCGAg
pJYDC-barcF_F	CAAGGTACCGGAAGTACAAGTg
pJYDC-barcF_R	GGTACTGCCATTTCCGGATCTg
universal primers
pCT_seq_R	CATGGGAAAACATGTTGTTTACGGAG
pCTCON_seq_FW	GCAGCCCCATAAACACACAGTATG
