# Supplementary material for: Stringent selection drives convergence toward omicron-like SARS-CoV-2 receptor-binding motifs
Source: Nat Commun. 2026 Apr 25;17:5712. doi: 10.1038/s41467-026-72312-z (PMC13324855; doi:10.1038/s41467-026-72312-z)
Supplement: Supplementary file 6 — Source Data 1 [file 41467_2026_72312_MOESM6_ESM.xlsx]

## Sheet: Fig 2 
Source data for Figure 2 - insets A to D
position	original-AA	mutant-AA	freq	original-codon	mutant-codon	absolute-mut-occurrence	reads-no
430	T	T	0.002587	ACA	ACG	1806	698044
430	T	T	0.0026	ACA	ACT	1815	698044
430	T	T	0.000725	ACA	ACC	506	698044
431	G	C	0.003522	GGC	TGC	2468	700797
431	G	D	0.00281	GGC	GAC	1969	700797
431	G	A	0.001925	GGC	GCC	1349	700797
431	G	G	0.001338	GGC	GGT	938	700797
431	G	R	0.001648	GGC	CGC	1155	700797
431	G	S	0.001254	GGC	AGC	879	700797
431	G	G	0.001534	GGC	GGG	1075	700797
431	G	G	0.0013	GGC	GGA	911	700797
431	G	V	0.00111	GGC	GTC	778	700797
431	G	C	1e-06	GGC	TGT	1	700797
431	G	W	2.6e-05	GGC	TGG	18	700797
431	G	*	1.4e-05	GGC	TGA	10	700797
431	G	V	3e-06	GGC	GTT	2	700797
431	G	V	7e-06	GGC	GTG	5	700797
431	G	V	1e-05	GGC	GTA	7	700797
431	G	A	1e-05	GGC	GCT	7	700797
431	G	A	1e-05	GGC	GCG	7	700797
431	G	A	3e-06	GGC	GCA	2	700797
431	G	D	1e-06	GGC	GAT	1	700797
431	G	E	1e-06	GGC	GAG	1	700797
431	G	R	3e-06	GGC	CGT	2	700797
431	G	R	9e-06	GGC	CGG	6	700797
431	G	R	1.4e-05	GGC	CGA	10	700797
431	G	R	1e-06	GGC	AGG	1	700797
432	C	C	0.006142	TGC	TGT	4306	701070
432	C	W	0.004048	TGC	TGG	2838	701070
432	C	R	0.002468	TGC	CGC	1730	701070
432	C	S	0.002422	TGC	AGC	1698	701070
432	C	Y	0.002087	TGC	TAC	1463	701070
432	C	S	0.00175	TGC	TCC	1227	701070
432	C	*	0.000957	TGC	TGA	671	701070
432	C	F	0.000919	TGC	TTC	644	701070
432	C	G	0.000342	TGC	GGC	240	701070
432	C	Y	9e-06	TGC	TAT	6	701070
432	C	*	6e-06	TGC	TAG	4	701070
432	C	G	6e-06	TGC	GGT	4	701070
432	C	A	4e-06	TGC	GCC	3	701070
432	C	S	2.9e-05	TGC	TCG	20	701070
432	C	G	6e-06	TGC	GGG	4	701070
432	C	T	4.7e-05	TGC	ACC	33	701070
432	C	S	1.1e-05	TGC	TCA	8	701070
432	C	S	7e-06	TGC	AGT	5	701070
432	C	R	1.7e-05	TGC	AGA	12	701070
432	C	R	1.4e-05	TGC	CGG	10	701070
432	C	F	3e-06	TGC	TTT	2	701070
432	C	L	9e-06	TGC	TTG	6	701070
432	C	L	1e-05	TGC	TTA	7	701070
432	C	S	9e-06	TGC	TCT	6	701070
432	C	*	1e-06	TGC	TAA	1	701070
432	C	V	3e-06	TGC	GTC	2	701070
432	C	L	1e-06	TGC	CTC	1	701070
432	C	R	4e-06	TGC	CGT	3	701070
432	C	R	1e-06	TGC	CGA	1	701070
432	C	P	4e-06	TGC	CCC	3	701070
432	C	H	3e-06	TGC	CAC	2	701070
432	C	I	6e-06	TGC	ATC	4	701070
432	C	R	3e-06	TGC	AGG	2	701070
432	C	N	1e-06	TGC	AAC	1	701070
433	V	I	0.002471	GTT	ATT	1733	701251
433	V	A	0.002059	GTT	GCT	1444	701251
433	V	D	0.002275	GTT	GAT	1595	701251
433	V	L	0.001894	GTT	CTT	1328	701251
433	V	V	0.001577	GTT	GTA	1106	701251
433	V	V	0.001242	GTT	GTC	871	701251
433	V	F	0.000784	GTT	TTT	550	701251
433	V	G	0.000542	GTT	GGT	380	701251
433	V	V	0.000123	GTT	GTG	86	701251
433	V	P	7e-06	GTT	CCT	5	701251
433	V	L	1.7e-05	GTT	TTA	12	701251
433	V	Y	1.1e-05	GTT	TAT	8	701251
433	V	E	3.1e-05	GTT	GAA	22	701251
433	V	R	9e-06	GTT	CGT	6	701251
433	V	C	1e-06	GTT	TGT	1	701251
433	V	S	3e-06	GTT	TCT	2	701251
433	V	L	5.3e-05	GTT	CTA	37	701251
433	V	G	3e-06	GTT	GGA	2	701251
433	V	H	2.1e-05	GTT	CAT	15	701251
433	V	D	4e-06	GTT	GAC	3	701251
433	V	Q	7e-06	GTT	CAA	5	701251
433	V	G	1e-06	GTT	GGG	1	701251
433	V	A	1e-06	GTT	GCC	1	701251
433	V	E	3e-06	GTT	GAG	2	701251
433	V	L	3e-06	GTT	CTG	2	701251
433	V	L	3e-06	GTT	CTC	2	701251
433	V	M	1e-06	GTT	ATG	1	701251
433	V	I	9e-06	GTT	ATA	6	701251
433	V	T	7e-06	GTT	ACT	5	701251
433	V	N	1e-06	GTT	AAT	1	701251
433	V	R	1e-06	GTT	CGA	1	701251
434	I	I	0.01573	ATA	ATT	11033	701385
434	I	L	0.005191	ATA	TTA	3641	701385
434	I	T	0.001527	ATA	ACA	1071	701385
434	I	K	0.001976	ATA	AAA	1386	701385
434	I	M	0.001283	ATA	ATG	900	701385
434	I	V	0.001158	ATA	GTA	812	701385
434	I	F	0.000364	ATA	TTT	255	701385
434	I	I	0.000128	ATA	ATC	90	701385
434	I	L	0.000137	ATA	CTA	96	701385
434	I	R	0.00012	ATA	AGA	84	701385
434	I	N	6.8e-05	ATA	AAT	48	701385
434	I	Y	4e-06	ATA	TAT	3	701385
434	I	*	2.3e-05	ATA	TAA	16	701385
434	I	L	6e-06	ATA	TTG	4	701385
434	I	T	1e-05	ATA	ACT	7	701385
434	I	L	3e-06	ATA	CTT	2	701385
434	I	F	1e-06	ATA	TTC	1	701385
434	I	C	1e-06	ATA	TGT	1	701385
434	I	*	3e-06	ATA	TGA	2	701385
434	I	S	1e-06	ATA	TCG	1	701385
434	I	V	7e-06	ATA	GTT	5	701385
434	I	V	3e-06	ATA	GTG	2	701385
434	I	A	1e-06	ATA	GCA	1	701385
434	I	E	4e-06	ATA	GAA	3	701385
434	I	Q	3e-06	ATA	CAA	2	701385
434	I	T	1e-06	ATA	ACG	1	701385
434	I	N	1e-06	ATA	AAC	1	701385
434	I	S	1e-06	ATA	AGT	1	701385
434	I	K	1e-06	ATA	AAG	1	701385
435	A	G	0.004003	GCT	GGT	2809	701637
435	A	A	0.003691	GCT	GCA	2590	701637
435	A	A	0.002607	GCT	GCC	1829	701637
435	A	T	0.002004	GCT	ACT	1406	701637
435	A	V	0.001757	GCT	GTT	1233	701637
435	A	D	0.001561	GCT	GAT	1095	701637
435	A	S	0.001431	GCT	TCT	1004	701637
435	A	P	0.001566	GCT	CCT	1099	701637
435	A	A	0.000619	GCT	GCG	434	701637
435	A	Y	1.3e-05	GCT	TAT	9	701637
435	A	R	3e-05	GCT	CGT	21	701637
435	A	P	3.7e-05	GCT	CCA	26	701637
435	A	T	3e-06	GCT	ACG	2	701637
435	A	S	6e-06	GCT	TCC	4	701637
435	A	S	2.1e-05	GCT	TCA	15	701637
435	A	V	3e-06	GCT	GTC	2	701637
435	A	G	1e-05	GCT	GGC	7	701637
435	A	E	3e-06	GCT	GAG	2	701637
435	A	N	4e-06	GCT	AAT	3	701637
435	A	L	3e-06	GCT	CTT	2	701637
435	A	E	1.6e-05	GCT	GAA	11	701637
435	A	G	1e-05	GCT	GGG	7	701637
435	A	G	1.9e-05	GCT	GGA	13	701637
435	A	F	9e-06	GCT	TTT	6	701637
435	A	C	1.1e-05	GCT	TGT	8	701637
435	A	H	1.3e-05	GCT	CAT	9	701637
435	A	P	4e-06	GCT	CCC	3	701637
435	A	*	1e-06	GCT	TAA	1	701637
435	A	L	1e-06	GCT	TTA	1	701637
435	A	P	1e-06	GCT	CCG	1	701637
435	A	I	1e-06	GCT	ATT	1	701637
435	A	V	6e-06	GCT	GTA	4	701637
435	A	S	3e-06	GCT	AGT	2	701637
435	A	T	6e-06	GCT	ACC	4	701637
435	A	T	7e-06	GCT	ACA	5	701637
435	A	S	1e-06	GCT	TCG	1	701637
435	A	L	1e-06	GCT	CTA	1	701637
435	A	DEL	1e-06	GCT	---	1	701637
436	W	R	0.003715	TGG	CGG	2607	701753
436	W	R	0.003134	TGG	AGG	2199	701753
436	W	*	0.00131	TGG	TAG	919	701753
436	W	C	0.001532	TGG	TGC	1075	701753
436	W	S	0.001589	TGG	TCG	1115	701753
436	W	*	0.001223	TGG	TGA	858	701753
436	W	C	0.001206	TGG	TGT	846	701753
436	W	L	0.000912	TGG	TTG	640	701753
436	W	G	0.000426	TGG	GGG	299	701753
436	W	S	5.6e-05	TGG	TCC	39	701753
436	W	Y	1e-06	TGG	TAT	1	701753
436	W	I	3e-06	TGG	ATT	2	701753
436	W	T	5e-05	TGG	ACG	35	701753
436	W	S	1.1e-05	TGG	AGT	8	701753
436	W	F	1.1e-05	TGG	TTT	8	701753
436	W	T	1.3e-05	TGG	ACC	9	701753
436	W	S	1.4e-05	TGG	TCT	10	701753
436	W	S	4e-05	TGG	AGC	28	701753
436	W	M	1.1e-05	TGG	ATG	8	701753
436	W	S	4e-06	TGG	TCA	3	701753
436	W	F	1.3e-05	TGG	TTC	9	701753
436	W	P	4e-06	TGG	CCG	3	701753
436	W	T	3e-06	TGG	ACT	2	701753
436	W	A	4e-06	TGG	GCG	3	701753
436	W	R	6e-06	TGG	CGC	4	701753
436	W	*	3e-06	TGG	TAA	2	701753
436	W	V	6e-06	TGG	GTG	4	701753
436	W	G	3e-06	TGG	GGC	2	701753
436	W	L	4e-06	TGG	CTG	3	701753
436	W	R	3e-06	TGG	CGA	2	701753
436	W	Q	3e-06	TGG	CAG	2	701753
436	W	R	1e-06	TGG	AGA	1	701753
436	W	K	6e-06	TGG	AAG	4	701753
436	W	K	3e-06	TGG	AAA	2	701753
436	W	Y	1e-06	TGG	TAC	1	701753
436	W	A	1e-06	TGG	GCC	1	701753
437	N	Y	0.002163	AAT	TAT	1518	701916
437	N	D	0.001985	AAT	GAT	1393	701916
437	N	N	0.001849	AAT	AAC	1298	701916
437	N	K	0.001936	AAT	AAA	1359	701916
437	N	I	0.001895	AAT	ATT	1330	701916
437	N	S	0.001712	AAT	AGT	1202	701916
437	N	K	0.000292	AAT	AAG	205	701916
437	N	T	0.000271	AAT	ACT	190	701916
437	N	H	0.000208	AAT	CAT	146	701916
437	N	Y	7e-06	AAT	TAC	5	701916
437	N	M	3e-06	AAT	ATG	2	701916
437	N	T	4e-06	AAT	ACA	3	701916
437	N	T	1e-06	AAT	ACG	1	701916
437	N	I	9e-06	AAT	ATA	6	701916
437	N	P	1e-06	AAT	CCT	1	701916
437	N	F	7e-06	AAT	TTT	5	701916
437	N	*	3e-06	AAT	TAG	2	701916
437	N	E	3e-06	AAT	GAA	2	701916
437	N	R	1e-06	AAT	CGT	1	701916
437	N	V	4e-06	AAT	GTT	3	701916
437	N	L	3e-06	AAT	CTT	2	701916
437	N	C	3e-06	AAT	TGT	2	701916
437	N	*	6e-06	AAT	TAA	4	701916
437	N	G	1e-06	AAT	GGT	1	701916
437	N	D	1e-06	AAT	GAC	1	701916
437	N	R	1e-06	AAT	AGG	1	701916
437	N	S	1e-06	AAT	AGC	1	701916
437	N	R	1e-06	AAT	AGA	1	701916
437	N	T	1e-06	AAT	ACC	1	701916
438	S	S	0.002061	TCT	TCC	1447	702023
438	S	T	0.002454	TCT	ACT	1723	702023
438	S	S	0.002154	TCT	TCA	1512	702023
438	S	Y	0.001644	TCT	TAT	1154	702023
438	S	P	0.001399	TCT	CCT	982	702023
438	S	F	0.000809	TCT	TTT	568	702023
438	S	C	0.000632	TCT	TGT	444	702023
438	S	A	0.000191	TCT	GCT	134	702023
438	S	S	0.000165	TCT	TCG	116	702023
438	S	T	7e-06	TCT	ACC	5	702023
438	S	T	4.3e-05	TCT	ACA	30	702023
438	S	*	2.7e-05	TCT	TAA	19	702023
438	S	S	9e-06	TCT	AGT	6	702023
438	S	K	7e-06	TCT	AAA	5	702023
438	S	N	1.7e-05	TCT	AAT	12	702023
438	S	D	1e-06	TCT	GAT	1	702023
438	S	C	1e-06	TCT	TGC	1	702023
438	S	L	4e-06	TCT	TTA	3	702023
438	S	W	1e-06	TCT	TGG	1	702023
438	S	*	1e-06	TCT	TGA	1	702023
438	S	P	3e-06	TCT	CCC	2	702023
438	S	P	1e-06	TCT	CCA	1	702023
438	S	H	1e-06	TCT	CAT	1	702023
438	S	Y	1e-06	TCT	TAC	1	702023
438	S	F	1e-06	TCT	TTC	1	702023
439	N	I	0.002408	AAC	ATC	1691	702154
439	N	S	0.001839	AAC	AGC	1291	702154
439	N	D	0.001561	AAC	GAC	1096	702154
439	N	Y	0.001615	AAC	TAC	1134	702154
439	N	N	0.001266	AAC	AAT	889	702154
439	N	T	0.000629	AAC	ACC	442	702154
439	N	K	0.000816	AAC	AAA	573	702154
439	N	K	0.00057	AAC	AAG	400	702154
439	N	H	0.000295	AAC	CAC	207	702154
439	N	*	9e-06	AAC	TAG	6	702154
439	N	M	6e-06	AAC	ATG	4	702154
439	N	S	1e-06	AAC	TCG	1	702154
439	N	T	1e-06	AAC	ACG	1	702154
439	N	*	7e-06	AAC	TAA	5	702154
439	N	F	9e-06	AAC	TTC	6	702154
439	N	C	6e-06	AAC	TGC	4	702154
439	N	Y	1e-06	AAC	TAT	1	702154
439	N	G	3e-06	AAC	GGC	2	702154
439	N	R	1e-06	AAC	AGA	1	702154
439	N	F	1e-06	AAC	TTT	1	702154
439	N	S	3e-06	AAC	TCC	2	702154
439	N	V	9e-06	AAC	GTC	6	702154
439	N	D	3e-06	AAC	GAT	2	702154
439	N	E	1e-06	AAC	GAG	1	702154
439	N	E	1e-06	AAC	GAA	1	702154
439	N	I	6e-06	AAC	ATA	4	702154
439	N	S	1e-06	AAC	AGT	1	702154
439	N	R	4e-06	AAC	AGG	3	702154
439	N	T	6e-06	AAC	ACA	4	702154
439	N	DEL	2.1e-05	AAC	---	15	702154
440	N	Y	0.003897	AAT	TAT	2737	702337
440	N	I	0.003107	AAT	ATT	2182	702337
440	N	K	0.00224	AAT	AAA	1573	702337
440	N	D	0.001768	AAT	GAT	1242	702337
440	N	S	0.001553	AAT	AGT	1091	702337
440	N	N	0.001207	AAT	AAC	848	702337
440	N	H	0.000437	AAT	CAT	307	702337
440	N	T	0.000402	AAT	ACT	282	702337
440	N	K	0.000473	AAT	AAG	332	702337
440	N	F	5.3e-05	AAT	TTT	37	702337
440	N	V	7e-06	AAT	GTT	5	702337
440	N	C	1.1e-05	AAT	TGT	8	702337
440	N	D	4e-06	AAT	GAC	3	702337
440	N	I	1.6e-05	AAT	ATA	11	702337
440	N	R	1e-06	AAT	CGT	1	702337
440	N	M	3e-06	AAT	ATG	2	702337
440	N	S	3e-06	AAT	TCT	2	702337
440	N	*	9e-06	AAT	TAA	6	702337
440	N	P	1e-06	AAT	CCT	1	702337
440	N	E	4e-06	AAT	GAG	3	702337
440	N	R	6e-06	AAT	AGA	4	702337
440	N	G	3e-06	AAT	GGT	2	702337
440	N	E	1e-06	AAT	GAA	1	702337
440	N	Q	1e-06	AAT	CAA	1	702337
440	N	I	1e-06	AAT	ATC	1	702337
440	N	S	4e-06	AAT	AGC	3	702337
440	N	T	1e-06	AAT	ACC	1	702337
440	N	T	1e-06	AAT	ACA	1	702337
440	N	DEL	2.1e-05	AAT	---	15	702337
441	L	H	0.003239	CTT	CAT	2275	702453
441	L	L	0.002688	CTT	CTC	1888	702453
441	L	L	0.003119	CTT	CTA	2191	702453
441	L	P	0.00248	CTT	CCT	1742	702453
441	L	V	0.002528	CTT	GTT	1776	702453
441	L	I	0.001463	CTT	ATT	1028	702453
441	L	F	0.000997	CTT	TTT	700	702453
441	L	R	0.000443	CTT	CGT	311	702453
441	L	L	0.000343	CTT	CTG	241	702453
441	L	V	3e-06	CTT	GTG	2	702453
441	L	V	7e-06	CTT	GTC	5	702453
441	L	H	9e-06	CTT	CAC	6	702453
441	L	V	6e-06	CTT	GTA	4	702453
441	L	I	2.3e-05	CTT	ATA	16	702453
441	L	K	6e-06	CTT	AAA	4	702453
441	L	Q	2.6e-05	CTT	CAA	18	702453
441	L	N	1.3e-05	CTT	AAT	9	702453
441	L	G	9e-06	CTT	GGT	6	702453
441	L	D	1.3e-05	CTT	GAT	9	702453
441	L	M	3e-06	CTT	ATG	2	702453
441	L	S	1e-06	CTT	AGT	1	702453
441	L	A	1e-06	CTT	GCT	1	702453
441	L	Y	3e-06	CTT	TAT	2	702453
441	L	P	4e-06	CTT	CCA	3	702453
441	L	L	4e-06	CTT	TTA	3	702453
441	L	S	1e-06	CTT	TCT	1	702453
441	L	R	1e-06	CTT	CGC	1	702453
441	L	R	1e-06	CTT	CGA	1	702453
441	L	P	4e-06	CTT	CCC	3	702453
441	L	I	3e-06	CTT	ATC	2	702453
441	L	T	3e-06	CTT	ACT	2	702453
441	L	Q	1e-06	CTT	CAG	1	702453
441	L	DEL	2e-05	CTT	---	14	702453
442	D	V	0.002098	GAT	GTT	1474	702585
442	D	E	0.002038	GAT	GAA	1432	702585
442	D	D	0.001873	GAT	GAC	1316	702585
442	D	G	0.001573	GAT	GGT	1105	702585
442	D	H	0.001934	GAT	CAT	1359	702585
442	D	N	0.001099	GAT	AAT	772	702585
442	D	Y	0.001035	GAT	TAT	727	702585
442	D	E	0.000339	GAT	GAG	238	702585
442	D	A	0.000185	GAT	GCT	130	702585
442	D	K	4e-06	GAT	AAA	3	702585
442	D	L	3e-06	GAT	CTA	2	702585
442	D	V	1e-06	GAT	GTG	1	702585
442	D	Q	4.8e-05	GAT	CAA	34	702585
442	D	F	1.3e-05	GAT	TTT	9	702585
442	D	H	4e-06	GAT	CAC	3	702585
442	D	L	4e-06	GAT	CTT	3	702585
442	D	I	1.3e-05	GAT	ATT	9	702585
442	D	S	3e-06	GAT	TCT	2	702585
442	D	Y	1e-06	GAT	TAC	1	702585
442	D	V	1e-06	GAT	GTA	1	702585
442	D	G	3e-06	GAT	GGA	2	702585
442	D	S	3e-06	GAT	AGT	2	702585
442	D	N	3e-06	GAT	AAC	2	702585
442	D	*	6e-06	GAT	TAA	4	702585
442	D	P	1e-06	GAT	CCT	1	702585
442	D	DEL	2e-05	GAT	---	14	702585
443	S	S	0.002819	TCT	TCA	1981	702699
443	S	T	0.002589	TCT	ACT	1819	702699
443	S	C	0.001904	TCT	TGT	1338	702699
443	S	Y	0.001846	TCT	TAT	1297	702699
443	S	P	0.001474	TCT	CCT	1036	702699
443	S	S	0.001551	TCT	TCC	1090	702699
443	S	F	0.000924	TCT	TTT	649	702699
443	S	S	0.000306	TCT	TCG	215	702699
443	S	T	0.000209	TCT	ACA	147	702699
443	S	A	0.000199	TCT	GCT	140	702699
443	S	K	6e-06	TCT	AAA	4	702699
443	S	N	1.4e-05	TCT	AAT	10	702699
443	S	*	2e-05	TCT	TAA	14	702699
443	S	I	6e-06	TCT	ATT	4	702699
443	S	*	4e-06	TCT	TGA	3	702699
443	S	Y	3e-06	TCT	TAC	2	702699
443	S	P	3e-06	TCT	CCA	2	702699
443	S	L	7e-06	TCT	TTA	5	702699
443	S	S	9e-06	TCT	AGT	6	702699
443	S	A	1e-06	TCT	GCC	1	702699
443	S	A	1e-06	TCT	GCA	1	702699
443	S	R	1e-06	TCT	CGT	1	702699
443	S	P	4e-06	TCT	CCC	3	702699
443	S	H	3e-06	TCT	CAT	2	702699
443	S	T	1e-06	TCT	ACG	1	702699
443	S	T	3e-06	TCT	ACC	2	702699
443	S	Q	1e-06	TCT	CAA	1	702699
443	S	G	1e-06	TCT	GGT	1	702699
443	S	A	1e-06	TCT	GCG	1	702699
443	S	DEL	1e-06	TCT	---	1	702699
444	K	M	0.002711	AAG	ATG	1905	702806
444	K	N	0.001954	AAG	AAT	1373	702806
444	K	R	0.001726	AAG	AGG	1213	702806
444	K	E	0.001559	AAG	GAG	1096	702806
444	K	K	0.001161	AAG	AAA	816	702806
444	K	*	0.001039	AAG	TAG	730	702806
444	K	N	0.001282	AAG	AAC	901	702806
444	K	T	0.001037	AAG	ACG	729	702806
444	K	Q	0.000118	AAG	CAG	83	702806
444	K	V	7e-06	AAG	GTG	5	702806
444	K	I	1.4e-05	AAG	ATT	10	702806
444	K	R	4e-06	AAG	AGA	3	702806
444	K	L	1.3e-05	AAG	TTG	9	702806
444	K	T	3e-06	AAG	ACC	2	702806
444	K	T	4e-06	AAG	ACT	3	702806
444	K	Y	6e-06	AAG	TAC	4	702806
444	K	Y	9e-06	AAG	TAT	6	702806
444	K	S	4e-06	AAG	TCG	3	702806
444	K	D	7e-06	AAG	GAT	5	702806
444	K	G	6e-06	AAG	GGG	4	702806
444	K	A	1e-06	AAG	GCG	1	702806
444	K	S	3e-06	AAG	AGT	2	702806
444	K	S	3e-06	AAG	AGC	2	702806
444	K	T	1e-06	AAG	ACA	1	702806
444	K	I	3e-06	AAG	ATC	2	702806
444	K	W	1e-06	AAG	TGG	1	702806
444	K	P	3e-06	AAG	CCG	2	702806
444	K	S	1e-06	AAG	TCT	1	702806
444	K	H	1e-06	AAG	CAT	1	702806
444	K	DEL	0.000178	AAG	---	125	702806
445	V	V	0.002673	GTT	GTA	1879	702919
445	V	D	0.002396	GTT	GAT	1684	702919
445	V	V	0.001958	GTT	GTC	1376	702919
445	V	A	0.002071	GTT	GCT	1456	702919
445	V	I	0.001386	GTT	ATT	974	702919
445	V	L	0.001729	GTT	CTT	1215	702919
445	V	F	0.000815	GTT	TTT	573	702919
445	V	G	0.000535	GTT	GGT	376	702919
445	V	V	0.000329	GTT	GTG	231	702919
445	V	D	6e-06	GTT	GAC	4	702919
445	V	I	1e-05	GTT	ATA	7	702919
445	V	P	1.4e-05	GTT	CCT	10	702919
445	V	Y	1.1e-05	GTT	TAT	8	702919
445	V	E	1.8e-05	GTT	GAA	13	702919
445	V	H	3.6e-05	GTT	CAT	25	702919
445	V	E	1e-06	GTT	GAG	1	702919
445	V	Q	6e-06	GTT	CAA	4	702919
445	V	*	1e-06	GTT	TAA	1	702919
445	V	Y	1e-06	GTT	TAC	1	702919
445	V	L	3.4e-05	GTT	CTA	24	702919
445	V	S	3e-06	GTT	TCT	2	702919
445	V	R	6e-06	GTT	CGT	4	702919
445	V	L	1.4e-05	GTT	TTA	10	702919
445	V	S	1e-06	GTT	AGT	1	702919
445	V	L	3e-06	GTT	CTG	2	702919
445	V	N	3e-06	GTT	AAT	2	702919
445	V	C	1e-06	GTT	TGT	1	702919
445	V	L	1e-06	GTT	CTC	1	702919
445	V	I	4e-06	GTT	ATC	3	702919
445	V	F	3e-06	GTT	TTC	2	702919
445	V	G	4e-06	GTT	GGA	3	702919
445	V	A	1e-06	GTT	GCG	1	702919
445	V	A	1e-06	GTT	GCA	1	702919
445	V	T	1e-06	GTT	ACT	1	702919
445	V	G	1e-06	GTT	GGG	1	702919
445	V	DEL	0.000178	GTT	---	125	702919
446	G	D	0.003173	GGT	GAT	2231	703012
446	G	G	0.002811	GGT	GGA	1976	703012
446	G	S	0.001893	GGT	AGT	1331	703012
446	G	G	0.001979	GGT	GGC	1391	703012
446	G	C	0.001465	GGT	TGT	1030	703012
446	G	A	0.001649	GGT	GCT	1159	703012
446	G	R	0.001633	GGT	CGT	1148	703012
446	G	V	0.000804	GGT	GTT	565	703012
446	G	G	0.000459	GGT	GGG	323	703012
446	G	I	1e-06	GGT	ATT	1	703012
446	G	F	2.6e-05	GGT	TTT	18	703012
446	G	P	1.4e-05	GGT	CCA	10	703012
446	G	R	3.6e-05	GGT	CGA	25	703012
446	G	A	2.8e-05	GGT	GCA	20	703012
446	G	P	3.8e-05	GGT	CCT	27	703012
446	G	S	1e-05	GGT	TCT	7	703012
446	G	*	7e-06	GGT	TGA	5	703012
446	G	L	4e-06	GGT	CTA	3	703012
446	G	R	4e-06	GGT	CGC	3	703012
446	G	V	9e-06	GGT	GTA	6	703012
446	G	E	3e-06	GGT	GAA	2	703012
446	G	D	3e-06	GGT	GAC	2	703012
446	G	L	3e-06	GGT	CTT	2	703012
446	G	C	1e-06	GGT	TGC	1	703012
446	G	R	1e-06	GGT	CGG	1	703012
446	G	Y	4e-06	GGT	TAT	3	703012
446	G	N	6e-06	GGT	AAT	4	703012
446	G	H	4e-06	GGT	CAT	3	703012
446	G	S	3e-06	GGT	AGC	2	703012
446	G	R	3e-06	GGT	AGA	2	703012
446	G	T	1e-06	GGT	ACT	1	703012
446	G	A	1e-06	GGT	GCC	1	703012
446	G	V	1e-06	GGT	GTC	1	703012
446	G	DEL	0.000181	GGT	---	127	703012
447	G	D	0.002037	GGT	GAT	1432	703124
447	G	G	0.002098	GGT	GGA	1475	703124
447	G	S	0.001792	GGT	AGT	1260	703124
447	G	C	0.001759	GGT	TGT	1237	703124
447	G	G	0.001426	GGT	GGC	1003	703124
447	G	R	0.001175	GGT	CGT	826	703124
447	G	A	0.001237	GGT	GCT	870	703124
447	G	V	0.000775	GGT	GTT	545	703124
447	G	G	0.000388	GGT	GGG	273	703124
447	G	F	1.8e-05	GGT	TTT	13	703124
447	G	V	1.1e-05	GGT	GTA	8	703124
447	G	T	1e-06	GGT	ACA	1	703124
447	G	S	1e-06	GGT	TCA	1	703124
447	G	R	2.4e-05	GGT	CGA	17	703124
447	G	L	3e-06	GGT	CTA	2	703124
447	G	L	9e-06	GGT	CTT	6	703124
447	G	C	7e-06	GGT	TGC	5	703124
447	G	*	3e-06	GGT	TGA	2	703124
447	G	P	7e-06	GGT	CCA	5	703124
447	G	S	3e-06	GGT	TCT	2	703124
447	G	I	3e-06	GGT	ATT	2	703124
447	G	P	3e-05	GGT	CCT	21	703124
447	G	H	1e-06	GGT	CAT	1	703124
447	G	S	3e-06	GGT	AGC	2	703124
447	G	Y	9e-06	GGT	TAT	6	703124
447	G	R	1e-06	GGT	AGG	1	703124
447	G	W	1e-06	GGT	TGG	1	703124
447	G	A	1e-06	GGT	GCC	1	703124
447	G	A	1e-05	GGT	GCA	7	703124
447	G	E	1e-06	GGT	GAG	1	703124
447	G	E	4e-06	GGT	GAA	3	703124
447	G	I	1e-06	GGT	ATA	1	703124
447	G	R	3e-06	GGT	AGA	2	703124
447	G	N	3e-06	GGT	AAT	2	703124
447	G	R	1e-06	GGT	CGG	1	703124
447	G	DEL	7e-06	GGT	---	5	703124
448	N	Y	0.002459	AAT	TAT	1730	703609
448	N	I	0.002442	AAT	ATT	1718	703609
448	N	N	0.001869	AAT	AAC	1315	703609
448	N	K	0.00166	AAT	AAA	1168	703609
448	N	S	0.001667	AAT	AGT	1173	703609
448	N	D	0.001696	AAT	GAT	1193	703609
448	N	K	0.000505	AAT	AAG	355	703609
448	N	T	0.000273	AAT	ACT	192	703609
448	N	H	0.000165	AAT	CAT	116	703609
448	N	F	3.1e-05	AAT	TTT	22	703609
448	N	*	4e-06	AAT	TAA	3	703609
448	N	C	1.4e-05	AAT	TGT	10	703609
448	N	E	3e-06	AAT	GAG	2	703609
448	N	V	4e-06	AAT	GTT	3	703609
448	N	S	3e-06	AAT	TCT	2	703609
448	N	Y	1e-06	AAT	TAC	1	703609
448	N	G	6e-06	AAT	GGT	4	703609
448	N	A	3e-06	AAT	GCT	2	703609
448	N	M	3e-06	AAT	ATG	2	703609
448	N	I	6e-06	AAT	ATC	4	703609
448	N	I	6e-06	AAT	ATA	4	703609
448	N	S	7e-06	AAT	AGC	5	703609
448	N	T	1e-06	AAT	ACA	1	703609
448	N	T	1e-06	AAT	ACC	1	703609
448	N	DEL	3e-06	AAT	---	2	703609
449	Y	*	0.002301	TAT	TAA	1619	703659
449	Y	F	0.002449	TAT	TTT	1723	703659
449	Y	N	0.001812	TAT	AAT	1275	703659
449	Y	C	0.001302	TAT	TGT	916	703659
449	Y	H	0.001352	TAT	CAT	951	703659
449	Y	Y	0.00133	TAT	TAC	936	703659
449	Y	S	0.000165	TAT	TCT	116	703659
449	Y	*	0.000156	TAT	TAG	110	703659
449	Y	D	0.000142	TAT	GAT	100	703659
449	Y	L	4e-06	TAT	CTT	3	703659
449	Y	F	6e-06	TAT	TTC	4	703659
449	Y	V	1e-06	TAT	GTT	1	703659
449	Y	I	1.4e-05	TAT	ATT	10	703659
449	Y	L	9e-06	TAT	TTA	6	703659
449	Y	S	1e-06	TAT	TCC	1	703659
449	Y	R	4e-06	TAT	CGT	3	703659
449	Y	H	3e-06	TAT	CAC	2	703659
449	Y	Q	1e-06	TAT	CAA	1	703659
449	Y	S	1e-06	TAT	AGT	1	703659
449	Y	K	1e-06	TAT	AAG	1	703659
449	Y	N	1e-06	TAT	AAC	1	703659
449	Y	K	6e-06	TAT	AAA	4	703659
449	Y	S	3e-06	TAT	TCA	2	703659
449	Y	T	1e-06	TAT	ACT	1	703659
449	Y	C	1e-06	TAT	TGC	1	703659
449	Y	DEL	3e-06	TAT	---	2	703659
450	N	K	0.002021	AAT	AAA	1422	703750
450	N	N	0.001869	AAT	AAC	1315	703750
450	N	Y	0.001937	AAT	TAT	1363	703750
450	N	I	0.001685	AAT	ATT	1186	703750
450	N	S	0.001489	AAT	AGT	1048	703750
450	N	D	0.001233	AAT	GAT	868	703750
450	N	T	0.000338	AAT	ACT	238	703750
450	N	K	0.000297	AAT	AAG	209	703750
450	N	H	0.000117	AAT	CAT	82	703750
450	N	*	9e-06	AAT	TAA	6	703750
450	N	F	1.1e-05	AAT	TTT	8	703750
450	N	C	7e-06	AAT	TGT	5	703750
450	N	L	1e-06	AAT	CTA	1	703750
450	N	V	3e-06	AAT	GTT	2	703750
450	N	I	4e-06	AAT	ATA	3	703750
450	N	D	3e-06	AAT	GAC	2	703750
450	N	Y	1e-06	AAT	TAC	1	703750
450	N	E	1e-06	AAT	GAG	1	703750
450	N	M	1e-06	AAT	ATG	1	703750
450	N	R	1e-06	AAT	AGG	1	703750
450	N	S	1e-06	AAT	AGC	1	703750
450	N	G	1e-06	AAT	GGT	1	703750
450	N	R	1e-06	AAT	AGA	1	703750
450	N	DEL	4e-06	AAT	---	3	703750
451	Y	N	0.002059	TAC	AAC	1449	703817
451	Y	F	0.001669	TAC	TTC	1175	703817
451	Y	H	0.001569	TAC	CAC	1104	703817
451	Y	Y	0.001138	TAC	TAT	801	703817
451	Y	C	0.001081	TAC	TGC	761	703817
451	Y	*	0.000799	TAC	TAA	562	703817
451	Y	*	0.000703	TAC	TAG	495	703817
451	Y	S	0.0003	TAC	TCC	211	703817
451	Y	D	0.000185	TAC	GAC	130	703817
451	Y	K	1.1e-05	TAC	AAA	8	703817
451	Y	L	1.7e-05	TAC	TTG	12	703817
451	Y	L	1.6e-05	TAC	TTA	11	703817
451	Y	L	4e-06	TAC	CTC	3	703817
451	Y	K	3e-06	TAC	AAG	2	703817
451	Y	F	6e-06	TAC	TTT	4	703817
451	Y	N	3e-06	TAC	AAT	2	703817
451	Y	M	1e-06	TAC	ATG	1	703817
451	Y	T	1e-06	TAC	ACA	1	703817
451	Y	*	1e-06	TAC	TGA	1	703817
451	Y	V	1e-06	TAC	GTC	1	703817
451	Y	R	1e-06	TAC	CGC	1	703817
451	Y	Q	1e-06	TAC	CAG	1	703817
451	Y	I	4e-06	TAC	ATC	3	703817
451	Y	E	3e-06	TAC	GAG	2	703817
451	Y	C	1e-06	TAC	TGT	1	703817
451	Y	G	1e-06	TAC	GGT	1	703817
451	Y	DEL	4e-06	TAC	---	3	703817
452	L	L	0.003152	CTG	CTA	2219	703911
452	L	P	0.003057	CTG	CCG	2152	703911
452	L	Q	0.003049	CTG	CAG	2146	703911
452	L	M	0.002652	CTG	ATG	1867	703911
452	L	L	0.001196	CTG	TTG	842	703911
452	L	V	0.00128	CTG	GTG	901	703911
452	L	L	0.000788	CTG	CTT	555	703911
452	L	L	0.000854	CTG	CTC	601	703911
452	L	R	0.000878	CTG	CGG	618	703911
452	L	P	1.1e-05	CTG	CCA	8	703911
452	L	I	9e-06	CTG	ATC	6	703911
452	L	T	4e-06	CTG	ACG	3	703911
452	L	*	7e-06	CTG	TAG	5	703911
452	L	I	9e-06	CTG	ATA	6	703911
452	L	E	1.6e-05	CTG	GAG	11	703911
452	L	V	3e-05	CTG	GTT	21	703911
452	L	G	1e-06	CTG	GGG	1	703911
452	L	F	1.3e-05	CTG	TTT	9	703911
452	L	K	1.1e-05	CTG	AAG	8	703911
452	L	I	1.6e-05	CTG	ATT	11	703911
452	L	H	6e-06	CTG	CAT	4	703911
452	L	R	3e-06	CTG	AGG	2	703911
452	L	V	3e-06	CTG	GTA	2	703911
452	L	R	4e-06	CTG	CGT	3	703911
452	L	V	4e-06	CTG	GTC	3	703911
452	L	N	1e-06	CTG	AAT	1	703911
452	L	L	1e-06	CTG	TTA	1	703911
452	L	S	3e-06	CTG	TCG	2	703911
452	L	A	4e-06	CTG	GCG	3	703911
452	L	R	1e-06	CTG	CGA	1	703911
452	L	P	3e-06	CTG	CCC	2	703911
452	L	H	9e-06	CTG	CAC	6	703911
452	L	Q	6e-06	CTG	CAA	4	703911
452	L	F	1e-06	CTG	TTC	1	703911
452	L	G	1e-06	CTG	GGT	1	703911
452	L	DEL	1e-06	CTG	---	1	703911
453	Y	F	0.002372	TAT	TTT	1670	703978
453	Y	N	0.00231	TAT	AAT	1626	703978
453	Y	Y	0.001493	TAT	TAC	1051	703978
453	Y	*	0.001761	TAT	TAA	1240	703978
453	Y	H	0.001295	TAT	CAT	912	703978
453	Y	C	0.001206	TAT	TGT	849	703978
453	Y	D	0.000348	TAT	GAT	245	703978
453	Y	S	0.000136	TAT	TCT	96	703978
453	Y	*	0.000135	TAT	TAG	95	703978
453	Y	I	1.4e-05	TAT	ATT	10	703978
453	Y	Q	1e-05	TAT	CAA	7	703978
453	Y	R	6e-06	TAT	CGT	4	703978
453	Y	L	6e-06	TAT	TTA	4	703978
453	Y	F	9e-06	TAT	TTC	6	703978
453	Y	H	6e-06	TAT	CAC	4	703978
453	Y	C	4e-06	TAT	TGC	3	703978
453	Y	K	1e-05	TAT	AAA	7	703978
453	Y	S	1e-06	TAT	TCC	1	703978
453	Y	W	1e-06	TAT	TGG	1	703978
453	Y	*	6e-06	TAT	TGA	4	703978
453	Y	D	1e-06	TAT	GAC	1	703978
453	Y	P	1e-06	TAT	CCT	1	703978
453	Y	G	1e-06	TAT	GGT	1	703978
453	Y	L	3e-06	TAT	CTT	2	703978
453	Y	DEL	1e-06	TAT	---	1	703978
454	R	*	0.00248	AGA	TGA	1746	704034
454	R	S	0.002219	AGA	AGT	1562	704034
454	R	I	0.001642	AGA	ATA	1156	704034
454	R	G	0.001352	AGA	GGA	952	704034
454	R	R	0.001273	AGA	AGG	896	704034
454	R	K	0.000981	AGA	AAA	691	704034
454	R	T	0.000494	AGA	ACA	348	704034
454	R	R	0.00024	AGA	CGA	169	704034
454	R	S	0.000142	AGA	AGC	100	704034
454	R	C	4e-05	AGA	TGT	28	704034
454	R	L	1.6e-05	AGA	TTA	11	704034
454	R	S	4e-06	AGA	TCA	3	704034
454	R	N	1e-05	AGA	AAT	7	704034
454	R	*	6e-06	AGA	TAA	4	704034
454	R	F	6e-06	AGA	TTT	4	704034
454	R	F	1e-06	AGA	TTC	1	704034
454	R	R	1e-06	AGA	CGT	1	704034
454	R	I	6e-06	AGA	ATT	4	704034
454	R	W	4e-06	AGA	TGG	3	704034
454	R	N	1e-06	AGA	AAC	1	704034
454	R	M	6e-06	AGA	ATG	4	704034
454	R	V	4e-06	AGA	GTA	3	704034
454	R	G	4e-06	AGA	GGT	3	704034
454	R	I	1e-06	AGA	ATC	1	704034
454	R	T	1e-06	AGA	ACT	1	704034
454	R	K	3e-06	AGA	AAG	2	704034
454	R	T	3e-06	AGA	ACC	2	704034
454	R	L	1e-06	AGA	TTG	1	704034
455	L	*	0.002828	TTG	TAG	1991	704082
455	L	S	0.00222	TTG	TCG	1563	704082
455	L	M	0.002049	TTG	ATG	1443	704082
455	L	L	0.001929	TTG	CTG	1358	704082
455	L	L	0.00171	TTG	TTA	1204	704082
455	L	F	0.000633	TTG	TTT	446	704082
455	L	F	0.000696	TTG	TTC	490	704082
455	L	W	0.000382	TTG	TGG	269	704082
455	L	V	0.000362	TTG	GTG	255	704082
455	L	I	3e-06	TTG	ATC	2	704082
455	L	Y	6e-06	TTG	TAT	4	704082
455	L	I	6e-06	TTG	ATT	4	704082
455	L	L	3e-06	TTG	CTA	2	704082
455	L	P	3e-06	TTG	CCG	2	704082
455	L	S	3e-06	TTG	TCA	2	704082
455	L	*	1e-06	TTG	TAA	1	704082
455	L	V	1e-06	TTG	GTA	1	704082
455	L	Q	4e-06	TTG	CAG	3	704082
455	L	I	1e-06	TTG	ATA	1	704082
455	L	T	1e-06	TTG	ACG	1	704082
455	L	K	4e-06	TTG	AAG	3	704082
455	L	S	1e-06	TTG	TCC	1	704082
455	L	Y	4e-06	TTG	TAC	3	704082
455	L	L	3e-06	TTG	CTC	2	704082
455	L	L	1e-06	TTG	CTT	1	704082
455	L	H	1e-06	TTG	CAC	1	704082
456	F	Y	0.00285	TTT	TAT	2007	704130
456	F	S	0.00222	TTT	TCT	1563	704130
456	F	I	0.002248	TTT	ATT	1583	704130
456	F	F	0.001824	TTT	TTC	1284	704130
456	F	L	0.001682	TTT	CTT	1184	704130
456	F	L	0.001305	TTT	TTA	919	704130
456	F	V	0.000561	TTT	GTT	395	704130
456	F	C	0.000508	TTT	TGT	358	704130
456	F	L	0.00023	TTT	TTG	162	704130
456	F	N	7e-06	TTT	AAT	5	704130
456	F	H	3e-06	TTT	CAT	2	704130
456	F	*	1.1e-05	TTT	TAA	8	704130
456	F	T	4e-06	TTT	ACT	3	704130
456	F	S	4e-06	TTT	TCC	3	704130
456	F	L	3e-06	TTT	CTC	2	704130
456	F	Q	3e-06	TTT	CAG	2	704130
456	F	S	3e-06	TTT	TCA	2	704130
456	F	Y	1e-06	TTT	TAC	1	704130
456	F	P	6e-06	TTT	CCT	4	704130
456	F	I	4e-06	TTT	ATA	3	704130
456	F	R	1e-06	TTT	CGT	1	704130
456	F	I	1e-06	TTT	ATC	1	704130
456	F	G	1e-06	TTT	GGT	1	704130
456	F	N	1e-06	TTT	AAC	1	704130
457	R	M	0.002447	AGG	ATG	1723	704180
457	R	W	0.002017	AGG	TGG	1420	704180
457	R	G	0.001589	AGG	GGG	1119	704180
457	R	K	0.001078	AGG	AAG	759	704180
457	R	R	0.000869	AGG	AGA	612	704180
457	R	S	0.001041	AGG	AGT	733	704180
457	R	T	0.000514	AGG	ACG	362	704180
457	R	R	0.000315	AGG	CGG	222	704180
457	R	S	0.000301	AGG	AGC	212	704180
457	R	*	1.1e-05	AGG	TAG	8	704180
457	R	V	6e-06	AGG	GTG	4	704180
457	R	C	1e-05	AGG	TGT	7	704180
457	R	S	1e-06	AGG	TCG	1	704180
457	R	T	3e-06	AGG	ACC	2	704180
457	R	L	9e-06	AGG	TTG	6	704180
457	R	N	4e-06	AGG	AAT	3	704180
457	R	I	3e-06	AGG	ATT	2	704180
457	R	R	1e-06	AGG	CGC	1	704180
457	R	Q	1e-06	AGG	CAG	1	704180
457	R	*	4e-06	AGG	TGA	3	704180
457	R	G	1e-06	AGG	GGT	1	704180
457	R	I	3e-06	AGG	ATC	2	704180
457	R	I	1e-06	AGG	ATA	1	704180
457	R	G	1e-06	AGG	GGA	1	704180
458	K	M	0.003344	AAG	ATG	2355	704249
458	K	R	0.002403	AAG	AGG	1692	704249
458	K	*	0.00231	AAG	TAG	1627	704249
458	K	E	0.001964	AAG	GAG	1383	704249
458	K	K	0.001871	AAG	AAA	1318	704249
458	K	N	0.000868	AAG	AAT	611	704249
458	K	N	0.000655	AAG	AAC	461	704249
458	K	T	0.00047	AAG	ACG	331	704249
458	K	Q	0.000172	AAG	CAG	121	704249
458	K	R	7e-06	AAG	AGA	5	704249
458	K	L	1.6e-05	AAG	TTG	11	704249
458	K	W	6e-06	AAG	TGG	4	704249
458	K	G	7e-06	AAG	GGG	5	704249
458	K	I	1.1e-05	AAG	ATT	8	704249
458	K	V	1e-06	AAG	GTA	1	704249
458	K	D	1e-06	AAG	GAT	1	704249
458	K	F	1e-06	AAG	TTT	1	704249
458	K	V	9e-06	AAG	GTG	6	704249
458	K	T	3e-06	AAG	ACC	2	704249
458	K	Q	1e-06	AAG	CAA	1	704249
458	K	Y	3e-06	AAG	TAT	2	704249
458	K	*	7e-06	AAG	TAA	5	704249
458	K	E	3e-06	AAG	GAA	2	704249
458	K	I	4e-06	AAG	ATC	3	704249
458	K	I	4e-06	AAG	ATA	3	704249
458	K	S	3e-06	AAG	AGT	2	704249
458	K	S	1e-06	AAG	TCG	1	704249
458	K	C	1e-06	AAG	TGT	1	704249
459	S	S	0.00304	TCT	TCA	2141	704304
459	S	S	0.002276	TCT	TCC	1603	704304
459	S	T	0.001992	TCT	ACT	1403	704304
459	S	P	0.001548	TCT	CCT	1090	704304
459	S	Y	0.001455	TCT	TAT	1025	704304
459	S	F	0.00096	TCT	TTT	676	704304
459	S	S	0.000273	TCT	TCG	192	704304
459	S	A	0.00021	TCT	GCT	148	704304
459	S	C	0.000284	TCT	TGT	200	704304
459	S	T	3e-06	TCT	ACC	2	704304
459	S	T	2e-05	TCT	ACA	14	704304
459	S	S	6e-06	TCT	AGT	4	704304
459	S	*	9e-06	TCT	TAA	6	704304
459	S	H	3e-06	TCT	CAT	2	704304
459	S	V	1e-06	TCT	GTT	1	704304
459	S	L	3e-06	TCT	TTA	2	704304
459	S	F	4e-06	TCT	TTC	3	704304
459	S	N	3e-06	TCT	AAT	2	704304
459	S	L	3e-06	TCT	TTG	2	704304
459	S	Y	3e-06	TCT	TAC	2	704304
459	S	C	1e-06	TCT	TGC	1	704304
459	S	A	1e-06	TCT	GCC	1	704304
459	S	P	6e-06	TCT	CCA	4	704304
459	S	I	4e-06	TCT	ATT	3	704304
460	N	I	0.002435	AAT	ATT	1715	704354
460	N	D	0.001779	AAT	GAT	1253	704354
460	N	S	0.001954	AAT	AGT	1376	704354
460	N	N	0.001753	AAT	AAC	1235	704354
460	N	K	0.002212	AAT	AAA	1558	704354
460	N	Y	0.001164	AAT	TAT	820	704354
460	N	H	0.000292	AAT	CAT	206	704354
460	N	T	0.000314	AAT	ACT	221	704354
460	N	K	0.000206	AAT	AAG	145	704354
460	N	E	3e-06	AAT	GAA	2	704354
460	N	F	7e-06	AAT	TTT	5	704354
460	N	*	6e-06	AAT	TAA	4	704354
460	N	I	4e-06	AAT	ATA	3	704354
460	N	D	1e-06	AAT	GAC	1	704354
460	N	V	4e-06	AAT	GTT	3	704354
460	N	M	1e-06	AAT	ATG	1	704354
460	N	S	1e-06	AAT	TCT	1	704354
460	N	L	1e-06	AAT	CTT	1	704354
460	N	C	3e-06	AAT	TGT	2	704354
460	N	R	1e-06	AAT	AGG	1	704354
460	N	S	3e-06	AAT	AGC	2	704354
460	N	Q	3e-06	AAT	CAA	2	704354
460	N	G	1e-06	AAT	GGT	1	704354
460	N	A	1e-06	AAT	GCT	1	704354
460	N	R	1e-06	AAT	AGA	1	704354
460	N	Y	1e-06	AAT	TAC	1	704354
461	L	H	0.003303	CTC	CAC	2327	704429
461	L	P	0.002896	CTC	CCC	2040	704429
461	L	F	0.001123	CTC	TTC	791	704429
461	L	I	0.001327	CTC	ATC	935	704429
461	L	L	0.001096	CTC	CTT	772	704429
461	L	L	0.000916	CTC	CTA	645	704429
461	L	R	0.00038	CTC	CGC	268	704429
461	L	V	0.000433	CTC	GTC	305	704429
461	L	L	0.000273	CTC	CTG	192	704429
461	L	V	3e-06	CTC	GTG	2	704429
461	L	S	1e-06	CTC	AGC	1	704429
461	L	I	1.1e-05	CTC	ATA	8	704429
461	L	L	1.1e-05	CTC	TTA	8	704429
461	L	V	1e-06	CTC	GTT	1	704429
461	L	V	7e-06	CTC	GTA	5	704429
461	L	Q	7e-06	CTC	CAA	5	704429
461	L	L	3e-06	CTC	TTG	2	704429
461	L	H	7e-06	CTC	CAT	5	704429
461	L	F	4e-06	CTC	TTT	3	704429
461	L	I	1e-06	CTC	ATT	1	704429
461	L	Y	3e-06	CTC	TAC	2	704429
461	L	T	6e-06	CTC	ACC	4	704429
461	L	N	4e-06	CTC	AAC	3	704429
461	L	S	1e-06	CTC	TCC	1	704429
461	L	G	1e-06	CTC	GGC	1	704429
461	L	A	1e-06	CTC	GCC	1	704429
461	L	P	3e-06	CTC	CCT	2	704429
461	L	M	1e-06	CTC	ATG	1	704429
461	L	DEL	1e-06	CTC	---	1	704429
462	K	*	0.002703	AAA	TAA	1904	704493
462	K	R	0.00282	AAA	AGA	1987	704493
462	K	E	0.002801	AAA	GAA	1973	704493
462	K	I	0.002521	AAA	ATA	1776	704493
462	K	N	0.001615	AAA	AAT	1138	704493
462	K	K	0.001473	AAA	AAG	1038	704493
462	K	N	0.000681	AAA	AAC	480	704493
462	K	Q	0.000363	AAA	CAA	256	704493
462	K	T	0.000434	AAA	ACA	306	704493
462	K	S	4e-06	AAA	AGT	3	704493
462	K	I	1.7e-05	AAA	ATT	12	704493
462	K	R	7e-06	AAA	AGG	5	704493
462	K	G	3e-06	AAA	GGA	2	704493
462	K	Y	7e-06	AAA	TAT	5	704493
462	K	T	3e-06	AAA	ACC	2	704493
462	K	V	4e-06	AAA	GTA	3	704493
462	K	*	7e-06	AAA	TGA	5	704493
462	K	A	1e-06	AAA	GCA	1	704493
462	K	L	4e-06	AAA	TTA	3	704493
462	K	L	1e-06	AAA	CTC	1	704493
462	K	D	4e-06	AAA	GAT	3	704493
462	K	E	4e-06	AAA	GAG	3	704493
462	K	L	3e-06	AAA	CTA	2	704493
462	K	R	3e-06	AAA	CGA	2	704493
462	K	Q	1e-06	AAA	CAG	1	704493
462	K	M	4e-06	AAA	ATG	3	704493
462	K	T	1e-06	AAA	ACG	1	704493
462	K	T	1e-06	AAA	ACT	1	704493
462	K	DEL	1e-06	AAA	---	1	704493
463	P	P	0.004241	CCT	CCC	2988	704561
463	P	P	0.002225	CCT	CCA	1568	704561
463	P	H	0.00177	CCT	CAT	1247	704561
463	P	S	0.001279	CCT	TCT	901	704561
463	P	L	0.001214	CCT	CTT	855	704561
463	P	A	0.000842	CCT	GCT	593	704561
463	P	P	0.00061	CCT	CCG	430	704561
463	P	R	0.000913	CCT	CGT	643	704561
463	P	T	0.000546	CCT	ACT	385	704561
463	P	R	0.000224	CCT	AGG	158	704561
463	P	S	1.3e-05	CCT	AGT	9	704561
463	P	G	1.3e-05	CCT	GGT	9	704561
463	P	D	6e-06	CCT	GAT	4	704561
463	P	F	6e-06	CCT	TTT	4	704561
463	P	S	1e-05	CCT	TCC	7	704561
463	P	Y	3e-06	CCT	TAT	2	704561
463	P	T	1e-05	CCT	ACG	7	704561
463	P	L	3e-06	CCT	CTC	2	704561
463	P	R	4e-06	CCT	CGG	3	704561
463	P	K	1e-06	CCT	AAA	1	704561
463	P	C	1e-06	CCT	TGT	1	704561
463	P	S	3e-06	CCT	TCG	2	704561
463	P	A	1e-06	CCT	GCG	1	704561
463	P	A	4e-06	CCT	GCC	3	704561
463	P	R	3e-06	CCT	CGC	2	704561
463	P	H	1e-05	CCT	CAC	7	704561
463	P	S	1e-06	CCT	AGC	1	704561
463	P	T	3e-06	CCT	ACC	2	704561
463	P	K	1e-06	CCT	AAG	1	704561
463	P	I	1e-06	CCT	ATT	1	704561
463	P	Q	4e-06	CCT	CAA	3	704561
463	P	S	1e-06	CCT	TCA	1	704561
463	P	A	1e-06	CCT	GCA	1	704561
463	P	T	1e-06	CCT	ACA	1	704561
463	P	DEL	1e-06	CCT	---	1	704561
464	F	Y	0.00331	TTT	TAT	2332	704595
464	F	S	0.003077	TTT	TCT	2168	704595
464	F	L	0.002858	TTT	TTA	2014	704595
464	F	F	0.002607	TTT	TTC	1837	704595
464	F	L	0.001743	TTT	CTT	1228	704595
464	F	I	0.001949	TTT	ATT	1373	704595
464	F	V	0.0006	TTT	GTT	423	704595
464	F	C	0.000504	TTT	TGT	355	704595
464	F	L	0.000395	TTT	TTG	278	704595
464	F	P	7e-06	TTT	CCT	5	704595
464	F	N	4e-06	TTT	AAT	3	704595
464	F	I	6e-06	TTT	ATA	4	704595
464	F	L	3e-06	TTT	CTA	2	704595
464	F	M	1e-06	TTT	ATG	1	704595
464	F	Y	7e-06	TTT	TAC	5	704595
464	F	S	3e-06	TTT	AGT	2	704595
464	F	*	1e-05	TTT	TAA	7	704595
464	F	K	3e-06	TTT	AAA	2	704595
464	F	T	6e-06	TTT	ACT	4	704595
464	F	H	3e-06	TTT	CAT	2	704595
464	F	L	1e-06	TTT	CTC	1	704595
464	F	I	6e-06	TTT	ATC	4	704595
464	F	T	3e-06	TTT	ACA	2	704595
464	F	S	4e-06	TTT	TCC	3	704595
464	F	*	6e-06	TTT	TGA	4	704595
464	F	S	3e-06	TTT	TCG	2	704595
464	F	S	6e-06	TTT	TCA	4	704595
464	F	V	4e-06	TTT	GTA	3	704595
464	F	DEL	4e-06	TTT	---	3	704595
465	E	G	0.002065	GAG	GGG	1455	704657
465	E	V	0.002239	GAG	GTG	1578	704657
465	E	D	0.001479	GAG	GAT	1042	704657
465	E	K	0.001052	GAG	AAG	741	704657
465	E	E	0.001013	GAG	GAA	714	704657
465	E	*	0.000982	GAG	TAG	692	704657
465	E	A	0.000363	GAG	GCG	256	704657
465	E	D	0.000365	GAG	GAC	257	704657
465	E	Q	0.000301	GAG	CAG	212	704657
465	E	V	7e-06	GAG	GTA	5	704657
465	E	L	7e-06	GAG	TTG	5	704657
465	E	Y	1.3e-05	GAG	TAT	9	704657
465	E	Q	1e-06	GAG	CAA	1	704657
465	E	V	1.3e-05	GAG	GTT	9	704657
465	E	A	1e-06	GAG	GCC	1	704657
465	E	H	3e-06	GAG	CAC	2	704657
465	E	F	3e-06	GAG	TTT	2	704657
465	E	N	3e-06	GAG	AAT	2	704657
465	E	G	1e-06	GAG	GGA	1	704657
465	E	T	1e-06	GAG	ACG	1	704657
465	E	L	1e-06	GAG	TTA	1	704657
465	E	*	1e-06	GAG	TAA	1	704657
465	E	Y	1e-06	GAG	TAC	1	704657
465	E	R	3e-06	GAG	AGG	2	704657
465	E	H	6e-06	GAG	CAT	4	704657
465	E	K	1e-06	GAG	AAA	1	704657
465	E	L	1e-06	GAG	CTG	1	704657
465	E	DEL	6e-06	GAG	---	4	704657
466	R	S	0.003434	AGA	AGT	2420	704741
466	R	*	0.003245	AGA	TGA	2287	704741
466	R	R	0.002046	AGA	AGG	1442	704741
466	R	G	0.001994	AGA	GGA	1405	704741
466	R	I	0.001835	AGA	ATA	1293	704741
466	R	K	0.00121	AGA	AAA	853	704741
466	R	S	0.000454	AGA	AGC	320	704741
466	R	R	0.000407	AGA	CGA	287	704741
466	R	T	0.000339	AGA	ACA	239	704741
466	R	W	1.3e-05	AGA	TGG	9	704741
466	R	I	0.000138	AGA	ATT	97	704741
466	R	M	7e-06	AGA	ATG	5	704741
466	R	L	1.1e-05	AGA	TTA	8	704741
466	R	F	6e-06	AGA	TTT	4	704741
466	R	C	3e-06	AGA	TGC	2	704741
466	R	C	2.7e-05	AGA	TGT	19	704741
466	R	T	6e-06	AGA	ACT	4	704741
466	R	N	6e-06	AGA	AAT	4	704741
466	R	S	6e-06	AGA	TCA	4	704741
466	R	*	4e-06	AGA	TAA	3	704741
466	R	P	1e-06	AGA	CCC	1	704741
466	R	N	3e-06	AGA	AAC	2	704741
466	R	Q	4e-06	AGA	CAA	3	704741
466	R	E	1e-06	AGA	GAG	1	704741
466	R	A	1e-06	AGA	GCA	1	704741
466	R	V	4e-06	AGA	GTA	3	704741
466	R	G	4e-06	AGA	GGT	3	704741
466	R	G	1e-06	AGA	GGC	1	704741
466	R	E	3e-06	AGA	GAA	2	704741
466	R	R	1e-06	AGA	CGC	1	704741
466	R	K	1e-06	AGA	AAG	1	704741
466	R	Y	1e-06	AGA	TAT	1	704741
466	R	DEL	4e-06	AGA	---	3	704741
467	D	V	0.002499	GAT	GTT	1761	704798
467	D	G	0.001717	GAT	GGT	1210	704798
467	D	E	0.001581	GAT	GAA	1114	704798
467	D	N	0.001354	GAT	AAT	954	704798
467	D	Y	0.001417	GAT	TAT	999	704798
467	D	D	0.001166	GAT	GAC	822	704798
467	D	H	0.00042	GAT	CAT	296	704798
467	D	A	0.000146	GAT	GCT	103	704798
467	D	E	6.8e-05	GAT	GAG	48	704798
467	D	K	1.7e-05	GAT	AAA	12	704798
467	D	I	6e-06	GAT	ATA	4	704798
467	D	F	2e-05	GAT	TTT	14	704798
467	D	L	6e-06	GAT	CTT	4	704798
467	D	I	9e-06	GAT	ATT	6	704798
467	D	*	1.7e-05	GAT	TAA	12	704798
467	D	Q	4e-06	GAT	CAA	3	704798
467	D	G	4e-06	GAT	GGC	3	704798
467	D	G	6e-06	GAT	GGA	4	704798
467	D	N	3e-06	GAT	AAC	2	704798
467	D	V	1.3e-05	GAT	GTA	9	704798
467	D	R	3e-06	GAT	AGA	2	704798
467	D	S	3e-06	GAT	AGT	2	704798
467	D	V	1e-06	GAT	GTG	1	704798
467	D	V	4e-06	GAT	GTC	3	704798
467	D	R	3e-06	GAT	CGT	2	704798
467	D	S	1e-06	GAT	TCT	1	704798
467	D	*	1e-06	GAT	TAG	1	704798
467	D	C	1e-06	GAT	TGT	1	704798
467	D	DEL	4e-06	GAT	---	3	704798
468	I	I	0.00286	ATT	ATA	2016	704877
468	I	I	0.002542	ATT	ATC	1792	704877
468	I	T	0.002178	ATT	ACT	1535	704877
468	I	N	0.002193	ATT	AAT	1546	704877
468	I	V	0.001417	ATT	GTT	999	704877
468	I	F	0.001606	ATT	TTT	1132	704877
468	I	M	0.000389	ATT	ATG	274	704877
468	I	S	0.000376	ATT	AGT	265	704877
468	I	L	0.000143	ATT	CTT	101	704877
468	I	Y	7e-06	ATT	TAT	5	704877
468	I	V	1e-05	ATT	GTC	7	704877
468	I	N	1.3e-05	ATT	AAC	9	704877
468	I	K	4e-06	ATT	AAA	3	704877
468	I	L	9e-06	ATT	TTA	6	704877
468	I	P	1e-06	ATT	CCA	1	704877
468	I	A	3e-06	ATT	GCT	2	704877
468	I	V	3e-06	ATT	GTA	2	704877
468	I	T	7e-06	ATT	ACA	5	704877
468	I	D	6e-06	ATT	GAT	4	704877
468	I	T	1e-06	ATT	ACG	1	704877
468	I	S	3e-06	ATT	TCT	2	704877
468	I	L	1e-06	ATT	CTA	1	704877
468	I	T	3e-06	ATT	ACC	2	704877
468	I	L	3e-06	ATT	CTC	2	704877
468	I	F	3e-06	ATT	TTC	2	704877
468	I	DEL	6e-06	ATT	---	4	704877
469	S	T	0.003407	TCA	ACA	2402	704925
469	S	P	0.002915	TCA	CCA	2055	704925
469	S	S	0.002783	TCA	TCT	1962	704925
469	S	S	0.002654	TCA	TCG	1871	704925
469	S	L	0.000958	TCA	TTA	675	704925
469	S	*	0.001094	TCA	TAA	771	704925
469	S	S	0.000471	TCA	TCC	332	704925
469	S	A	0.00034	TCA	GCA	240	704925
469	S	*	0.000345	TCA	TGA	243	704925
469	S	P	2.1e-05	TCA	CCT	15	704925
469	S	T	4e-06	TCA	ACG	3	704925
469	S	C	7e-06	TCA	TGT	5	704925
469	S	Y	7e-06	TCA	TAT	5	704925
469	S	Y	6e-06	TCA	TAC	4	704925
469	S	F	1e-06	TCA	TTC	1	704925
469	S	K	4e-06	TCA	AAA	3	704925
469	S	L	1e-06	TCA	CTA	1	704925
469	S	C	1e-06	TCA	TGC	1	704925
469	S	G	1e-06	TCA	GGT	1	704925
469	S	E	1e-06	TCA	GAA	1	704925
469	S	*	3e-06	TCA	TAG	2	704925
469	S	F	6e-06	TCA	TTT	4	704925
469	S	I	1e-06	TCA	ATT	1	704925
469	S	R	1e-06	TCA	CGA	1	704925
469	S	A	1e-06	TCA	GCC	1	704925
469	S	W	1e-06	TCA	TGG	1	704925
469	S	A	3e-06	TCA	GCT	2	704925
469	S	P	7e-06	TCA	CCG	5	704925
469	S	Q	3e-06	TCA	CAA	2	704925
469	S	I	4e-06	TCA	ATA	3	704925
469	S	T	7e-06	TCA	ACT	5	704925
469	S	L	1e-06	TCA	TTG	1	704925
469	S	N	1e-06	TCA	AAC	1	704925
469	S	T	1e-06	TCA	ACC	1	704925
469	S	DEL	3e-06	TCA	---	2	704925
470	T	T	0.003695	ACT	ACA	2605	704994
470	T	T	0.003139	ACT	ACC	2213	704994
470	T	S	0.002435	ACT	TCT	1717	704994
470	T	A	0.002131	ACT	GCT	1502	704994
470	T	I	0.001488	ACT	ATT	1049	704994
470	T	N	0.001011	ACT	AAT	713	704994
470	T	T	0.000604	ACT	ACG	426	704994
470	T	P	0.000891	ACT	CCT	628	704994
470	T	S	0.000596	ACT	AGT	420	704994
470	T	A	7e-06	ACT	GCA	5	704994
470	T	K	0.00013	ACT	AAA	92	704994
470	T	H	1e-05	ACT	CAT	7	704994
470	T	P	4e-06	ACT	CCA	3	704994
470	T	S	9e-06	ACT	TCA	6	704994
470	T	I	3e-06	ACT	ATC	2	704994
470	T	S	4e-06	ACT	TCG	3	704994
470	T	P	6e-06	ACT	CCG	4	704994
470	T	C	1e-06	ACT	TGT	1	704994
470	T	V	1.1e-05	ACT	GTT	8	704994
470	T	S	1e-06	ACT	TCC	1	704994
470	T	N	4e-06	ACT	AAC	3	704994
470	T	F	1e-05	ACT	TTT	7	704994
470	T	*	1e-06	ACT	TGA	1	704994
470	T	D	3e-06	ACT	GAT	2	704994
470	T	A	1e-05	ACT	GCC	7	704994
470	T	A	1e-06	ACT	GCG	1	704994
470	T	L	3e-06	ACT	CTT	2	704994
470	T	R	1e-06	ACT	CGT	1	704994
470	T	P	3e-06	ACT	CCC	2	704994
470	T	I	9e-06	ACT	ATA	6	704994
470	T	R	3e-06	ACT	AGA	2	704994
470	T	E	1e-06	ACT	GAA	1	704994
470	T	K	1e-06	ACT	AAG	1	704994
470	T	DEL	3e-06	ACT	---	2	704994
471	E	V	0.003249	GAA	GTA	2291	705066
471	E	D	0.002767	GAA	GAT	1951	705066
471	E	G	0.002384	GAA	GGA	1681	705066
471	E	E	0.002125	GAA	GAG	1498	705066
471	E	K	0.00137	GAA	AAA	966	705066
471	E	*	0.001336	GAA	TAA	942	705066
471	E	D	0.000365	GAA	GAC	257	705066
471	E	A	0.000296	GAA	GCA	209	705066
471	E	Q	0.000677	GAA	CAA	477	705066
471	E	R	7e-06	GAA	AGA	5	705066
471	E	L	7e-06	GAA	TTA	5	705066
471	E	Y	1.1e-05	GAA	TAT	8	705066
471	E	N	3e-06	GAA	AAT	2	705066
471	E	V	1.3e-05	GAA	GTT	9	705066
471	E	L	1e-06	GAA	CTA	1	705066
471	E	*	4e-06	GAA	TGA	3	705066
471	E	T	1e-06	GAA	ACT	1	705066
471	E	V	3e-06	GAA	GTG	2	705066
471	E	V	1e-06	GAA	GTC	1	705066
471	E	G	4e-06	GAA	GGT	3	705066
471	E	G	3e-06	GAA	GGG	2	705066
471	E	R	4e-06	GAA	CGA	3	705066
471	E	H	1e-06	GAA	CAC	1	705066
471	E	I	3e-06	GAA	ATA	2	705066
471	E	K	4e-06	GAA	AAG	3	705066
471	E	S	1e-06	GAA	TCA	1	705066
471	E	T	1e-06	GAA	ACA	1	705066
471	E	H	1e-06	GAA	CAT	1	705066
471	E	DEL	3e-06	GAA	---	2	705066
472	I	N	0.001896	ATC	AAC	1337	705138
472	I	I	0.001854	ATC	ATA	1307	705138
472	I	T	0.001791	ATC	ACC	1263	705138
472	I	F	0.0019	ATC	TTC	1340	705138
472	I	V	0.0016	ATC	GTC	1128	705138
472	I	I	0.001211	ATC	ATT	854	705138
472	I	L	0.000373	ATC	CTC	263	705138
472	I	M	0.000442	ATC	ATG	312	705138
472	I	S	0.000172	ATC	AGC	121	705138
472	I	N	1.6e-05	ATC	AAT	11	705138
472	I	L	4e-06	ATC	TTA	3	705138
472	I	L	7e-06	ATC	TTG	5	705138
472	I	S	1.8e-05	ATC	TCC	13	705138
472	I	K	1e-06	ATC	AAG	1	705138
472	I	V	3e-06	ATC	GTA	2	705138
472	I	K	1.8e-05	ATC	AAA	13	705138
472	I	Y	6e-06	ATC	TAC	4	705138
472	I	F	7e-06	ATC	TTT	5	705138
472	I	G	1e-06	ATC	GGC	1	705138
472	I	T	1.1e-05	ATC	ACA	8	705138
472	I	P	1e-06	ATC	CCA	1	705138
472	I	L	1e-06	ATC	CTT	1	705138
472	I	P	1e-06	ATC	CCC	1	705138
472	I	A	3e-06	ATC	GCC	2	705138
472	I	T	3e-06	ATC	ACT	2	705138
472	I	E	1e-06	ATC	GAA	1	705138
472	I	D	3e-06	ATC	GAC	2	705138
472	I	S	4e-06	ATC	AGT	3	705138
472	I	S	3e-06	ATC	TCT	2	705138
472	I	R	1e-06	ATC	AGA	1	705138
472	I	DEL	3e-06	ATC	---	2	705138
473	Y	*	0.003208	TAT	TAA	2262	705211
473	Y	Y	0.002856	TAT	TAC	2014	705211
473	Y	N	0.002734	TAT	AAT	1928	705211
473	Y	H	0.002283	TAT	CAT	1610	705211
473	Y	F	0.001601	TAT	TTT	1129	705211
473	Y	C	0.001407	TAT	TGT	992	705211
473	Y	D	0.000259	TAT	GAT	183	705211
473	Y	*	0.000264	TAT	TAG	186	705211
473	Y	S	0.000146	TAT	TCT	103	705211
473	Y	L	1.8e-05	TAT	CTT	13	705211
473	Y	I	4e-05	TAT	ATT	28	705211
473	Y	F	4e-06	TAT	TTC	3	705211
473	Y	K	5.1e-05	TAT	AAA	36	705211
473	Y	T	1e-06	TAT	ACT	1	705211
473	Y	*	1.4e-05	TAT	TGA	10	705211
473	Y	P	1e-06	TAT	CCT	1	705211
473	Y	N	6e-06	TAT	AAC	4	705211
473	Y	P	1e-06	TAT	CCA	1	705211
473	Y	C	3e-06	TAT	TGC	2	705211
473	Y	L	1e-05	TAT	TTA	7	705211
473	Y	I	1e-06	TAT	ATC	1	705211
473	Y	S	6e-06	TAT	AGT	4	705211
473	Y	R	4e-06	TAT	CGT	3	705211
473	Y	H	6e-06	TAT	CAC	4	705211
473	Y	Q	1e-06	TAT	CAA	1	705211
473	Y	I	7e-06	TAT	ATA	5	705211
473	Y	R	1e-06	TAT	AGA	1	705211
473	Y	S	1e-06	TAT	TCA	1	705211
473	Y	DEL	3e-06	TAT	---	2	705211
474	Q	R	0.003597	CAG	CGG	2537	705291
474	Q	H	0.002545	CAG	CAT	1795	705291
474	Q	L	0.001923	CAG	CTG	1356	705291
474	Q	Q	0.001426	CAG	CAA	1006	705291
474	Q	*	0.001304	CAG	TAG	920	705291
474	Q	K	0.001044	CAG	AAG	736	705291
474	Q	P	0.000457	CAG	CCG	322	705291
474	Q	E	0.000525	CAG	GAG	370	705291
474	Q	H	0.000601	CAG	CAC	424	705291
474	Q	L	7e-06	CAG	CTT	5	705291
474	Q	M	4e-06	CAG	ATG	3	705291
474	Q	*	1e-05	CAG	TAA	7	705291
474	Q	N	9e-06	CAG	AAT	6	705291
474	Q	D	7e-06	CAG	GAT	5	705291
474	Q	I	1e-06	CAG	ATC	1	705291
474	Q	Y	1.3e-05	CAG	TAC	9	705291
474	Q	V	9e-06	CAG	GTG	6	705291
474	Q	N	6e-06	CAG	AAC	4	705291
474	Q	K	6e-06	CAG	AAA	4	705291
474	Q	G	4e-06	CAG	GGG	3	705291
474	Q	D	3e-06	CAG	GAC	2	705291
474	Q	F	1.3e-05	CAG	TTC	9	705291
474	Q	R	7e-06	CAG	CGT	5	705291
474	Q	F	1e-06	CAG	TTT	1	705291
474	Q	L	1e-06	CAG	TTA	1	705291
474	Q	A	1e-06	CAG	GCG	1	705291
474	Q	L	2.4e-05	CAG	CTC	17	705291
474	Q	Y	1e-06	CAG	TAT	1	705291
474	Q	L	1.3e-05	CAG	TTG	9	705291
474	Q	W	1e-06	CAG	TGG	1	705291
474	Q	L	3e-06	CAG	CTA	2	705291
474	Q	R	1e-06	CAG	CGA	1	705291
474	Q	T	1e-06	CAG	ACG	1	705291
474	Q	V	1e-06	CAG	GTC	1	705291
474	Q	R	1e-06	CAG	AGG	1	705291
475	A	V	0.002733	GCC	GTC	1928	705339
475	A	T	0.002487	GCC	ACC	1754	705339
475	A	A	0.002505	GCC	GCA	1767	705339
475	A	A	0.002431	GCC	GCT	1715	705339
475	A	D	0.001174	GCC	GAC	828	705339
475	A	S	0.00108	GCC	TCC	762	705339
475	A	G	0.000617	GCC	GGC	435	705339
475	A	P	0.000655	GCC	CCC	462	705339
475	A	A	0.000598	GCC	GCG	422	705339
475	A	D	7e-06	GCC	GAT	5	705339
475	A	S	4e-06	GCC	TCT	3	705339
475	A	G	9e-06	GCC	GGT	6	705339
475	A	E	1.3e-05	GCC	GAA	9	705339
475	A	E	6e-06	GCC	GAG	4	705339
475	A	S	3e-06	GCC	AGC	2	705339
475	A	S	3.7e-05	GCC	TCA	26	705339
475	A	P	1.1e-05	GCC	CCA	8	705339
475	A	R	3e-06	GCC	CGC	2	705339
475	A	G	1.1e-05	GCC	GGG	8	705339
475	A	Y	4.8e-05	GCC	TAC	34	705339
475	A	C	6e-06	GCC	TGC	4	705339
475	A	V	1.8e-05	GCC	GTA	13	705339
475	A	S	6e-06	GCC	TCG	4	705339
475	A	N	4e-06	GCC	AAC	3	705339
475	A	V	1e-06	GCC	GTG	1	705339
475	A	*	2e-05	GCC	TAA	14	705339
475	A	F	6e-06	GCC	TTC	4	705339
475	A	P	1e-06	GCC	CCT	1	705339
475	A	K	1e-06	GCC	AAA	1	705339
475	A	T	3e-06	GCC	ACT	2	705339
475	A	Q	1e-06	GCC	CAG	1	705339
475	A	I	1e-06	GCC	ATC	1	705339
475	A	G	4e-06	GCC	GGA	3	705339
475	A	L	3e-06	GCC	CTC	2	705339
475	A	P	1e-06	GCC	CCG	1	705339
475	A	T	1e-06	GCC	ACA	1	705339
475	A	*	1e-06	GCC	TGA	1	705339
475	A	DEL	1e-06	GCC	---	1	705339
476	G	S	0.00315	GGT	AGT	2222	705353
476	G	D	0.002637	GGT	GAT	1860	705353
476	G	C	0.002949	GGT	TGT	2080	705353
476	G	G	0.002307	GGT	GGA	1627	705353
476	G	G	0.001734	GGT	GGC	1223	705353
476	G	R	0.000974	GGT	CGT	687	705353
476	G	A	0.000907	GGT	GCT	640	705353
476	G	V	0.000746	GGT	GTT	526	705353
476	G	G	0.000371	GGT	GGG	262	705353
476	G	A	1.4e-05	GGT	GCA	10	705353
476	G	*	7e-06	GGT	TGA	5	705353
476	G	F	1.4e-05	GGT	TTT	10	705353
476	G	S	6e-06	GGT	TCT	4	705353
476	G	V	1.4e-05	GGT	GTA	10	705353
476	G	R	1e-05	GGT	CGA	7	705353
476	G	P	1.3e-05	GGT	CCT	9	705353
476	G	V	4e-06	GGT	GTG	3	705353
476	G	L	4e-06	GGT	CTA	3	705353
476	G	N	1.1e-05	GGT	AAT	8	705353
476	G	I	1.6e-05	GGT	ATT	11	705353
476	G	R	6e-06	GGT	AGA	4	705353
476	G	A	3e-06	GGT	GCC	2	705353
476	G	E	4e-06	GGT	GAA	3	705353
476	G	T	7e-06	GGT	ACT	5	705353
476	G	K	6e-06	GGT	AAA	4	705353
476	G	Y	3e-06	GGT	TAT	2	705353
476	G	V	1e-06	GGT	GTC	1	705353
476	G	D	4e-06	GGT	GAC	3	705353
476	G	H	9e-06	GGT	CAT	6	705353
476	G	S	4e-06	GGT	AGC	3	705353
476	G	C	4e-06	GGT	TGC	3	705353
476	G	P	1e-06	GGT	CCA	1	705353
476	G	L	3e-06	GGT	CTT	2	705353
476	G	DEL	3e-06	GGT	---	2	705353
477	S	N	0.004558	AGC	AAC	3215	705353
477	S	S	0.002755	AGC	AGT	1943	705353
477	S	G	0.002266	AGC	GGC	1598	705353
477	S	I	0.002105	AGC	ATC	1485	705353
477	S	C	0.001867	AGC	TGC	1317	705353
477	S	R	0.001053	AGC	AGA	743	705353
477	S	T	0.001126	AGC	ACC	794	705353
477	S	R	0.000527	AGC	AGG	372	705353
477	S	R	0.000194	AGC	CGC	137	705353
477	S	G	1e-05	AGC	GGT	7	705353
477	S	D	1.3e-05	AGC	GAC	9	705353
477	S	I	7.4e-05	AGC	ATA	52	705353
477	S	W	3.3e-05	AGC	TGG	23	705353
477	S	M	4e-06	AGC	ATG	3	705353
477	S	N	4e-06	AGC	AAT	3	705353
477	S	P	1e-06	AGC	CCC	1	705353
477	S	F	4e-06	AGC	TTC	3	705353
477	S	S	1e-06	AGC	TCC	1	705353
477	S	T	2.4e-05	AGC	ACA	17	705353
477	S	R	1e-06	AGC	CGG	1	705353
477	S	Y	9e-06	AGC	TAC	6	705353
477	S	C	6e-06	AGC	TGT	4	705353
477	S	I	4e-06	AGC	ATT	3	705353
477	S	V	3e-06	AGC	GTC	2	705353
477	S	L	1e-06	AGC	CTC	1	705353
477	S	G	3e-06	AGC	GGG	2	705353
477	S	A	3e-06	AGC	GCC	2	705353
477	S	T	4e-06	AGC	ACG	3	705353
477	S	R	1e-06	AGC	CGA	1	705353
477	S	L	4e-06	AGC	CTA	3	705353
477	S	K	1e-06	AGC	AAA	1	705353
477	S	L	1e-06	AGC	TTA	1	705353
477	S	K	1e-06	AGC	AAG	1	705353
477	S	H	1e-06	AGC	CAC	1	705353
477	S	*	1e-06	AGC	TAG	1	705353
477	S	DEL	1e-06	AGC	---	1	705353
478	T	I	0.00312	ACA	ATA	2201	705353
478	T	S	0.002981	ACA	TCA	2103	705353
478	T	A	0.002298	ACA	GCA	1621	705353
478	T	T	0.00228	ACA	ACG	1608	705353
478	T	T	0.002287	ACA	ACT	1613	705353
478	T	R	0.000749	ACA	AGA	528	705353
478	T	K	0.001019	ACA	AAA	719	705353
478	T	P	0.000422	ACA	CCA	298	705353
478	T	T	0.000387	ACA	ACC	273	705353
478	T	*	9e-06	ACA	TAA	6	705353
478	T	A	4e-06	ACA	GCT	3	705353
478	T	N	6e-06	ACA	AAT	4	705353
478	T	*	1.7e-05	ACA	TGA	12	705353
478	T	V	4e-06	ACA	GTA	3	705353
478	T	A	9e-06	ACA	GCG	6	705353
478	T	S	9e-06	ACA	AGT	6	705353
478	T	S	1.1e-05	ACA	TCG	8	705353
478	T	R	6e-06	ACA	AGG	4	705353
478	T	P	1e-06	ACA	CCT	1	705353
478	T	S	1e-05	ACA	TCT	7	705353
478	T	F	1e-06	ACA	TTT	1	705353
478	T	Y	1e-06	ACA	TAC	1	705353
478	T	S	1e-06	ACA	AGC	1	705353
478	T	L	1e-05	ACA	TTA	7	705353
478	T	G	1e-06	ACA	GGT	1	705353
478	T	C	4e-06	ACA	TGT	3	705353
478	T	L	4e-06	ACA	TTG	3	705353
478	T	G	3e-06	ACA	GGA	2	705353
478	T	Q	4e-06	ACA	CAA	3	705353
478	T	P	1e-06	ACA	CCG	1	705353
478	T	P	1e-06	ACA	CCC	1	705353
478	T	I	9e-06	ACA	ATT	6	705353
478	T	K	3e-06	ACA	AAG	2	705353
478	T	M	3e-06	ACA	ATG	2	705353
478	T	C	1e-06	ACA	TGC	1	705353
478	T	W	3e-06	ACA	TGG	2	705353
478	T	A	1e-06	ACA	GCC	1	705353
478	T	S	1e-06	ACA	TCC	1	705353
479	P	P	0.00377	CCT	CCA	2659	705352
479	P	H	0.002585	CCT	CAT	1823	705352
479	P	S	0.001896	CCT	TCT	1337	705352
479	P	P	0.001713	CCT	CCC	1208	705352
479	P	L	0.001544	CCT	CTT	1089	705352
479	P	P	0.000712	CCT	CCG	502	705352
479	P	T	0.000872	CCT	ACT	615	705352
479	P	A	0.000774	CCT	GCT	546	705352
479	P	R	0.000681	CCT	CGT	480	705352
479	P	D	1e-05	CCT	GAT	7	705352
479	P	Y	2.4e-05	CCT	TAT	17	705352
479	P	G	1.7e-05	CCT	GGT	12	705352
479	P	S	1e-06	CCT	AGT	1	705352
479	P	N	1.7e-05	CCT	AAT	12	705352
479	P	T	1.6e-05	CCT	ACC	11	705352
479	P	H	1.6e-05	CCT	CAC	11	705352
479	P	Q	2e-05	CCT	CAA	14	705352
479	P	K	6e-06	CCT	AAA	4	705352
479	P	R	1e-06	CCT	CGG	1	705352
479	P	S	1.3e-05	CCT	TCA	9	705352
479	P	T	1.3e-05	CCT	ACA	9	705352
479	P	C	1e-06	CCT	TGT	1	705352
479	P	S	6e-06	CCT	TCC	4	705352
479	P	S	1e-06	CCT	TCG	1	705352
479	P	A	1e-06	CCT	GCG	1	705352
479	P	K	1e-06	CCT	AAG	1	705352
479	P	I	3e-06	CCT	ATT	2	705352
479	P	R	4e-06	CCT	AGA	3	705352
479	P	R	4e-06	CCT	CGA	3	705352
479	P	V	7e-06	CCT	GTT	5	705352
479	P	F	3e-06	CCT	TTT	2	705352
479	P	L	7e-06	CCT	CTA	5	705352
479	P	L	4e-06	CCT	CTC	3	705352
479	P	Y	1e-06	CCT	TAC	1	705352
479	P	*	1.4e-05	CCT	TAA	10	705352
479	P	A	1e-06	CCT	GCC	1	705352
479	P	E	1e-06	CCT	GAA	1	705352
479	P	T	1e-06	CCT	ACG	1	705352
479	P	DEL	1e-06	CCT	---	1	705352
480	C	R	0.002519	TGT	CGT	1777	705350
480	C	*	0.00265	TGT	TGA	1869	705350
480	C	S	0.002831	TGT	AGT	1997	705350
480	C	Y	0.001982	TGT	TAT	1398	705350
480	C	C	0.001391	TGT	TGC	981	705350
480	C	S	0.000763	TGT	TCT	538	705350
480	C	F	0.000673	TGT	TTT	475	705350
480	C	G	0.000415	TGT	GGT	293	705350
480	C	W	0.000353	TGT	TGG	249	705350
480	C	V	4e-06	TGT	GTT	3	705350
480	C	R	7e-06	TGT	CGA	5	705350
480	C	R	4e-06	TGT	CGC	3	705350
480	C	T	1.1e-05	TGT	ACT	8	705350
480	C	L	4.4e-05	TGT	TTA	31	705350
480	C	I	3e-06	TGT	ATT	2	705350
480	C	R	1.1e-05	TGT	AGA	8	705350
480	C	H	6e-06	TGT	CAT	4	705350
480	C	S	7e-06	TGT	TCA	5	705350
480	C	*	6e-06	TGT	TAA	4	705350
480	C	Y	1e-06	TGT	TAC	1	705350
480	C	*	3e-06	TGT	TAG	2	705350
480	C	V	1e-06	TGT	GTA	1	705350
480	C	P	3e-06	TGT	CCT	2	705350
480	C	L	1e-06	TGT	TTG	1	705350
480	C	L	1e-06	TGT	CTT	1	705350
480	C	N	6e-06	TGT	AAT	4	705350
480	C	S	3e-06	TGT	AGC	2	705350
480	C	I	1e-06	TGT	ATA	1	705350
480	C	T	1e-06	TGT	ACA	1	705350
480	C	DEL	1e-06	TGT	---	1	705350
481	N	I	0.002733	AAT	ATT	1928	705350
481	N	S	0.002264	AAT	AGT	1597	705350
481	N	K	0.002249	AAT	AAA	1586	705350
481	N	Y	0.00171	AAT	TAT	1206	705350
481	N	N	0.001582	AAT	AAC	1116	705350
481	N	D	0.001463	AAT	GAT	1032	705350
481	N	K	0.000396	AAT	AAG	279	705350
481	N	T	0.000407	AAT	ACT	287	705350
481	N	H	0.000241	AAT	CAT	170	705350
481	N	F	2.1e-05	AAT	TTT	15	705350
481	N	R	1e-06	AAT	AGA	1	705350
481	N	I	6e-06	AAT	ATC	4	705350
481	N	V	3e-06	AAT	GTT	2	705350
481	N	M	1e-06	AAT	ATG	1	705350
481	N	C	7e-06	AAT	TGT	5	705350
481	N	Q	7e-06	AAT	CAA	5	705350
481	N	Y	4e-06	AAT	TAC	3	705350
481	N	I	1.4e-05	AAT	ATA	10	705350
481	N	L	1e-06	AAT	TTA	1	705350
481	N	G	1e-06	AAT	GGT	1	705350
481	N	*	1e-06	AAT	TAG	1	705350
481	N	*	1e-05	AAT	TAA	7	705350
481	N	E	1e-06	AAT	GAA	1	705350
481	N	R	1e-06	AAT	AGG	1	705350
481	N	S	1e-06	AAT	AGC	1	705350
481	N	T	1e-06	AAT	ACA	1	705350
481	N	L	1e-06	AAT	CTT	1	705350
482	G	D	0.002563	GGT	GAT	1808	705349
482	G	G	0.002416	GGT	GGA	1704	705349
482	G	G	0.001818	GGT	GGC	1282	705349
482	G	C	0.001813	GGT	TGT	1279	705349
482	G	S	0.001676	GGT	AGT	1182	705349
482	G	A	0.000776	GGT	GCT	547	705349
482	G	V	0.00091	GGT	GTT	642	705349
482	G	G	0.000512	GGT	GGG	361	705349
482	G	R	0.000679	GGT	CGT	479	705349
482	G	*	7e-06	GGT	TGA	5	705349
482	G	D	7e-06	GGT	GAC	5	705349
482	G	F	4.4e-05	GGT	TTT	31	705349
482	G	R	1.4e-05	GGT	CGA	10	705349
482	G	L	4.8e-05	GGT	TTA	34	705349
482	G	C	3e-06	GGT	TGC	2	705349
482	G	V	3e-06	GGT	GTC	2	705349
482	G	R	1e-06	GGT	CGC	1	705349
482	G	R	3e-06	GGT	AGA	2	705349
482	G	S	7e-06	GGT	TCT	5	705349
482	G	L	7e-06	GGT	CTA	5	705349
482	G	V	7e-06	GGT	GTA	5	705349
482	G	P	4e-06	GGT	CCT	3	705349
482	G	T	3e-06	GGT	ACT	2	705349
482	G	L	6e-06	GGT	CTT	4	705349
482	G	W	1e-06	GGT	TGG	1	705349
482	G	V	4e-06	GGT	GTG	3	705349
482	G	S	1e-06	GGT	AGC	1	705349
482	G	N	4e-06	GGT	AAT	3	705349
482	G	E	3e-06	GGT	GAA	2	705349
482	G	Y	3e-06	GGT	TAT	2	705349
482	G	I	4e-06	GGT	ATT	3	705349
482	G	A	6e-06	GGT	GCA	4	705349
482	G	Q	1e-06	GGT	CAA	1	705349
483	V	D	0.002628	GTT	GAT	1854	705349
483	V	V	0.002448	GTT	GTC	1727	705349
483	V	A	0.002421	GTT	GCT	1708	705349
483	V	V	0.002084	GTT	GTA	1470	705349
483	V	I	0.001769	GTT	ATT	1248	705349
483	V	L	0.000743	GTT	CTT	524	705349
483	V	F	0.000715	GTT	TTT	504	705349
483	V	G	0.000458	GTT	GGT	323	705349
483	V	V	0.00031	GTT	GTG	219	705349
483	V	F	3e-06	GTT	TTC	2	705349
483	V	S	4e-06	GTT	AGT	3	705349
483	V	H	1.6e-05	GTT	CAT	11	705349
483	V	L	1.4e-05	GTT	TTA	10	705349
483	V	C	1.7e-05	GTT	TGT	12	705349
483	V	N	4e-06	GTT	AAT	3	705349
483	V	E	9e-06	GTT	GAA	6	705349
483	V	I	6e-06	GTT	ATC	4	705349
483	V	L	1.6e-05	GTT	CTA	11	705349
483	V	Y	7e-06	GTT	TAT	5	705349
483	V	D	3e-06	GTT	GAC	2	705349
483	V	L	1e-06	GTT	TTG	1	705349
483	V	A	1e-06	GTT	GCA	1	705349
483	V	S	3e-06	GTT	TCT	2	705349
483	V	E	3e-06	GTT	GAG	2	705349
483	V	P	2.1e-05	GTT	CCT	15	705349
483	V	K	3e-06	GTT	AAA	2	705349
483	V	A	4e-06	GTT	GCC	3	705349
483	V	I	4e-06	GTT	ATA	3	705349
483	V	L	4e-06	GTT	CTC	3	705349
483	V	G	1e-06	GTT	GGC	1	705349
483	V	A	1e-06	GTT	GCG	1	705349
483	V	M	1e-06	GTT	ATG	1	705349
483	V	P	1e-06	GTT	CCG	1	705349
483	V	T	3e-06	GTT	ACT	2	705349
483	V	R	1e-06	GTT	CGT	1	705349
483	V	*	1e-06	GTT	TGA	1	705349
483	V	G	3e-06	GTT	GGA	2	705349
483	V	DEL	1e-06	GTT	---	1	705349
484	E	D	0.002793	GAA	GAT	1970	705333
484	E	V	0.002699	GAA	GTA	1904	705333
484	E	G	0.002278	GAA	GGA	1607	705333
484	E	E	0.002088	GAA	GAG	1473	705333
484	E	K	0.001182	GAA	AAA	834	705333
484	E	*	0.001205	GAA	TAA	850	705333
484	E	D	0.000422	GAA	GAC	298	705333
484	E	A	0.000594	GAA	GCA	419	705333
484	E	Q	0.000411	GAA	CAA	290	705333
484	E	V	1.8e-05	GAA	GTT	13	705333
484	E	A	4e-06	GAA	GCG	3	705333
484	E	R	3.5e-05	GAA	AGA	25	705333
484	E	G	3e-06	GAA	GGT	2	705333
484	E	H	9e-06	GAA	CAT	6	705333
484	E	L	2.3e-05	GAA	TTA	16	705333
484	E	A	3e-06	GAA	GCT	2	705333
484	E	G	3e-06	GAA	GGG	2	705333
484	E	S	4e-06	GAA	TCA	3	705333
484	E	T	3e-06	GAA	ACA	2	705333
484	E	L	4e-06	GAA	CTA	3	705333
484	E	H	1e-06	GAA	CAC	1	705333
484	E	I	9e-06	GAA	ATA	6	705333
484	E	Y	6e-06	GAA	TAT	4	705333
484	E	V	1e-06	GAA	GTG	1	705333
484	E	G	1e-06	GAA	GGC	1	705333
484	E	K	1e-06	GAA	AAG	1	705333
484	E	N	1e-06	GAA	AAT	1	705333
484	E	Y	1e-06	GAA	TAC	1	705333
484	E	L	1e-06	GAA	CTC	1	705333
484	E	L	1e-06	GAA	CTT	1	705333
484	E	*	1e-06	GAA	TAG	1	705333
484	E	F	1e-06	GAA	TTT	1	705333
484	E	Q	1e-06	GAA	CAG	1	705333
484	E	A	1e-06	GAA	GCC	1	705333
485	G	G	0.001911	GGT	GGA	1348	705312
485	G	C	0.002006	GGT	TGT	1415	705312
485	G	D	0.001348	GGT	GAT	951	705312
485	G	G	0.001307	GGT	GGC	922	705312
485	G	S	0.001184	GGT	AGT	835	705312
485	G	V	0.000821	GGT	GTT	579	705312
485	G	R	0.000492	GGT	CGT	347	705312
485	G	A	0.000593	GGT	GCT	418	705312
485	G	G	0.000305	GGT	GGG	215	705312
485	G	C	4e-06	GGT	TGC	3	705312
485	G	Y	6.1e-05	GGT	TAT	43	705312
485	G	F	2e-05	GGT	TTT	14	705312
485	G	E	4e-06	GGT	GAA	3	705312
485	G	T	1e-06	GGT	ACA	1	705312
485	G	L	4e-06	GGT	CTT	3	705312
485	G	A	6e-06	GGT	GCA	4	705312
485	G	V	9e-06	GGT	GTA	6	705312
485	G	*	9e-06	GGT	TGA	6	705312
485	G	L	1e-06	GGT	TTG	1	705312
485	G	V	1e-06	GGT	GTC	1	705312
485	G	A	1e-06	GGT	GCG	1	705312
485	G	E	6e-06	GGT	GAG	4	705312
485	G	K	4e-06	GGT	AAA	3	705312
485	G	W	6e-06	GGT	TGG	4	705312
485	G	P	7e-06	GGT	CCT	5	705312
485	G	*	1.4e-05	GGT	TAG	10	705312
485	G	D	3e-06	GGT	GAC	2	705312
485	G	R	1e-06	GGT	AGA	1	705312
485	G	Q	1e-06	GGT	CAA	1	705312
485	G	N	3e-06	GGT	AAT	2	705312
485	G	S	4e-06	GGT	TCT	3	705312
485	G	R	4e-06	GGT	CGA	3	705312
485	G	A	1e-06	GGT	GCC	1	705312
485	G	H	1e-06	GGT	CAT	1	705312
485	G	L	1e-06	GGT	TTA	1	705312
485	G	I	1e-06	GGT	ATA	1	705312
485	G	V	1e-06	GGT	GTG	1	705312
485	G	DEL	1e-06	GGT	---	1	705312
486	F	Y	0.002659	TTT	TAT	1875	705220
486	F	L	0.002596	TTT	TTA	1831	705220
486	F	S	0.002265	TTT	TCT	1597	705220
486	F	I	0.001866	TTT	ATT	1316	705220
486	F	F	0.001242	TTT	TTC	876	705220
486	F	L	0.001378	TTT	CTT	972	705220
486	F	C	0.000508	TTT	TGT	358	705220
486	F	V	0.000691	TTT	GTT	487	705220
486	F	L	0.000146	TTT	TTG	103	705220
486	F	Y	9e-06	TTT	TAC	6	705220
486	F	L	6e-06	TTT	CTA	4	705220
486	F	N	6e-06	TTT	AAT	4	705220
486	F	*	1e-06	TTT	TGA	1	705220
486	F	C	1e-06	TTT	TGC	1	705220
486	F	*	1e-05	TTT	TAA	7	705220
486	F	S	2.1e-05	TTT	AGT	15	705220
486	F	H	6e-06	TTT	CAT	4	705220
486	F	L	1e-06	TTT	CTC	1	705220
486	F	G	1e-06	TTT	GGT	1	705220
486	F	I	1e-05	TTT	ATA	7	705220
486	F	K	4e-06	TTT	AAA	3	705220
486	F	T	1e-06	TTT	ACA	1	705220
486	F	V	3e-06	TTT	GTC	2	705220
486	F	V	1e-06	TTT	GTG	1	705220
486	F	L	1e-06	TTT	CTG	1	705220
486	F	S	3e-06	TTT	TCC	2	705220
486	F	S	4e-06	TTT	TCA	3	705220
486	F	I	4e-06	TTT	ATC	3	705220
486	F	T	4e-06	TTT	ACT	3	705220
486	F	R	1e-06	TTT	CGT	1	705220
486	F	V	1e-06	TTT	GTA	1	705220
486	F	S	1e-06	TTT	TCG	1	705220
486	F	A	1e-06	TTT	GCT	1	705220
487	N	Y	0.002201	AAT	TAT	1552	705140
487	N	S	0.001958	AAT	AGT	1381	705140
487	N	K	0.001895	AAT	AAA	1336	705140
487	N	I	0.001934	AAT	ATT	1364	705140
487	N	D	0.001505	AAT	GAT	1061	705140
487	N	N	0.001495	AAT	AAC	1054	705140
487	N	T	0.000247	AAT	ACT	174	705140
487	N	K	0.000298	AAT	AAG	210	705140
487	N	H	0.000159	AAT	CAT	112	705140
487	N	I	1.6e-05	AAT	ATA	11	705140
487	N	F	1.3e-05	AAT	TTT	9	705140
487	N	L	3e-06	AAT	CTT	2	705140
487	N	*	1.1e-05	AAT	TAA	8	705140
487	N	Q	1.4e-05	AAT	CAA	10	705140
487	N	M	1e-06	AAT	ATG	1	705140
487	N	S	1e-06	AAT	TCT	1	705140
487	N	R	1e-06	AAT	AGA	1	705140
487	N	V	7e-06	AAT	GTT	5	705140
487	N	E	3e-06	AAT	GAA	2	705140
487	N	I	4e-06	AAT	ATC	3	705140
487	N	T	1e-06	AAT	ACA	1	705140
487	N	Y	3e-06	AAT	TAC	2	705140
487	N	G	1e-06	AAT	GGT	1	705140
487	N	L	1e-06	AAT	CTC	1	705140
487	N	S	6e-06	AAT	AGC	4	705140
488	C	S	0.003245	TGT	AGT	2288	705052
488	C	*	0.003171	TGT	TGA	2236	705052
488	C	C	0.002271	TGT	TGC	1601	705052
488	C	R	0.002044	TGT	CGT	1441	705052
488	C	Y	0.00155	TGT	TAT	1093	705052
488	C	W	0.000661	TGT	TGG	466	705052
488	C	F	0.000675	TGT	TTT	476	705052
488	C	G	0.000468	TGT	GGT	330	705052
488	C	S	0.000529	TGT	TCT	373	705052
488	C	S	9e-06	TGT	AGC	6	705052
488	C	N	1.6e-05	TGT	AAT	11	705052
488	C	L	7e-06	TGT	TTA	5	705052
488	C	I	3.1e-05	TGT	ATT	22	705052
488	C	R	1.1e-05	TGT	AGA	8	705052
488	C	S	7e-06	TGT	TCA	5	705052
488	C	T	7e-06	TGT	ACT	5	705052
488	C	R	1e-06	TGT	CGG	1	705052
488	C	I	1.3e-05	TGT	ATC	9	705052
488	C	*	9e-06	TGT	TAG	6	705052
488	C	R	3e-06	TGT	AGG	2	705052
488	C	V	1e-06	TGT	GTT	1	705052
488	C	R	1e-06	TGT	CGC	1	705052
488	C	K	7e-06	TGT	AAA	5	705052
488	C	H	6e-06	TGT	CAT	4	705052
488	C	Y	3e-06	TGT	TAC	2	705052
488	C	*	4e-06	TGT	TAA	3	705052
488	C	R	1e-06	TGT	CGA	1	705052
488	C	F	1e-06	TGT	TTC	1	705052
488	C	T	1e-06	TGT	ACG	1	705052
488	C	I	1.1e-05	TGT	ATA	8	705052
488	C	L	3e-06	TGT	TTG	2	705052
488	C	S	1e-06	TGT	TCG	1	705052
488	C	S	1e-06	TGT	TCC	1	705052
489	Y	N	0.001817	TAC	AAC	1281	704931
489	Y	Y	0.001604	TAC	TAT	1131	704931
489	Y	F	0.001772	TAC	TTC	1249	704931
489	Y	H	0.001407	TAC	CAC	992	704931
489	Y	C	0.001389	TAC	TGC	979	704931
489	Y	*	0.001043	TAC	TAA	735	704931
489	Y	*	0.000694	TAC	TAG	489	704931
489	Y	D	0.000244	TAC	GAC	172	704931
489	Y	S	0.000192	TAC	TCC	135	704931
489	Y	*	1.1e-05	TAC	TGA	8	704931
489	Y	L	3e-06	TAC	TTA	2	704931
489	Y	E	1e-06	TAC	GAG	1	704931
489	Y	K	2e-05	TAC	AAA	14	704931
489	Y	S	9e-06	TAC	TCA	6	704931
489	Y	I	1e-05	TAC	ATC	7	704931
489	Y	V	1e-06	TAC	GTA	1	704931
489	Y	E	1.4e-05	TAC	GAA	10	704931
489	Y	N	9e-06	TAC	AAT	6	704931
489	Y	R	3e-06	TAC	CGC	2	704931
489	Y	F	4e-06	TAC	TTT	3	704931
489	Y	C	1e-06	TAC	TGT	1	704931
489	Y	T	1e-06	TAC	ACT	1	704931
489	Y	L	4e-06	TAC	CTC	3	704931
489	Y	H	1e-06	TAC	CAT	1	704931
489	Y	S	4e-06	TAC	AGC	3	704931
489	Y	K	1e-06	TAC	AAG	1	704931
489	Y	L	3e-06	TAC	TTG	2	704931
489	Y	Q	1e-06	TAC	CAA	1	704931
489	Y	DEL	1e-06	TAC	---	1	704931
490	F	S	0.002867	TTT	TCT	2021	704848
490	F	Y	0.003005	TTT	TAT	2118	704848
490	F	I	0.002937	TTT	ATT	2070	704848
490	F	L	0.002629	TTT	TTA	1853	704848
490	F	L	0.00211	TTT	CTT	1487	704848
490	F	F	0.001779	TTT	TTC	1254	704848
490	F	V	0.000559	TTT	GTT	394	704848
490	F	C	0.00065	TTT	TGT	458	704848
490	F	L	0.000203	TTT	TTG	143	704848
490	F	L	9e-06	TTT	CTA	6	704848
490	F	Y	6e-06	TTT	TAC	4	704848
490	F	N	5.7e-05	TTT	AAT	40	704848
490	F	I	1.6e-05	TTT	ATA	11	704848
490	F	N	1e-05	TTT	AAC	7	704848
490	F	H	7e-06	TTT	CAT	5	704848
490	F	D	1e-06	TTT	GAT	1	704848
490	F	K	2.8e-05	TTT	AAA	20	704848
490	F	V	1.7e-05	TTT	GTC	12	704848
490	F	*	6e-06	TTT	TAA	4	704848
490	F	*	1e-06	TTT	TGA	1	704848
490	F	V	9e-06	TTT	GTA	6	704848
490	F	I	6e-06	TTT	ATC	4	704848
490	F	T	4e-06	TTT	ACT	3	704848
490	F	S	6e-06	TTT	TCC	4	704848
490	F	S	9e-06	TTT	TCA	6	704848
490	F	K	3e-06	TTT	AAG	2	704848
490	F	S	3e-06	TTT	TCG	2	704848
490	F	R	1e-06	TTT	CGT	1	704848
490	F	G	1e-06	TTT	GGT	1	704848
490	F	DEL	3e-06	TTT	---	2	704848
491	P	P	0.002462	CCT	CCA	1735	704769
491	P	H	0.00205	CCT	CAT	1445	704769
491	P	P	0.001376	CCT	CCC	970	704769
491	P	L	0.000917	CCT	CTT	646	704769
491	P	T	0.001006	CCT	ACT	709	704769
491	P	S	0.000799	CCT	TCT	563	704769
491	P	P	0.000742	CCT	CCG	523	704769
491	P	R	0.00043	CCT	CGT	303	704769
491	P	A	0.000346	CCT	GCT	244	704769
491	P	N	1.7e-05	CCT	AAT	12	704769
491	P	K	2.7e-05	CCT	AAA	19	704769
491	P	D	3e-06	CCT	GAT	2	704769
491	P	G	3e-06	CCT	GGT	2	704769
491	P	T	2.7e-05	CCT	ACA	19	704769
491	P	*	1.8e-05	CCT	TAA	13	704769
491	P	A	7e-06	CCT	GCG	5	704769
491	P	C	1e-06	CCT	TGT	1	704769
491	P	A	1e-06	CCT	GCA	1	704769
491	P	Q	6e-06	CCT	CAG	4	704769
491	P	T	1e-06	CCT	ACG	1	704769
491	P	Q	3.4e-05	CCT	CAA	24	704769
491	P	I	1e-06	CCT	ATT	1	704769
491	P	K	1e-06	CCT	AAG	1	704769
491	P	L	6e-06	CCT	CTA	4	704769
491	P	F	7e-06	CCT	TTT	5	704769
491	P	S	1.8e-05	CCT	TCA	13	704769
491	P	H	3e-06	CCT	CAC	2	704769
491	P	V	3e-06	CCT	GTA	2	704769
491	P	S	1e-06	CCT	TCC	1	704769
491	P	V	1e-06	CCT	GTT	1	704769
491	P	L	3e-06	CCT	CTG	2	704769
491	P	L	4e-06	CCT	CTC	3	704769
491	P	S	3e-06	CCT	AGT	2	704769
491	P	Y	3e-06	CCT	TAT	2	704769
491	P	R	1e-06	CCT	CGG	1	704769
491	P	R	1e-06	CCT	CGA	1	704769
492	L	I	0.003451	TTA	ATA	2432	704693
492	L	L	0.002272	TTA	CTA	1601	704693
492	L	F	0.001977	TTA	TTT	1393	704693
492	L	S	0.001677	TTA	TCA	1182	704693
492	L	L	0.001426	TTA	TTG	1005	704693
492	L	*	0.001359	TTA	TAA	958	704693
492	L	V	0.000572	TTA	GTA	403	704693
492	L	F	0.000404	TTA	TTC	285	704693
492	L	*	0.000264	TTA	TGA	186	704693
492	L	L	1e-05	TTA	CTG	7	704693
492	L	Y	1e-05	TTA	TAT	7	704693
492	L	Y	6e-06	TTA	TAC	4	704693
492	L	I	7e-06	TTA	ATT	5	704693
492	L	T	9e-06	TTA	ACA	6	704693
492	L	K	2.3e-05	TTA	AAA	16	704693
492	L	*	1e-06	TTA	TAG	1	704693
492	L	L	1e-06	TTA	CTC	1	704693
492	L	P	1e-06	TTA	CCT	1	704693
492	L	G	1e-06	TTA	GGT	1	704693
492	L	R	1e-06	TTA	AGA	1	704693
492	L	V	3e-06	TTA	GTT	2	704693
492	L	P	4e-06	TTA	CCA	3	704693
492	L	S	1e-05	TTA	TCT	7	704693
492	L	L	1e-06	TTA	CTT	1	704693
492	L	Q	4e-06	TTA	CAA	3	704693
492	L	M	4e-06	TTA	ATG	3	704693
492	L	E	3e-06	TTA	GAA	2	704693
492	L	A	1e-06	TTA	GCA	1	704693
492	L	S	3e-06	TTA	TCG	2	704693
492	L	G	1e-06	TTA	GGA	1	704693
493	Q	L	0.003019	CAA	CTA	2127	704603
493	Q	H	0.002336	CAA	CAT	1646	704603
493	Q	Q	0.001967	CAA	CAG	1386	704603
493	Q	R	0.002116	CAA	CGA	1491	704603
493	Q	*	0.002008	CAA	TAA	1415	704603
493	Q	E	0.000728	CAA	GAA	513	704603
493	Q	K	0.000627	CAA	AAA	442	704603
493	Q	P	0.000501	CAA	CCA	353	704603
493	Q	H	0.000426	CAA	CAC	300	704603
493	Q	L	3e-06	CAA	CTG	2	704603
493	Q	V	1.6e-05	CAA	GTA	11	704603
493	Q	N	6e-06	CAA	AAT	4	704603
493	Q	T	6e-06	CAA	ACA	4	704603
493	Q	L	6e-06	CAA	TTA	4	704603
493	Q	E	1e-06	CAA	GAG	1	704603
493	Q	*	4e-06	CAA	TAG	3	704603
493	Q	K	3e-06	CAA	AAG	2	704603
493	Q	R	4e-06	CAA	CGT	3	704603
493	Q	L	4e-06	CAA	CTT	3	704603
493	Q	C	1e-06	CAA	TGT	1	704603
493	Q	D	3e-06	CAA	GAT	2	704603
493	Q	*	9e-06	CAA	TGA	6	704603
493	Q	R	7e-06	CAA	CGG	5	704603
493	Q	F	1e-06	CAA	TTT	1	704603
493	Q	Y	3e-06	CAA	TAT	2	704603
493	Q	I	7e-06	CAA	ATA	5	704603
493	Q	R	6e-06	CAA	AGA	4	704603
493	Q	P	1e-06	CAA	CCT	1	704603
493	Q	G	3e-06	CAA	GGA	2	704603
493	Q	L	1e-06	CAA	CTC	1	704603
493	Q	DEL	1e-06	CAA	---	1	704603
494	S	S	0.003028	TCA	TCT	2133	704530
494	S	T	0.002871	TCA	ACA	2023	704530
494	S	S	0.002079	TCA	TCG	1465	704530
494	S	P	0.001815	TCA	CCA	1279	704530
494	S	L	0.00136	TCA	TTA	958	704530
494	S	*	0.001154	TCA	TAA	813	704530
494	S	*	0.00051	TCA	TGA	359	704530
494	S	S	0.000302	TCA	TCC	213	704530
494	S	A	0.000221	TCA	GCA	156	704530
494	S	K	4e-05	TCA	AAA	28	704530
494	S	T	6e-06	TCA	ACT	4	704530
494	S	C	6e-06	TCA	TGT	4	704530
494	S	R	1e-06	TCA	AGG	1	704530
494	S	E	1e-06	TCA	GAG	1	704530
494	S	*	3e-06	TCA	TAG	2	704530
494	S	P	4e-06	TCA	CCT	3	704530
494	S	E	9e-06	TCA	GAA	6	704530
494	S	L	3e-06	TCA	TTG	2	704530
494	S	I	4e-06	TCA	ATA	3	704530
494	S	Q	7e-06	TCA	CAA	5	704530
494	S	T	1.7e-05	TCA	ACC	12	704530
494	S	F	7e-06	TCA	TTT	5	704530
494	S	H	1e-06	TCA	CAT	1	704530
494	S	Y	4e-06	TCA	TAT	3	704530
494	S	T	3e-06	TCA	ACG	2	704530
494	S	L	3e-06	TCA	CTA	2	704530
494	S	V	1e-06	TCA	GTA	1	704530
494	S	N	1e-06	TCA	AAC	1	704530
494	S	D	1e-06	TCA	GAC	1	704530
494	S	Y	3e-06	TCA	TAC	2	704530
494	S	A	1e-06	TCA	GCT	1	704530
495	Y	*	0.00345	TAT	TAA	2430	704440
495	Y	F	0.002006	TAT	TTT	1413	704440
495	Y	Y	0.002061	TAT	TAC	1452	704440
495	Y	C	0.001563	TAT	TGT	1101	704440
495	Y	H	0.001566	TAT	CAT	1103	704440
495	Y	N	0.00158	TAT	AAT	1113	704440
495	Y	*	0.000372	TAT	TAG	262	704440
495	Y	S	0.000131	TAT	TCT	92	704440
495	Y	D	0.000125	TAT	GAT	88	704440
495	Y	I	3.8e-05	TAT	ATT	27	704440
495	Y	L	6e-06	TAT	CTT	4	704440
495	Y	F	9e-06	TAT	TTC	6	704440
495	Y	K	2.6e-05	TAT	AAA	18	704440
495	Y	L	1e-05	TAT	TTA	7	704440
495	Y	R	6e-06	TAT	CGT	4	704440
495	Y	V	6e-06	TAT	GTT	4	704440
495	Y	S	3e-06	TAT	TCA	2	704440
495	Y	G	1e-06	TAT	GGT	1	704440
495	Y	C	3e-06	TAT	TGC	2	704440
495	Y	*	4e-06	TAT	TGA	3	704440
495	Y	Q	4e-06	TAT	CAA	3	704440
495	Y	S	3e-06	TAT	AGT	2	704440
495	Y	N	3e-06	TAT	AAC	2	704440
495	Y	K	1e-06	TAT	AAG	1	704440
495	Y	E	1e-06	TAT	GAA	1	704440
495	Y	P	1e-06	TAT	CCT	1	704440
495	Y	DEL	7e-06	TAT	---	5	704440
496	G	G	0.002457	GGT	GGA	1731	704379
[truncated: 1,070 more rows]

## Sheet: Fig 2E
similarity % (WT library)	unsorted	2nd	4th
90	0.0448549	0.0727857	0.101796
91	0.0997754	0.201115	0.308091
92	0.0704503	0.200547	0.308316
93	0.188056	0.662383	1.25696
94	0.208897	0.706023	2.58214
95	0.42662	9.1688	30.7599
96	0.422253	31.9876	29.0767
97	2.71218	46.9379	32.9222
98	8.571	3.96295	1.50661
99	87.1304	5.90125	0.917436
