# Supplementary material for: Stringent selection drives convergence toward omicron-like SARS-CoV-2 receptor-binding motifs
Source: Nat Commun. 2026 Apr 25;17:5712. doi: 10.1038/s41467-026-72312-z (PMC13324855; doi:10.1038/s41467-026-72312-z)
Supplement: Supplementary file 7 — Source Data 2 [file 41467_2026_72312_MOESM7_ESM.xlsx]

## Sheet: LSS
WT							Alpha							Beta							RBDv48							BA.1 (LSS)
position	orig. AA	mutant AA	freq	orig codon	mutant codon		position	orig. AA	mutant AA	freq	orig codon	mutant codon		position	orig. AA	mutant AA	freq	orig codon	mutant codon		position	orig. AA	mutant AA	freq	orig codon	mutant codon		position	orig. AA	mutant AA	freq	orig codon	mutant codon
340	E	K	0.00059	GAA	AAA		340	E	K	0.000424	GAA	AAA		340	E	K	0.000731	GAA	AAA		340	E	K	0.001007	GAA	AAA		338	F	T	0	TTT	ACT
340	E	N	3e-06	GAA	AAC		340	E	N	2e-06	GAA	AAC		340	E	N	4e-06	GAA	AAC		340	E	N	3e-06	GAA	AAC		338	F	S	0	TTT	AGT
340	E	K	0	GAA	AAG		340	E	K	0	GAA	AAG		340	E	K	0	GAA	AAG		340	E	K	2e-06	GAA	AAG		338	F	I	0.000118	TTT	ATA
340	E	N	0	GAA	AAT		340	E	N	0	GAA	AAT		340	E	N	0	GAA	AAT		340	E	N	3e-06	GAA	AAT		338	F	I	2.8e-05	TTT	ATC
340	E	T	5e-06	GAA	ACA		340	E	T	3e-06	GAA	ACA		340	E	T	6e-06	GAA	ACA		340	E	T	4e-06	GAA	ACA		338	F	M	0	TTT	ATG
340	E	R	0	GAA	AGA		340	E	T	0	GAA	ACC		340	E	R	0	GAA	AGA		340	E	R	6.2e-05	GAA	AGA		338	F	I	0.001799	TTT	ATT
340	E	Q	4e-06	GAA	CAA		340	E	R	0	GAA	AGA		340	E	I	0	GAA	ATA		340	E	I	1e-06	GAA	ATA		338	F	H	0	TTT	CAT
340	E	D	0.001399	GAA	GAC		340	E	Q	6.4e-05	GAA	CAA		340	E	Q	0.000559	GAA	CAA		340	E	Q	0.000225	GAA	CAA		338	F	P	0	TTT	CCC
340	E	E	0.010076	GAA	GAG		340	E	Q	0	GAA	CAG		340	E	H	1e-06	GAA	CAC		340	E	H	0	GAA	CAC		338	F	P	5e-06	TTT	CCT
340	E	X	1.1e-05	GAA	GAN		340	E	D	0.001903	GAA	GAC		340	E	Q	0	GAA	CAG		340	E	Q	0	GAA	CAG		338	F	R	1e-06	TTT	CGT
340	E	D	0.001015	GAA	GAT		340	E	E	0.011678	GAA	GAG		340	E	P	1e-06	GAA	CCA		340	E	P	0	GAA	CCA		338	F	L	0.000164	TTT	CTA
340	E	A	0.001777	GAA	GCA		340	E	X	1.1e-05	GAA	GAN		340	E	R	0	GAA	CGA		340	E	R	0	GAA	CGA		338	F	L	0.000827	TTT	CTC
340	E	A	0.000177	GAA	GCC		340	E	D	0.001325	GAA	GAT		340	E	D	0.002163	GAA	GAC		340	E	D	0.002237	GAA	GAC		338	F	L	1e-06	TTT	CTG
340	E	A	1.2e-05	GAA	GCG		340	E	A	0.001759	GAA	GCA		340	E	E	0.006355	GAA	GAG		340	E	E	0.028162	GAA	GAG		338	F	L	1e-06	TTT	CTN
340	E	A	2e-06	GAA	GCT		340	E	A	0.000147	GAA	GCC		340	E	X	1.2e-05	GAA	GAN		340	E	X	1.4e-05	GAA	GAN		338	F	L	0.031853	TTT	CTT
340	E	G	0.001536	GAA	GGA		340	E	A	1.3e-05	GAA	GCG		340	E	D	0.001364	GAA	GAT		340	E	D	0.0037	GAA	GAT		338	F	G	0	TTT	GGA
340	E	G	4e-06	GAA	GGC		340	E	A	2.3e-05	GAA	GCT		340	E	A	0.002277	GAA	GCA		340	E	A	0.002337	GAA	GCA		338	F	G	0	TTT	GGT
340	E	G	1.3e-05	GAA	GGG		340	E	G	0.00093	GAA	GGA		340	E	A	0.000221	GAA	GCC		340	E	A	0.000182	GAA	GCC		338	F	V	0	TTT	GTA
340	E	G	0	GAA	GGN		340	E	G	2e-06	GAA	GGC		340	E	A	1.2e-05	GAA	GCG		340	E	A	3.6e-05	GAA	GCG		338	F	V	0	TTT	GTC
340	E	G	0	GAA	GGT		340	E	G	9e-06	GAA	GGG		340	E	A	3e-06	GAA	GCT		340	E	A	6e-06	GAA	GCT		338	F	V	0	TTT	GTG
340	E	X	3.4e-05	GAA	GNA		340	E	G	0	GAA	GGT		340	E	G	0.002725	GAA	GGA		340	E	G	0.004739	GAA	GGA		338	F	V	2.7e-05	TTT	GTT
340	E	X	0	GAA	GNC		340	E	X	3e-05	GAA	GNA		340	E	G	5e-06	GAA	GGC		340	E	G	7e-06	GAA	GGC		338	F	*	0	TTT	TAA
340	E	X	0	GAA	GNN		340	E	V	9e-05	GAA	GTA		340	E	G	0.0002	GAA	GGG		340	E	G	2.9e-05	GAA	GGG		338	F	Y	0	TTT	TAC
340	E	V	0.000412	GAA	GTA		340	E	V	0	GAA	GTC		340	E	G	0.000148	GAA	GGT		340	E	G	0	GAA	GGN		338	F	*	0	TTT	TAG
340	E	V	1e-06	GAA	GTC		340	E	*	0.000149	GAA	TAA		340	E	X	3.1e-05	GAA	GNA		340	E	G	0	GAA	GGT		338	F	X	0	TTT	TAN
340	E	V	0	GAA	GTG		340	E	Y	1.3e-05	GAA	TAC		340	E	X	0	GAA	GNG		340	E	X	3.4e-05	GAA	GNA		338	F	Y	0.000647	TTT	TAT
340	E	V	0	GAA	GTT		340	E	*	1e-06	GAA	TAG		340	E	X	0	GAA	GNN		340	E	X	1e-06	GAA	GNG		338	F	S	2e-06	TTT	TCA
340	E	*	0.000128	GAA	TAA		340	E	Y	0	GAA	TAT		340	E	X	0	GAA	GNT		340	E	V	0.00205	GAA	GTA		338	F	S	4e-06	TTT	TCC
340	E	Y	1.2e-05	GAA	TAC		340	E	S	2.2e-05	GAA	TCA		340	E	V	0.00136	GAA	GTA		340	E	V	3e-06	GAA	GTC		338	F	S	0.000349	TTT	TCT
340	E	*	1e-06	GAA	TAG		340	E	S	0	GAA	TCC		340	E	V	3e-06	GAA	GTC		340	E	V	3.8e-05	GAA	GTG		338	F	*	0	TTT	TGA
340	E	Y	0	GAA	TAT		340	E	*	0	GAA	TGA		340	E	V	0	GAA	GTG		340	E	V	0	GAA	GTT		338	F	C	0	TTT	TGC
340	E	S	2.9e-05	GAA	TCA		340	E	W	0	GAA	TGG		340	E	V	0	GAA	GTT		340	E	*	0.000115	GAA	TAA		338	F	W	0	TTT	TGG
340	E	*	0	GAA	TGA		340	E	L	0	GAA	TTA		340	E	*	0.000146	GAA	TAA		340	E	Y	9e-06	GAA	TAC		338	F	C	1.2e-05	TTT	TGT
340	E	L	0	GAA	TTA		340	E	F	0	GAA	TTC		340	E	Y	1.4e-05	GAA	TAC		340	E	*	3e-06	GAA	TAG		338	F	X	0	TTT	TNT
341	V	N	0	GTT	AAT		341	V	T	1e-06	GTT	ACC		340	E	*	1e-06	GAA	TAG		340	E	Y	0	GAA	TAT		338	F	L	0.018181	TTT	TTA
341	V	T	1e-06	GTT	ACC		341	V	T	7e-06	GTT	ACT		340	E	Y	0	GAA	TAT		340	E	S	2.1e-05	GAA	TCA		338	F	F	0.041554	TTT	TTC
341	V	T	9e-06	GTT	ACT		341	V	I	1e-06	GTT	ATA		340	E	S	3e-05	GAA	TCA		340	E	*	1e-06	GAA	TGA		338	F	L	0.001526	TTT	TTG
341	V	S	0	GTT	AGT		341	V	I	3.4e-05	GTT	ATC		340	E	*	1e-06	GAA	TGA		340	E	L	1e-06	GAA	TTA		338	F	X	3.6e-05	TTT	TTN
341	V	I	1e-06	GTT	ATA		341	V	M	0	GTT	ATG		340	E	L	0	GAA	TTA		341	V	T	1e-06	GTT	ACC		339	G	K	5e-06	GGT	AAA
341	V	I	3.8e-05	GTT	ATC		341	V	X	3e-06	GTT	ATN		341	V	N	0	GTT	AAT		341	V	T	0	GTT	ACN		339	G	N	0.000117	GGT	AAC
341	V	M	1e-06	GTT	ATG		341	V	I	0.001161	GTT	ATT		341	V	T	0	GTT	ACC		341	V	T	4e-06	GTT	ACT		339	G	K	2e-06	GGT	AAG
341	V	X	7e-06	GTT	ATN		341	V	L	0	GTT	CTC		341	V	T	7e-06	GTT	ACT		341	V	X	0	GTT	ANT		339	G	N	0.002915	GGT	AAT
341	V	I	0.002528	GTT	ATT		341	V	L	5e-06	GTT	CTT		341	V	S	0	GTT	AGT		341	V	I	2e-06	GTT	ATA		339	G	T	0	GGT	ACA
341	V	P	0	GTT	CCT		341	V	D	1e-06	GTT	GAT		341	V	X	0	GTT	ANT		341	V	I	0.000164	GTT	ATC		339	G	T	3e-06	GGT	ACC
341	V	L	7e-06	GTT	CTT		341	V	A	1e-06	GTT	GCA		341	V	I	0	GTT	ATA		341	V	M	0	GTT	ATG		339	G	T	2.1e-05	GGT	ACT
341	V	D	1e-06	GTT	GAT		341	V	A	3.2e-05	GTT	GCC		341	V	I	2.7e-05	GTT	ATC		341	V	X	6e-06	GTT	ATN		339	G	R	0.000347	GGT	AGA
341	V	A	1e-06	GTT	GCA		341	V	A	0	GTT	GCG		341	V	M	0	GTT	ATG		341	V	I	0.002155	GTT	ATT		339	G	S	3e-06	GGT	AGC
341	V	A	2.1e-05	GTT	GCC		341	V	A	1e-06	GTT	GCN		341	V	X	3e-06	GTT	ATN		341	V	R	0	GTT	CGT		339	G	R	0	GGT	AGG
341	V	A	0	GTT	GCG		341	V	A	0.000345	GTT	GCT		341	V	I	0.001402	GTT	ATT		341	V	L	0	GTT	CTA		339	G	S	6.3e-05	GGT	AGT
341	V	A	2e-06	GTT	GCN		341	V	G	1e-06	GTT	GGG		341	V	P	0	GTT	CCT		341	V	L	0	GTT	CTC		339	G	I	0	GGT	ATA
341	V	A	0.000864	GTT	GCT		341	V	G	1.8e-05	GTT	GGT		341	V	L	4e-06	GTT	CTT		341	V	L	1e-06	GTT	CTN		339	G	I	3e-06	GGT	ATT
341	V	G	1e-06	GTT	GGG		341	V	X	1.1e-05	GTT	GNT		341	V	D	0	GTT	GAT		341	V	L	0.000152	GTT	CTT		339	G	Q	0	GGT	CAA
341	V	G	0.000107	GTT	GGT		341	V	V	0.001312	GTT	GTA		341	V	A	0	GTT	GCA		341	V	D	0	GTT	GAC		339	G	H	0	GGT	CAC
341	V	X	0	GTT	GNC		341	V	V	0.023973	GTT	GTC		341	V	A	2.8e-05	GTT	GCC		341	V	X	0	GTT	GAN		339	G	Q	0	GGT	CAG
341	V	X	1e-05	GTT	GNT		341	V	V	0.000173	GTT	GTG		341	V	A	2e-06	GTT	GCN		341	V	D	2.8e-05	GTT	GAT		339	G	X	0	GGT	CAN
341	V	V	0.001157	GTT	GTA		341	V	V	0.002208	GTT	GTN		341	V	A	0.000714	GTT	GCT		341	V	A	2e-06	GTT	GCA		339	G	H	0.000422	GGT	CAT
341	V	V	0.014642	GTT	GTC		341	V	X	0	GTT	NTT		341	V	G	0	GTT	GGC		341	V	A	3.2e-05	GTT	GCC		339	G	P	0	GGT	CCC
341	V	V	0.00097	GTT	GTG		341	V	S	5e-06	GTT	TCT		341	V	G	0	GTT	GGG		341	V	A	0	GTT	GCG		339	G	P	1e-06	GGT	CCT
341	V	V	0.002211	GTT	GTN		341	V	L	0	GTT	TTA		341	V	G	6e-06	GTT	GGT		341	V	A	3e-06	GTT	GCN		339	G	R	0	GGT	CGA
341	V	X	0	GTT	NTT		341	V	F	4e-06	GTT	TTC		341	V	X	0	GTT	GNC		341	V	A	0.000812	GTT	GCT		339	G	R	0	GGT	CGC
341	V	S	5e-06	GTT	TCT		341	V	X	0	GTT	TTN		341	V	X	1.2e-05	GTT	GNT		341	V	G	0	GTT	GGN		339	G	R	0.000117	GGT	CGT
341	V	C	0	GTT	TGT		341	V	F	0.000136	GTT	TTT		341	V	V	0.000229	GTT	GTA		341	V	G	2.6e-05	GTT	GGT		339	G	L	0	GGT	CTT
341	V	L	0	GTT	TTA		342	F	T	0	TTT	ACT		341	V	V	0.005962	GTT	GTC		341	V	X	0	GTT	GNC		339	G	E	0.008923	GGT	GAA
341	V	F	2e-06	GTT	TTC		342	F	I	0	TTT	ATC		341	V	V	8.5e-05	GTT	GTG		341	V	X	0	GTT	GNN		339	G	D	0.032967	GGT	GAC
341	V	L	0	GTT	TTG		342	F	I	0.000893	TTT	ATT		341	V	V	0.002174	GTT	GTN		341	V	X	1.3e-05	GTT	GNT		339	G	E	0.005171	GGT	GAG
341	V	X	0	GTT	TTN		342	F	P	1e-06	TTT	CCC		341	V	X	1e-06	GTT	NTT		341	V	V	0.005228	GTT	GTA		339	G	X	1.6e-05	GGT	GAN
341	V	F	0.000177	GTT	TTT		342	F	P	1.4e-05	TTT	CCT		341	V	S	0	GTT	TCC		341	V	V	0.022511	GTT	GTC		339	G	D	0.906576	GGT	GAT
342	F	N	0	TTT	AAT		342	F	X	0	TTT	CNT		341	V	S	4e-06	GTT	TCT		341	V	V	0.000336	GTT	GTG		339	G	A	2.1e-05	GGT	GCA
342	F	I	0	TTT	ATC		342	F	L	0	TTT	CTA		341	V	L	0	GTT	TTA		341	V	V	0.002207	GTT	GTN		339	G	A	0.000156	GGT	GCC
342	F	I	0.000255	TTT	ATT		342	F	L	1.2e-05	TTT	CTC		341	V	F	1e-06	GTT	TTC		341	V	X	1e-06	GTT	NTT		339	G	A	1.1e-05	GGT	GCG
342	F	P	0	TTT	CCA		342	F	L	0	TTT	CTN		341	V	X	0	GTT	TTN		341	V	S	0	GTT	TCC		339	G	A	0	GGT	GCN
342	F	P	2e-06	TTT	CCC		342	F	L	0.001225	TTT	CTT		341	V	F	0.000137	GTT	TTT		341	V	S	0	GTT	TCN		339	G	A	0.003675	GGT	GCT
342	F	P	1.5e-05	TTT	CCT		342	F	G	0	TTT	GGT		342	F	T	0	TTT	ACT		341	V	S	3e-06	GTT	TCT		339	G	G	2e-05	GGT	GGA
342	F	R	1e-06	TTT	CGT		342	F	V	0	TTT	GTC		342	F	I	0	TTT	ATC		341	V	L	0	GTT	TTA		339	G	G	0.001434	GGT	GGC
342	F	X	0	TTT	CNT		342	F	V	0	TTT	GTG		342	F	X	0	TTT	ATN		341	V	F	3e-06	GTT	TTC		339	G	G	0.00017	GGT	GGG
342	F	L	1.2e-05	TTT	CTC		342	F	V	2.1e-05	TTT	GTT		342	F	I	0.000851	TTT	ATT		341	V	X	0	GTT	TTN		339	G	G	1e-06	GGT	GGN
342	F	L	0.002562	TTT	CTT		342	F	X	2e-05	TTT	NTT		342	F	H	0	TTT	CAT		341	V	F	0.00012	GTT	TTT		339	G	X	0	GGT	GNC
342	F	V	0	TTT	GTC		342	F	*	0	TTT	TAA		342	F	P	1e-06	TTT	CCC		342	F	T	0	TTT	ACT		339	G	X	0	GGT	GNN
342	F	V	0	TTT	GTG		342	F	Y	0.000101	TTT	TAT		342	F	P	1.5e-05	TTT	CCT		342	F	S	0	TTT	AGT		339	G	X	4e-06	GGT	GNT
342	F	V	2e-05	TTT	GTT		342	F	S	0	TTT	TCA		342	F	R	0	TTT	CGT		342	F	I	0	TTT	ATC		339	G	V	0	GGT	GTA
342	F	X	0	TTT	NTN		342	F	S	1.1e-05	TTT	TCC		342	F	X	0	TTT	CNT		342	F	I	0.000607	TTT	ATT		339	G	V	0.000233	GGT	GTC
342	F	X	2e-05	TTT	NTT		342	F	S	0.000196	TTT	TCT		342	F	L	0	TTT	CTA		342	F	H	0	TTT	CAT		339	G	V	0	GGT	GTG
342	F	Y	0	TTT	TAC		342	F	W	0	TTT	TGG		342	F	L	8e-06	TTT	CTC		342	F	P	1e-06	TTT	CCC		339	G	V	0	GGT	GTN
342	F	Y	6e-05	TTT	TAT		342	F	C	8e-06	TTT	TGT		342	F	L	0.003289	TTT	CTT		342	F	P	1.4e-05	TTT	CCT		339	G	V	0.005972	GGT	GTT
342	F	S	0	TTT	TCA		342	F	X	0	TTT	TNC		342	F	G	0	TTT	GGT		342	F	R	0	TTT	CGT		339	G	X	0	GGT	NAA
342	F	S	9e-06	TTT	TCC		342	F	X	4.7e-05	TTT	TNT		342	F	V	0	TTT	GTG		342	F	X	1e-06	TTT	CNT		339	G	X	0	GGT	NAC
342	F	S	0.000264	TTT	TCT		342	F	L	0.00081	TTT	TTA		342	F	V	7e-05	TTT	GTT		342	F	L	0.000183	TTT	CTA		339	G	X	0	GGT	NAG
342	F	C	7e-06	TTT	TGT		342	F	F	0.012191	TTT	TTC		342	F	X	0	TTT	NTN		342	F	L	4.6e-05	TTT	CTC		339	G	X	1e-05	GGT	NAT
342	F	X	0	TTT	TNC		342	F	L	4e-06	TTT	TTG		342	F	X	1.8e-05	TTT	NTT		342	F	L	0	TTT	CTG		339	G	X	0	GGT	NGT
342	F	X	5e-05	TTT	TNT		342	F	X	1.8e-05	TTT	TTN		342	F	*	0	TTT	TAA		342	F	L	0	TTT	CTN		339	G	X	0	GGT	NTT
342	F	L	0.000669	TTT	TTA		343	N	K	0.000125	AAC	AAA		342	F	Y	4e-06	TTT	TAT		342	F	L	0.010226	TTT	CTT		339	G	*	1e-06	GGT	TAA
342	F	F	0.007809	TTT	TTC		343	N	K	1e-05	AAC	AAG		342	F	S	0	TTT	TCA		342	F	A	0	TTT	GCT		339	G	Y	2e-06	GGT	TAC
342	F	L	3e-06	TTT	TTG		343	N	X	0.002363	AAC	AAN		342	F	S	8e-06	TTT	TCC		342	F	G	0	TTT	GGT		339	G	*	0	GGT	TAG
342	F	X	1.7e-05	TTT	TTN		343	N	N	0.00801	AAC	AAT		342	F	S	0	TTT	TCG		342	F	V	0	TTT	GTC		339	G	X	0	GGT	TAN
343	N	K	0.0001	AAC	AAA		343	N	T	1e-06	AAC	ACA		342	F	S	0.000256	TTT	TCT		342	F	V	4.7e-05	TTT	GTT		339	G	Y	0.000279	GGT	TAT
343	N	K	9e-06	AAC	AAG		343	N	T	0.002935	AAC	ACC		342	F	C	1.3e-05	TTT	TGT		342	F	X	0	TTT	NTA		339	G	S	0	GGT	TCC
343	N	X	0.002398	AAC	AAN		343	N	T	1.6e-05	AAC	ACN		342	F	X	0	TTT	TNC		342	F	X	0	TTT	NTC		339	G	S	0	GGT	TCG
343	N	N	0.007569	AAC	AAT		343	N	T	2.1e-05	AAC	ACT		342	F	X	4.6e-05	TTT	TNT		342	F	X	1.7e-05	TTT	NTT		339	G	S	1.3e-05	GGT	TCT
343	N	T	0	AAC	ACA		343	N	S	0.000944	AAC	AGC		342	F	L	0.000674	TTT	TTA		342	F	Y	2.9e-05	TTT	TAT		339	G	C	0	GGT	TGC
343	N	T	0.00308	AAC	ACC		343	N	X	2e-06	AAC	AGN		342	F	F	0.003678	TTT	TTC		342	F	S	0	TTT	TCA		339	G	W	0	GGT	TGG
343	N	T	1.3e-05	AAC	ACN		343	N	S	2e-06	AAC	AGT		342	F	L	5.3e-05	TTT	TTG		342	F	S	7e-06	TTT	TCC		339	G	C	4e-06	GGT	TGT
343	N	T	2.2e-05	AAC	ACT		343	N	X	3.4e-05	AAC	ANC		342	F	X	1.6e-05	TTT	TTN		342	F	S	0.000187	TTT	TCT		339	G	L	0	GGT	TTA
343	N	S	0.001609	AAC	AGC		343	N	X	0	AAC	ANN		343	N	K	0.000153	AAC	AAA		342	F	C	0	TTT	TGC		339	G	F	3e-06	GGT	TTC
343	N	X	4e-06	AAC	AGN		343	N	I	5e-06	AAC	ATC		343	N	K	4.4e-05	AAC	AAG		342	F	W	0	TTT	TGG		339	G	L	0	GGT	TTG
343	N	S	3.1e-05	AAC	AGT		343	N	I	0	AAC	ATT		343	N	X	0.002379	AAC	AAN		342	F	C	1.2e-05	TTT	TGT		339	G	F	3.2e-05	GGT	TTT
343	N	X	3e-05	AAC	ANC		343	N	Q	0	AAC	CAA		343	N	N	0.0047	AAC	AAT		342	F	X	1e-06	TTT	TNC		339	G	DEL	0	GGT	---
343	N	X	0	AAC	ANN		343	N	H	0.003547	AAC	CAC		343	N	T	0	AAC	ACA		342	F	X	5.2e-05	TTT	TNT		340	E	K	0.00158	GAA	AAA
343	N	X	0	AAC	ANT		343	N	X	8e-06	AAC	CAN		343	N	T	0.003149	AAC	ACC		342	F	L	0.000934	TTT	TTA		340	E	N	2e-05	GAA	AAC
343	N	I	0.000206	AAC	ATC		343	N	H	2.8e-05	AAC	CAT		343	N	T	0	AAC	ACG		342	F	F	0.010083	TTT	TTC		340	E	K	0.000163	GAA	AAG
343	N	X	0	AAC	ATN		343	N	P	0.000511	AAC	CCC		343	N	T	1.4e-05	AAC	ACN		342	F	L	8.5e-05	TTT	TTG		340	E	N	6e-06	GAA	AAT
343	N	I	0	AAC	ATT		343	N	P	2e-06	AAC	CCN		343	N	T	1.5e-05	AAC	ACT		342	F	X	1.5e-05	TTT	TTN		340	E	T	1.4e-05	GAA	ACA
343	N	Q	0	AAC	CAA		343	N	P	4e-06	AAC	CCT		343	N	R	0	AAC	AGA		342	F	DEL	0	TTT	---		340	E	T	0	GAA	ACC
343	N	H	0.003624	AAC	CAC		343	N	R	4e-06	AAC	CGC		343	N	S	0.001411	AAC	AGC		343	N	K	0.000333	AAC	AAA		340	E	T	0	GAA	ACG
343	N	X	8e-06	AAC	CAN		343	N	X	0	AAC	CNC		343	N	R	0	AAC	AGG		343	N	K	9.2e-05	AAC	AAG		340	E	T	0	GAA	ACT
343	N	H	3e-05	AAC	CAT		343	N	L	0	AAC	CTC		343	N	X	4e-06	AAC	AGN		343	N	X	0.002379	AAC	AAN		340	E	R	1e-05	GAA	AGA
343	N	P	0.000516	AAC	CCC		343	N	E	0	AAC	GAA		343	N	S	3e-06	AAC	AGT		343	N	N	0.007097	AAC	AAT		340	E	S	0	GAA	AGC
343	N	P	1e-06	AAC	CCN		343	N	D	0.000833	AAC	GAC		343	N	X	3e-05	AAC	ANC		343	N	T	1e-06	AAC	ACA		340	E	R	1e-06	GAA	AGG
343	N	P	4e-06	AAC	CCT		343	N	X	1e-06	AAC	GAN		343	N	X	0	AAC	ANN		343	N	T	0.002973	AAC	ACC		340	E	X	0	GAA	ANA
343	N	R	8e-06	AAC	CGC		343	N	D	3e-06	AAC	GAT		343	N	X	0	AAC	ANT		343	N	T	0	AAC	ACG		340	E	X	0	GAA	ANG
343	N	R	0	AAC	CGT		343	N	A	3e-06	AAC	GCC		343	N	I	3.6e-05	AAC	ATC		343	N	T	1.6e-05	AAC	ACN		340	E	I	3e-06	GAA	ATA
343	N	X	0	AAC	CNC		343	N	G	0	AAC	GGC		343	N	I	0	AAC	ATT		343	N	T	1.8e-05	AAC	ACT		340	E	Q	0.000376	GAA	CAA
343	N	L	1e-06	AAC	CTC		343	N	X	1.1e-05	AAC	NAC		343	N	Q	0	AAC	CAA		343	N	R	0	AAC	AGA		340	E	H	1e-06	GAA	CAC
343	N	E	0	AAC	GAA		343	N	X	3.9e-05	AAC	NAN		343	N	H	0.003639	AAC	CAC		343	N	S	0.00081	AAC	AGC		340	E	Q	0	GAA	CAG
343	N	D	0.000569	AAC	GAC		343	N	X	0	AAC	NGN		343	N	Q	0	AAC	CAG		343	N	R	0	AAC	AGG		340	E	H	0	GAA	CAT
343	N	E	0	AAC	GAG		343	N	*	0	AAC	TAA		343	N	X	8e-06	AAC	CAN		343	N	X	2e-06	AAC	AGN		340	E	P	1e-06	GAA	CCA
343	N	X	1e-06	AAC	GAN		343	N	Y	0.000218	AAC	TAC		343	N	H	1.9e-05	AAC	CAT		343	N	S	9.5e-05	AAC	AGT		340	E	P	0	GAA	CCC
343	N	D	1e-06	AAC	GAT		343	N	X	1e-06	AAC	TAN		343	N	P	0.000518	AAC	CCC		343	N	X	3.2e-05	AAC	ANC		340	E	R	0	GAA	CGA
343	N	A	2e-06	AAC	GCC		343	N	Y	1e-06	AAC	TAT		343	N	P	1e-06	AAC	CCN		343	N	X	0	AAC	ANG		340	E	D	0.003338	GAA	GAC
343	N	G	1e-05	AAC	GGC		343	N	S	1e-06	AAC	TCC		343	N	P	2e-06	AAC	CCT		343	N	X	0	AAC	ANN		340	E	E	0.060526	GAA	GAG
343	N	X	0	AAC	GNC		343	N	S	0	AAC	TCN		343	N	R	6e-06	AAC	CGC		343	N	X	0	AAC	ANT		340	E	X	5.2e-05	GAA	GAN
343	N	X	1.1e-05	AAC	NAC		343	N	F	5.7e-05	AAC	TTC		343	N	R	0	AAC	CGT		343	N	I	7e-06	AAC	ATC		340	E	D	0.009487	GAA	GAT
343	N	X	4.4e-05	AAC	NAN		343	N	X	1e-06	AAC	TTN		343	N	X	0	AAC	CNC		343	N	Q	1e-06	AAC	CAA		340	E	A	0.004366	GAA	GCA
343	N	X	0	AAC	NAT		343	N	F	2e-06	AAC	TTT		343	N	L	0	AAC	CTC		343	N	H	0.003375	AAC	CAC		340	E	A	0.000361	GAA	GCC
343	N	X	0	AAC	NCN		343	N	DEL	1e-06	AAC	---		343	N	D	0.001008	AAC	GAC		343	N	Q	0	AAC	CAG		340	E	A	0.000174	GAA	GCG
343	N	X	0	AAC	NGN		344	A	N	0	GCC	AAC		343	N	E	0	AAC	GAG		343	N	X	6e-06	AAC	CAN		340	E	A	0	GAA	GCN
343	N	Y	0.000144	AAC	TAC		344	A	T	2e-06	GCC	ACA		343	N	X	2e-06	AAC	GAN		343	N	H	2.3e-05	AAC	CAT		340	E	A	2.2e-05	GAA	GCT
343	N	X	1e-06	AAC	TAN		344	A	T	0.001759	GCC	ACC		343	N	D	1e-06	AAC	GAT		343	N	P	0	AAC	CCA		340	E	G	0.008846	GAA	GGA
343	N	Y	1e-06	AAC	TAT		344	A	T	1e-06	GCC	ACG		343	N	A	4e-06	AAC	GCC		343	N	P	0.000483	AAC	CCC		340	E	G	2.2e-05	GAA	GGC
343	N	S	0	AAC	TCC		344	A	T	2.7e-05	GCC	ACT		343	N	A	0	AAC	GCT		343	N	P	1e-06	AAC	CCN		340	E	G	0.00077	GAA	GGG
343	N	F	4.5e-05	AAC	TTC		344	A	S	0	GCC	AGC		343	N	G	1e-06	AAC	GGC		343	N	P	2e-06	AAC	CCT		340	E	G	0	GAA	GGN
343	N	X	0	AAC	TTN		344	A	X	0	GCC	ANC		343	N	X	0	AAC	GNC		343	N	R	3e-06	AAC	CGC		340	E	G	0.000108	GAA	GGT
343	N	F	3e-06	AAC	TTT		344	A	I	2e-06	GCC	ATC		343	N	X	9e-06	AAC	NAC		343	N	R	0	AAC	CGT		340	E	X	5.9e-05	GAA	GNA
343	N	DEL	2e-06	AAC	---		344	A	I	0	GCC	ATT		343	N	X	3.9e-05	AAC	NAN		343	N	X	0	AAC	CNC		340	E	X	0	GAA	GNC
344	A	N	0	GCC	AAC		344	A	P	1.3e-05	GCC	CCC		343	N	X	0	AAC	NCC		343	N	L	0	AAC	CTC		340	E	X	4e-06	GAA	GNG
344	A	T	2e-06	GCC	ACA		344	A	P	0	GCC	CCT		343	N	X	0	AAC	NNC		343	N	L	0	AAC	CTT		340	E	X	0	GAA	GNN
344	A	T	0.002384	GCC	ACC		344	A	D	0.000179	GCC	GAC		343	N	*	0	AAC	TAA		343	N	D	0.0003	AAC	GAC		340	E	X	0	GAA	GNT
344	A	T	1e-06	GCC	ACG		344	A	D	2e-06	GCC	GAT		343	N	Y	0.000368	AAC	TAC		343	N	X	0	AAC	GAN		340	E	V	0.004811	GAA	GTA
344	A	T	2e-05	GCC	ACT		344	A	A	0.001777	GCC	GCA		343	N	X	1e-06	AAC	TAN		343	N	D	1e-06	AAC	GAT		340	E	V	1.6e-05	GAA	GTC
344	A	S	0	GCC	AGC		344	A	A	0.000758	GCC	GCG		343	N	Y	1e-06	AAC	TAT		343	N	A	1e-06	AAC	GCC		340	E	V	2e-05	GAA	GTG
344	A	X	0	GCC	ANC		344	A	A	2.1e-05	GCC	GCN		343	N	S	0	AAC	TCA		343	N	G	0	AAC	GGC		340	E	V	0	GAA	GTN
344	A	I	1e-06	GCC	ATC		344	A	A	0.046135	GCC	GCT		343	N	S	2e-06	AAC	TCC		343	N	G	0	AAC	GGT		340	E	V	3e-06	GAA	GTT
344	A	P	2e-05	GCC	CCC		344	A	G	0.000145	GCC	GGC		343	N	C	0	AAC	TGC		343	N	X	1.1e-05	AAC	NAC		340	E	X	0.002005	GAA	NAA
344	A	P	0	GCC	CCT		344	A	G	0	GCC	GGG		343	N	F	7.4e-05	AAC	TTC		343	N	X	4.5e-05	AAC	NAN		340	E	X	5e-06	GAA	NAC
344	A	E	0	GCC	GAA		344	A	X	0	GCC	GNA		343	N	F	5e-06	AAC	TTT		343	N	X	0	AAC	NAT		340	E	X	0.000131	GAA	NAG
344	A	D	0.000334	GCC	GAC		344	A	X	6.8e-05	GCC	GNC		343	N	DEL	2e-06	AAC	---		343	N	X	0	AAC	NCC		340	E	X	0	GAA	NAN
344	A	E	0	GCC	GAG		344	A	X	0	GCC	GNG		344	A	N	0	GCC	AAT		343	N	X	0	AAC	NCN		340	E	X	2e-05	GAA	NAT
344	A	D	1e-06	GCC	GAT		344	A	X	3e-06	GCC	GNT		344	A	T	6e-06	GCC	ACA		343	N	X	0	AAC	NGC		340	E	X	1.2e-05	GAA	NCA
344	A	A	0.001608	GCC	GCA		344	A	V	1e-06	GCC	GTA		344	A	T	0.00036	GCC	ACC		343	N	*	0	AAC	TAA		340	E	X	1e-06	GAA	NCC
344	A	A	0.001782	GCC	GCG		344	A	V	0.000368	GCC	GTC		344	A	T	1e-06	GCC	ACG		343	N	Y	0.00022	AAC	TAC		340	E	X	1e-06	GAA	NCG
344	A	A	2.2e-05	GCC	GCN		344	A	V	1e-06	GCC	GTG		344	A	T	0.001815	GCC	ACT		343	N	X	1e-06	AAC	TAN		340	E	X	1.7e-05	GAA	NGA
344	A	A	0.027252	GCC	GCT		344	A	V	6e-06	GCC	GTT		344	A	S	0	GCC	AGT		343	N	Y	2e-06	AAC	TAT		340	E	X	2e-06	GAA	NGG
344	A	G	0	GCC	GGA		344	A	X	1e-06	GCC	NCA		344	A	I	0	GCC	ATC		343	N	S	1e-06	AAC	TCC		340	E	X	0	GAA	NGT
344	A	G	0.000359	GCC	GGC		344	A	X	0.000595	GCC	NCC		344	A	I	1e-06	GCC	ATT		343	N	C	0	AAC	TGC		340	E	X	1.2e-05	GAA	NTA
344	A	G	0	GCC	GGG		344	A	X	1e-06	GCC	NCG		344	A	P	2e-06	GCC	CCC		343	N	F	6.6e-05	AAC	TTC		340	E	X	0	GAA	NTG
344	A	G	0	GCC	GGT		344	A	X	3e-06	GCC	NCN		344	A	P	4.9e-05	GCC	CCT		343	N	X	0	AAC	TTN		340	E	*	9.3e-05	GAA	TAA
344	A	X	0	GCC	GNA		344	A	X	2.7e-05	GCC	NCT		344	A	R	0	GCC	CGC		343	N	F	4e-06	AAC	TTT		340	E	Y	8e-06	GAA	TAC
344	A	X	7.3e-05	GCC	GNC		344	A	X	0	GCC	NGC		344	A	L	0	GCC	CTT		343	N	DEL	2e-06	AAC	---		340	E	*	6e-06	GAA	TAG
344	A	X	0	GCC	GNG		344	A	X	6e-06	GCC	NNC		344	A	E	0	GCC	GAA		344	A	T	0.000177	GCC	ACA		340	E	Y	1e-06	GAA	TAT
344	A	X	2e-06	GCC	GNT		344	A	X	0	GCC	NNT		344	A	D	6e-06	GCC	GAC		344	A	T	0.000103	GCC	ACC		340	E	S	1.2e-05	GAA	TCA
344	A	V	1e-06	GCC	GTA		344	A	S	1e-06	GCC	TCA		344	A	E	0	GCC	GAG		344	A	T	1e-06	GCC	ACG		340	E	S	1e-06	GAA	TCC
344	A	V	0.001346	GCC	GTC		344	A	S	0.000415	GCC	TCC		344	A	D	0.000169	GCC	GAT		344	A	T	0	GCC	ACN		340	E	S	0	GAA	TCG
344	A	V	1e-06	GCC	GTG		344	A	S	0	GCC	TCG		344	A	A	0.006337	GCC	GCA		344	A	T	0.001356	GCC	ACT		340	E	*	1e-06	GAA	TGA
344	A	V	3e-06	GCC	GTT		344	A	S	6e-06	GCC	TCT		344	A	A	0.000625	GCC	GCG		344	A	S	0	GCC	AGC		340	E	C	0	GAA	TGC
344	A	X	0	GCC	NAC		344	A	F	1e-06	GCC	TTC		344	A	A	4.3e-05	GCC	GCN		344	A	S	0	GCC	AGT		340	E	L	2e-06	GAA	TTA
344	A	X	1e-06	GCC	NCA		344	A	F	0	GCC	TTT		344	A	A	0.903815	GCC	GCT		344	A	I	0	GCC	ATC		340	E	F	0	GAA	TTC
344	A	X	0.000616	GCC	NCC		344	A	DEL	0	GCC	---		344	A	G	2.2e-05	GCC	GGC		344	A	I	1e-06	GCC	ATT		340	E	F	0	GAA	TTT
344	A	X	2e-06	GCC	NCG		345	T	K	4.2e-05	ACC	AAA		344	A	G	0	GCC	GGG		344	A	P	0	GCC	CCA		340	E	DEL	0	GAA	---
344	A	X	3e-06	GCC	NCN		345	T	N	0.001122	ACC	AAC		344	A	G	0.000242	GCC	GGT		344	A	P	1e-06	GCC	CCC		341	V	N	1e-06	GTT	AAT
344	A	X	1.7e-05	GCC	NCT		345	T	K	3e-06	ACC	AAG		344	A	X	1e-06	GCC	GNA		344	A	P	8e-06	GCC	CCT		341	V	T	1e-06	GTT	ACC
344	A	X	0	GCC	NGC		345	T	X	0	ACC	AAN		344	A	X	6e-06	GCC	GNC		344	A	R	0	GCC	CGC		341	V	T	0	GTT	ACG
344	A	X	0	GCC	NNA		345	T	N	3e-06	ACC	AAT		344	A	X	0	GCC	GNG		344	A	E	1e-06	GCC	GAA		341	V	T	9e-06	GTT	ACT
344	A	X	4e-06	GCC	NNC		345	T	T	0.002761	ACC	ACA		344	A	X	0	GCC	GNN		344	A	D	2e-06	GCC	GAC		341	V	X	0	GTT	ANT
344	A	X	0	GCC	NNT		345	T	T	0.001427	ACC	ACG		344	A	X	6.3e-05	GCC	GNT		344	A	E	0	GCC	GAG		341	V	I	1.9e-05	GTT	ATA
344	A	X	1e-06	GCC	NTC		345	T	T	3.1e-05	ACC	ACN		344	A	V	1e-06	GCC	GTA		344	A	D	0.000198	GCC	GAT		341	V	I	4.8e-05	GTT	ATC
344	A	S	0	GCC	TCA		345	T	T	0.002558	ACC	ACT		344	A	V	0.000172	GCC	GTC		344	A	A	0.006989	GCC	GCA		341	V	M	1e-06	GTT	ATG
344	A	S	0.000272	GCC	TCC		345	T	R	0	ACC	AGA		344	A	V	0	GCC	GTG		344	A	A	0.000548	GCC	GCG		341	V	X	0	GTT	ATN
344	A	S	1e-06	GCC	TCG		345	T	S	0.000428	ACC	AGC		344	A	V	0	GCC	GTN		344	A	A	3.3e-05	GCC	GCN		341	V	I	0.005011	GTT	ATT
344	A	S	4e-06	GCC	TCT		345	T	S	0	ACC	AGT		344	A	V	0.000552	GCC	GTT		344	A	A	0.922621	GCC	GCT		341	V	P	0	GTT	CCC
344	A	C	0	GCC	TGC		345	T	X	6.2e-05	ACC	ANC		344	A	X	0	GCC	NAT		344	A	G	1.8e-05	GCC	GGC		341	V	P	0	GTT	CCT
344	A	F	2e-06	GCC	TTC		345	T	X	0	ACC	ANG		344	A	X	4e-06	GCC	NCA		344	A	G	0	GCC	GGG		341	V	L	1e-06	GTT	CTC
344	A	F	0	GCC	TTT		345	T	X	0	ACC	ANN		344	A	X	5.3e-05	GCC	NCC		344	A	G	0.000678	GCC	GGT		341	V	L	0.000122	GTT	CTT
344	A	DEL	0	GCC	---		345	T	X	0	ACC	ANT		344	A	X	0	GCC	NCG		344	A	X	1e-06	GCC	GNA		341	V	D	0	GTT	GAC
345	T	K	4.6e-05	ACC	AAA		345	T	I	0	ACC	ATA		344	A	X	3e-06	GCC	NCN		344	A	X	5e-06	GCC	GNC		341	V	D	3.1e-05	GTT	GAT
345	T	N	0.001371	ACC	AAC		345	T	I	0.000232	ACC	ATC		344	A	X	0.000567	GCC	NCT		344	A	X	0	GCC	GNG		341	V	A	4e-06	GTT	GCA
345	T	K	5e-06	ACC	AAG		345	T	M	0	ACC	ATG		344	A	X	0	GCC	NGT		344	A	X	0	GCC	GNN		341	V	A	0.000133	GTT	GCC
345	T	N	1.2e-05	ACC	AAT		345	T	I	0	ACC	ATT		344	A	X	0	GCC	NNA		344	A	X	6.7e-05	GCC	GNT		341	V	A	0	GTT	GCG
345	T	T	0.000707	ACC	ACA		345	T	H	9e-06	ACC	CAC		344	A	X	0	GCC	NNC		344	A	V	2e-06	GCC	GTA		341	V	A	0.001104	GTT	GCT
345	T	T	0.002526	ACC	ACG		345	T	P	4e-06	ACC	CCA		344	A	X	5e-06	GCC	NNT		344	A	V	1.6e-05	GCC	GTC		341	V	G	0	GTT	GGC
345	T	T	2.7e-05	ACC	ACN		345	T	P	0.001728	ACC	CCC		344	A	X	0	GCC	NTC		344	A	V	0	GCC	GTG		341	V	G	0	GTT	GGG
345	T	T	0.008406	ACC	ACT		345	T	P	1e-06	ACC	CCG		344	A	X	0	GCC	NTT		344	A	V	0	GCC	GTN		341	V	G	4.6e-05	GTT	GGT
345	T	R	1e-06	ACC	AGA		345	T	P	3e-06	ACC	CCT		344	A	S	1e-06	GCC	TCA		344	A	V	0.000688	GCC	GTT		341	V	X	3e-06	GTT	GNC
345	T	S	0.001693	ACC	AGC		345	T	R	1e-06	ACC	CGC		344	A	S	6.1e-05	GCC	TCC		344	A	X	0	GCC	NAT		341	V	X	0	GTT	GNG
345	T	X	0	ACC	AGN		345	T	X	0	ACC	CNC		344	A	S	0	GCC	TCG		344	A	X	4e-06	GCC	NCA		341	V	X	5e-05	GTT	GNT
345	T	S	2e-06	ACC	AGT		345	T	L	0	ACC	CTC		344	A	S	0.000284	GCC	TCT		344	A	X	4e-05	GCC	NCC		341	V	V	0.003529	GTT	GTA
345	T	X	0	ACC	ANA		345	T	E	0	ACC	GAA		344	A	F	0	GCC	TTT		344	A	X	0	GCC	NCG		341	V	V	0.047113	GTT	GTC
345	T	X	6.4e-05	ACC	ANC		345	T	D	2e-06	ACC	GAC		344	A	DEL	0	GCC	---		344	A	X	3e-06	GCC	NCN		341	V	V	0.001226	GTT	GTG
345	T	X	0	ACC	ANG		345	T	A	1e-06	ACC	GCA		345	T	K	1.8e-05	ACC	AAA		344	A	X	0.000566	GCC	NCT		341	V	V	1.8e-05	GTT	GTN
345	T	X	1e-06	ACC	ANN		345	T	A	0.002163	ACC	GCC		345	T	N	0.000938	ACC	AAC		344	A	X	1e-06	GCC	NGT		341	V	X	0	GTT	NTC
345	T	X	1e-06	ACC	ANT		345	T	A	0	ACC	GCG		345	T	K	6e-06	ACC	AAG		344	A	X	0	GCC	NNC		341	V	X	0	GTT	NTG
345	T	I	0.000275	ACC	ATC		345	T	A	0	ACC	GCN		345	T	N	7e-06	ACC	AAT		344	A	X	6e-06	GCC	NNT		341	V	X	1e-06	GTT	NTN
345	T	M	5e-06	ACC	ATG		345	T	A	2e-06	ACC	GCT		345	T	T	0.00139	ACC	ACA		344	A	X	0	GCC	NTT		341	V	X	3e-06	GTT	NTT
345	T	I	1e-06	ACC	ATT		345	T	V	0	ACC	GTC		345	T	T	0.00411	ACC	ACG		344	A	S	1e-06	GCC	TCA		341	V	S	0	GTT	TCA
345	T	H	1.1e-05	ACC	CAC		345	T	X	4.2e-05	ACC	NCC		345	T	T	2.7e-05	ACC	ACN		344	A	S	1.3e-05	GCC	TCC		341	V	S	1e-06	GTT	TCC
345	T	H	0	ACC	CAT		345	T	X	0	ACC	NCN		345	T	T	0.006254	ACC	ACT		344	A	S	0	GCC	TCG		341	V	S	9e-06	GTT	TCT
345	T	P	3e-06	ACC	CCA		345	T	Y	3e-06	ACC	TAC		345	T	R	0	ACC	AGA		344	A	S	0.000572	GCC	TCT		341	V	L	0	GTT	TTA
345	T	P	0.001542	ACC	CCC		345	T	S	1e-06	ACC	TCA		345	T	S	0.003292	ACC	AGC		344	A	X	0	GCC	TNT		341	V	F	1.5e-05	GTT	TTC
345	T	P	3e-06	ACC	CCG		345	T	S	0.002432	ACC	TCC		345	T	R	0	ACC	AGG		344	A	F	0	GCC	TTC		341	V	L	0	GTT	TTG
345	T	P	0	ACC	CCN		345	T	S	0	ACC	TCT		345	T	S	1.4e-05	ACC	AGT		344	A	F	1e-06	GCC	TTT		341	V	F	0.000173	GTT	TTT
345	T	P	9e-06	ACC	CCT		346	R	K	0.004558	AGA	AAA		345	T	X	0	ACC	ANA		344	A	DEL	0	GCC	---		341	V	DEL	0	GTT	---
345	T	R	4e-06	ACC	CGC		346	R	N	1.6e-05	AGA	AAC		345	T	X	6e-05	ACC	ANC		345	T	K	1.6e-05	ACC	AAA		342	F	T	0	TTT	ACC
345	T	L	0	ACC	CTC		346	R	K	2.6e-05	AGA	AAG		345	T	X	0	ACC	ANG		345	T	N	0.000845	ACC	AAC		342	F	T	1e-06	TTT	ACT
345	T	D	4e-06	ACC	GAC		346	R	X	0	AGA	AAN		345	T	X	0	ACC	ANN		345	T	K	2e-06	ACC	AAG		342	F	S	0	TTT	AGT
345	T	A	1e-06	ACC	GCA		346	R	N	3e-06	AGA	AAT		345	T	X	0	ACC	ANT		345	T	N	2.1e-05	ACC	AAT		342	F	X	0	TTT	ANC
345	T	A	0.002653	ACC	GCC		346	R	T	8.7e-05	AGA	ACA		345	T	I	0	ACC	ATA		345	T	T	0.001501	ACC	ACA		342	F	X	3e-06	TTT	ANT
345	T	A	0	ACC	GCG		346	R	T	1e-06	AGA	ACC		345	T	I	0.000276	ACC	ATC		345	T	T	0.000437	ACC	ACG		342	F	I	0.000153	TTT	ATC
345	T	A	0	ACC	GCN		346	R	T	0	AGA	ACG		345	T	M	1e-06	ACC	ATG		345	T	T	3.5e-05	ACC	ACN		342	F	I	0.003735	TTT	ATT
345	T	A	2.8e-05	ACC	GCT		346	R	S	0.003896	AGA	AGC		345	T	I	1e-06	ACC	ATT		345	T	T	0.012941	ACC	ACT		342	F	H	0	TTT	CAT
345	T	G	0	ACC	GGC		346	R	R	0.036814	AGA	AGG		345	T	H	7e-06	ACC	CAC		345	T	S	0.000646	ACC	AGC		342	F	P	0	TTT	CCC
345	T	X	1e-06	ACC	GNC		346	R	X	5.3e-05	AGA	AGN		345	T	Q	0	ACC	CAG		345	T	X	0	ACC	AGN		342	F	P	8e-06	TTT	CCT
345	T	V	1e-06	ACC	GTC		346	R	S	0.00824	AGA	AGT		345	T	P	2e-06	ACC	CCA		345	T	S	6.5e-05	ACC	AGT		342	F	R	0	TTT	CGT
345	T	X	0	ACC	NAC		346	R	X	7e-06	AGA	ANA		345	T	P	0.001904	ACC	CCC		345	T	X	0	ACC	ANA		342	F	X	5e-06	TTT	CNT
345	T	X	4.9e-05	ACC	NCC		346	R	X	1e-06	AGA	ANG		345	T	P	5e-06	ACC	CCG		345	T	X	6e-05	ACC	ANC		342	F	L	0	TTT	CTA
345	T	X	0	ACC	NCG		346	R	I	0.000369	AGA	ATA		345	T	P	9e-06	ACC	CCT		345	T	X	0	ACC	ANN		342	F	L	0.0001	TTT	CTC
345	T	X	1e-06	ACC	NCN		346	R	I	9e-06	AGA	ATC		345	T	R	8e-06	ACC	CGC		345	T	X	1e-06	ACC	ANT		342	F	L	0	TTT	CTG
345	T	X	0	ACC	NCT		346	R	M	7e-06	AGA	ATG		345	T	X	0	ACC	CNC		345	T	I	0.000208	ACC	ATC		342	F	L	0	TTT	CTN
345	T	X	0	ACC	NNC		346	R	I	2e-06	AGA	ATT		345	T	L	0	ACC	CTC		345	T	M	0	ACC	ATG		342	F	L	0.008064	TTT	CTT
345	T	Y	1e-05	ACC	TAC		346	R	Q	3.4e-05	AGA	CAA		345	T	D	1e-06	ACC	GAC		345	T	I	2e-06	ACC	ATT		342	F	D	0	TTT	GAT
345	T	S	3e-06	ACC	TCA		346	R	H	2e-06	AGA	CAC		345	T	A	1e-06	ACC	GCA		345	T	H	5e-06	ACC	CAC		342	F	A	0	TTT	GCT
345	T	S	0.007836	ACC	TCC		346	R	Q	0	AGA	CAG		345	T	A	0.002773	ACC	GCC		345	T	H	0	ACC	CAT		342	F	X	0	TTT	GNT
345	T	S	1e-06	ACC	TCN		346	R	H	0	AGA	CAT		345	T	A	0	ACC	GCG		345	T	P	2e-06	ACC	CCA		342	F	V	0	TTT	GTA
345	T	S	1e-06	ACC	TCT		346	R	P	1e-06	AGA	CCA		345	T	A	0	ACC	GCN		345	T	P	0.001551	ACC	CCC		342	F	V	0	TTT	GTC
345	T	C	0	ACC	TGC		346	R	P	0	AGA	CCC		345	T	A	1e-06	ACC	GCT		345	T	P	0	ACC	CCG		342	F	V	0	TTT	GTG
345	T	X	0	ACC	TNC		346	R	R	0.001901	AGA	CGA		345	T	G	0	ACC	GGC		345	T	P	0	ACC	CCN		342	F	V	0.000238	TTT	GTT
345	T	F	0	ACC	TTC		346	R	R	0.000744	AGA	CGC		345	T	X	0	ACC	GNC		345	T	P	1.6e-05	ACC	CCT		342	F	X	0	TTT	NAT
345	T	DEL	0	ACC	---		346	R	R	6.4e-05	AGA	CGG		345	T	V	1e-06	ACC	GTC		345	T	R	2e-06	ACC	CGC		342	F	X	1e-06	TTT	NCT
346	R	K	0.006412	AGA	AAA		346	R	R	0	AGA	CGN		345	T	X	4.2e-05	ACC	NCC		345	T	R	0	ACC	CGT		342	F	X	0	TTT	NGT
346	R	N	2.3e-05	AGA	AAC		346	R	R	1.2e-05	AGA	CGT		345	T	X	0	ACC	NCG		345	T	X	0	ACC	CNC		342	F	X	0	TTT	NNC
346	R	K	1.3e-05	AGA	AAG		346	R	L	2.9e-05	AGA	CTA		345	T	X	0	ACC	NCN		345	T	L	0	ACC	CTC		342	F	X	1.5e-05	TTT	NNT
346	R	N	0.000132	AGA	AAT		346	R	L	1e-05	AGA	CTC		345	T	X	1e-06	ACC	NCT		345	T	D	1e-06	ACC	GAC		342	F	X	3e-06	TTT	NTA
346	R	T	0.000208	AGA	ACA		346	R	L	1e-06	AGA	CTG		345	T	X	0	ACC	NGC		345	T	A	1e-06	ACC	GCA		342	F	X	6.5e-05	TTT	NTC
346	R	T	1e-06	AGA	ACC		346	R	L	0	AGA	CTT		345	T	Y	1e-06	ACC	TAC		345	T	A	0.002333	ACC	GCC		342	F	X	0	TTT	NTG
346	R	T	1e-06	AGA	ACT		346	R	E	0.000414	AGA	GAA		345	T	*	0	ACC	TAG		345	T	A	0	ACC	GCG		342	F	X	6.1e-05	TTT	NTN
346	R	S	0.000954	AGA	AGC		346	R	D	1e-06	AGA	GAC		345	T	Y	0	ACC	TAT		345	T	A	0	ACC	GCN		342	F	X	0.002374	TTT	NTT
346	R	R	0.02154	AGA	AGG		346	R	A	2e-06	AGA	GCA		345	T	S	0	ACC	TCA		345	T	A	1e-06	ACC	GCT		342	F	X	0	TTT	TAN
346	R	X	5.1e-05	AGA	AGN		346	R	G	0.001022	AGA	GGA		345	T	S	0.002387	ACC	TCC		345	T	X	0	ACC	GNC		342	F	Y	9.1e-05	TTT	TAT
346	R	S	0.001682	AGA	AGT		346	R	G	3e-06	AGA	GGC		345	T	S	1e-06	ACC	TCG		345	T	V	2.7e-05	ACC	GTC		342	F	S	0	TTT	TCA
346	R	X	6e-06	AGA	ANA		346	R	G	1.8e-05	AGA	GGG		345	T	S	0.000367	ACC	TCT		345	T	X	0	ACC	NAC		342	F	S	6e-06	TTT	TCC
346	R	X	0	AGA	ANG		346	R	G	1e-06	AGA	GGT		345	T	C	0	ACC	TGC		345	T	X	0	ACC	NCA		342	F	S	0	TTT	TCN
346	R	X	0	AGA	ANN		346	R	V	0	AGA	GTA		345	T	F	0	ACC	TTC		345	T	X	4.9e-05	ACC	NCC		342	F	S	0.000284	TTT	TCT
346	R	I	0.000381	AGA	ATA		346	R	X	1.2e-05	AGA	NGA		345	T	F	0	ACC	TTT		345	T	X	0	ACC	NCG		342	F	*	0	TTT	TGA
346	R	I	6e-06	AGA	ATC		346	R	X	0	AGA	NGC		345	T	DEL	0	ACC	---		345	T	X	0	ACC	NCN		342	F	C	0	TTT	TGC
346	R	M	8e-06	AGA	ATG		346	R	X	1e-06	AGA	NGG		346	R	K	0.004806	AGA	AAA		345	T	X	1e-06	ACC	NCT		342	F	C	2.5e-05	TTT	TGT
346	R	I	1e-06	AGA	ATT		346	R	X	6e-06	AGA	NGN		346	R	N	1.3e-05	AGA	AAC		345	T	Y	0	ACC	TAC		342	F	X	1e-06	TTT	TNA
346	R	Q	3.7e-05	AGA	CAA		346	R	X	0	AGA	NGT		346	R	K	0.0008	AGA	AAG		345	T	S	0	ACC	TCA		342	F	X	1.9e-05	TTT	TNC
346	R	H	1e-06	AGA	CAC		346	R	X	0	AGA	NNA		346	R	X	0	AGA	AAN		345	T	S	0.00168	ACC	TCC		342	F	X	1e-06	TTT	TNN
346	R	H	0	AGA	CAT		346	R	*	0	AGA	TAA		346	R	N	1e-06	AGA	AAT		345	T	S	0.000114	ACC	TCT		342	F	X	0.000635	TTT	TNT
346	R	P	1e-06	AGA	CCA		346	R	*	1.5e-05	AGA	TGA		346	R	T	0.000164	AGA	ACA		345	T	C	0	ACC	TGC		342	F	L	0.001204	TTT	TTA
346	R	P	0	AGA	CCC		346	R	C	0	AGA	TGC		346	R	T	1e-06	AGA	ACC		345	T	X	0	ACC	TNC		342	F	F	0.025206	TTT	TTC
346	R	R	0.003968	AGA	CGA		346	R	W	1.1e-05	AGA	TGG		346	R	T	4e-06	AGA	ACG		345	T	F	0	ACC	TTC		342	F	L	2.8e-05	TTT	TTG
346	R	R	7.4e-05	AGA	CGC		346	R	L	0	AGA	TTA		346	R	T	0	AGA	ACT		345	T	DEL	0	ACC	---		342	F	X	3e-05	TTT	TTN
346	R	R	3.8e-05	AGA	CGG		346	R	DEL	0	AGA	---		346	R	S	0.00144	AGA	AGC		346	R	K	0.000998	AGA	AAA		342	F	DEL	0	TTT	---
346	R	R	0	AGA	CGN		347	F	I	0	TTT	ATC		346	R	R	0.062008	AGA	AGG		346	R	N	8e-06	AGA	AAC		343	N	K	0.000922	AAC	AAA
346	R	R	4e-06	AGA	CGT		347	F	I	3e-06	TTT	ATT		346	R	X	6.5e-05	AGA	AGN		346	R	K	1.9e-05	AGA	AAG		343	N	K	0.000465	AAC	AAG
346	R	X	0	AGA	CNA		347	F	P	3e-06	TTT	CCC		346	R	S	0.004656	AGA	AGT		346	R	X	0	AGA	AAN		343	N	X	3.9e-05	AAC	AAN
346	R	L	3.1e-05	AGA	CTA		347	F	P	9e-06	TTT	CCT		346	R	X	6e-06	AGA	ANA		346	R	N	0	AGA	AAT		343	N	N	0.015561	AAC	AAT
346	R	L	1e-06	AGA	CTC		347	F	L	4.1e-05	TTT	CTC		346	R	X	0	AGA	ANG		346	R	T	8e-06	AGA	ACA		343	N	T	2.8e-05	AAC	ACA
346	R	L	1e-06	AGA	CTG		347	F	L	0.000326	TTT	CTT		346	R	I	0.001229	AGA	ATA		346	R	T	0	AGA	ACC		343	N	T	0.003604	AAC	ACC
346	R	E	0.000175	AGA	GAA		347	F	A	0	TTT	GCT		346	R	I	6e-06	AGA	ATC		346	R	T	0	AGA	ACG		343	N	T	2e-06	AAC	ACG
346	R	D	0	AGA	GAC		347	F	G	1e-06	TTT	GGT		346	R	M	1.7e-05	AGA	ATG		346	R	S	0.000912	AGA	AGC		343	N	T	0	AAC	ACN
346	R	D	0	AGA	GAT		347	F	V	1e-06	TTT	GTC		346	R	I	1e-06	AGA	ATT		346	R	R	0.068273	AGA	AGG		343	N	T	2.5e-05	AAC	ACT
346	R	A	1e-06	AGA	GCA		347	F	V	0	TTT	GTG		346	R	Q	2.7e-05	AGA	CAA		346	R	X	6.5e-05	AGA	AGN		343	N	R	7.3e-05	AAC	AGA
346	R	G	0.003066	AGA	GGA		347	F	V	5.3e-05	TTT	GTT		346	R	H	1e-06	AGA	CAC		346	R	S	0.000702	AGA	AGT		343	N	S	0.00946	AAC	AGC
346	R	G	6e-06	AGA	GGC		347	F	X	1e-06	TTT	NCT		346	R	Q	3e-06	AGA	CAG		346	R	X	4e-06	AGA	ANA		343	N	R	4.9e-05	AAC	AGG
346	R	G	1.9e-05	AGA	GGG		347	F	X	0	TTT	NNC		346	R	H	0	AGA	CAT		346	R	X	0	AGA	ANG		343	N	X	0	AAC	AGN
346	R	G	1e-06	AGA	GGT		347	F	X	4e-06	TTT	NNT		346	R	P	1e-06	AGA	CCA		346	R	X	0	AGA	ANN		343	N	S	0.00017	AAC	AGT
346	R	V	1e-06	AGA	GTA		347	F	X	0.000161	TTT	NTC		346	R	P	0	AGA	CCC		346	R	I	0.000752	AGA	ATA		343	N	X	4.1e-05	AAC	ANC
346	R	V	0	AGA	GTG		347	F	X	0	TTT	NTN		346	R	P	0	AGA	CCG		346	R	I	5e-06	AGA	ATC		343	N	X	0	AAC	ANN
346	R	X	0	AGA	NAN		347	F	X	0.00169	TTT	NTT		346	R	R	0.002888	AGA	CGA		346	R	M	1.4e-05	AGA	ATG		343	N	X	1e-06	AAC	ANT
346	R	X	9e-06	AGA	NGA		347	F	Y	0	TTT	TAC		346	R	R	7e-05	AGA	CGC		346	R	I	0	AGA	ATT		343	N	I	0.000137	AAC	ATC
346	R	X	1e-06	AGA	NGG		347	F	Y	3e-06	TTT	TAT		346	R	R	0.000269	AGA	CGG		346	R	Q	4.1e-05	AGA	CAA		343	N	M	0	AAC	ATG
346	R	X	7e-06	AGA	NGN		347	F	S	0	TTT	TCA		346	R	R	0	AGA	CGN		346	R	H	0	AGA	CAC		343	N	I	0	AAC	ATT
346	R	*	5.1e-05	AGA	TGA		347	F	S	2e-05	TTT	TCC		346	R	R	1e-05	AGA	CGT		346	R	Q	1e-06	AGA	CAG		343	N	Q	7e-06	AAC	CAA
346	R	C	0	AGA	TGC		347	F	S	0.000246	TTT	TCT		346	R	L	3.1e-05	AGA	CTA		346	R	X	0	AGA	CAN		343	N	H	0.004678	AAC	CAC
346	R	W	1.9e-05	AGA	TGG		347	F	C	0	TTT	TGC		346	R	L	1e-06	AGA	CTC		346	R	P	0	AGA	CCA		343	N	Q	2e-06	AAC	CAG
346	R	L	8.6e-05	AGA	TTA		347	F	C	1.6e-05	TTT	TGT		346	R	L	1e-06	AGA	CTG		346	R	P	0	AGA	CCC		343	N	H	7.1e-05	AAC	CAT
346	R	F	0	AGA	TTC		347	F	X	5e-06	TTT	TNC		346	R	L	0	AGA	CTT		346	R	R	0.036988	AGA	CGA		343	N	P	0	AAC	CCA
346	R	DEL	1.5e-05	AGA	---		347	F	X	0	TTT	TNN		346	R	E	0.000199	AGA	GAA		346	R	R	0.000126	AGA	CGC		343	N	P	0.000349	AAC	CCC
347	F	I	3e-06	TTT	ATT		347	F	X	5e-05	TTT	TNT		346	R	D	1e-06	AGA	GAC		346	R	R	0.000323	AGA	CGG		343	N	P	0	AAC	CCG
347	F	P	2e-06	TTT	CCC		347	F	L	4e-05	TTT	TTA		346	R	E	0	AGA	GAG		346	R	R	2e-06	AGA	CGN		343	N	P	3e-06	AAC	CCT
347	F	P	8e-06	TTT	CCT		347	F	F	0.08343	TTT	TTC		346	R	A	1e-06	AGA	GCA		346	R	R	4.6e-05	AGA	CGT		343	N	R	0	AAC	CGA
347	F	R	0	TTT	CGT		347	F	L	5e-06	TTT	TTG		346	R	A	0	AGA	GCT		346	R	X	0	AGA	CNA		343	N	R	3.7e-05	AAC	CGC
347	F	L	3.6e-05	TTT	CTC		347	F	X	1.7e-05	TTT	TTN		346	R	G	0.004462	AGA	GGA		346	R	L	2.7e-05	AGA	CTA		343	N	R	0	AAC	CGG
347	F	L	0.000301	TTT	CTT		347	F	DEL	1e-06	TTT	---		346	R	G	8e-06	AGA	GGC		346	R	L	1e-06	AGA	CTC		343	N	R	1e-06	AAC	CGT
347	F	G	1e-06	TTT	GGT		348	A	K	0	GCA	AAA		346	R	G	0.0003	AGA	GGG		346	R	L	2e-06	AGA	CTG		343	N	X	0	AAC	CNC
347	F	V	1e-06	TTT	GTC		348	A	T	0.001562	GCA	ACA		346	R	G	0	AGA	GGN		346	R	L	0	AGA	CTT		343	N	L	1e-06	AAC	CTC
347	F	V	1e-06	TTT	GTG		348	A	T	0.000111	GCA	ACC		346	R	G	1e-06	AGA	GGT		346	R	E	1e-06	AGA	GAA		343	N	E	1e-06	AAC	GAA
347	F	V	3.5e-05	TTT	GTT		348	A	T	9e-06	GCA	ACG		346	R	V	1e-06	AGA	GTA		346	R	E	0	AGA	GAG		343	N	D	0.002517	AAC	GAC
347	F	X	0	TTT	NAT		348	A	T	0	GCA	ACN		346	R	V	0	AGA	GTG		346	R	A	0	AGA	GCG		343	N	E	1e-06	AAC	GAG
347	F	X	0	TTT	NCT		348	A	T	3e-06	GCA	ACT		346	R	X	0	AGA	NAN		346	R	G	0.002762	AGA	GGA		343	N	X	0	AAC	GAN
347	F	X	0	TTT	NNC		348	A	I	1e-06	GCA	ATA		346	R	X	9e-06	AGA	NGA		346	R	G	5e-06	AGA	GGC		343	N	D	9e-06	AAC	GAT
347	F	X	4e-06	TTT	NNT		348	A	Q	3.8e-05	GCA	CAA		346	R	X	1e-06	AGA	NGG		346	R	G	0.000564	AGA	GGG		343	N	A	1.3e-05	AAC	GCC
347	F	X	6e-05	TTT	NTC		348	A	H	1e-06	GCA	CAC		346	R	X	8e-06	AGA	NGN		346	R	G	0	AGA	GGN		343	N	A	0	AAC	GCT
347	F	X	1e-06	TTT	NTN		348	A	Q	3e-06	GCA	CAG		346	R	X	0	AGA	NNA		346	R	G	0	AGA	GGT		343	N	G	0.00038	AAC	GGC
347	F	X	0.001781	TTT	NTT		348	A	H	0	GCA	CAT		346	R	*	0	AGA	TAA		346	R	X	0	AGA	GNG		343	N	G	7.3e-05	AAC	GGT
347	F	Y	1e-05	TTT	TAC		348	A	P	0.083494	GCA	CCA		346	R	*	1e-06	AGA	TAG		346	R	V	1e-06	AGA	GTA		343	N	X	0	AAC	GNC
347	F	Y	0.000125	TTT	TAT		348	A	P	0.000228	GCA	CCC		346	R	S	0	AGA	TCA		346	R	V	0	AGA	GTG		343	N	X	0	AAC	GNT
347	F	S	1.4e-05	TTT	TCC		348	A	P	0.002449	GCA	CCG		346	R	*	0.000269	AGA	TGA		346	R	X	0	AGA	NAA		343	N	V	0	AAC	GTC
347	F	S	0.000281	TTT	TCT		348	A	P	3e-06	GCA	CCN		346	R	C	0	AGA	TGC		346	R	X	1.2e-05	AGA	NGA		343	N	X	9e-06	AAC	NAC
347	F	W	0	TTT	TGG		348	A	P	0.000106	GCA	CCT		346	R	W	0.000979	AGA	TGG		346	R	X	1e-06	AGA	NGG		343	N	X	3e-06	AAC	NAN
347	F	C	2.3e-05	TTT	TGT		348	A	R	0	GCA	CGA		346	R	C	0	AGA	TGT		346	R	X	6e-06	AGA	NGN		343	N	X	0	AAC	NGC
347	F	X	1e-06	TTT	TNC		348	A	X	1e-06	GCA	CNA		346	R	L	0	AGA	TTA		346	R	X	0	AGA	NNA		343	N	X	0	AAC	NNC
347	F	X	5.9e-05	TTT	TNT		348	A	X	0	GCA	CNG		346	R	L	0	AGA	TTG		346	R	*	0	AGA	TAA		343	N	*	1e-06	AAC	TAA
347	F	L	1e-05	TTT	TTA		348	A	L	5e-06	GCA	CTA		346	R	DEL	1e-06	AGA	---		346	R	*	4.1e-05	AGA	TGA		343	N	Y	0.003548	AAC	TAC
347	F	F	0.032845	TTT	TTC		348	A	L	0	GCA	CTG		347	F	I	0	TTT	ATC		346	R	W	2e-06	AGA	TGG		343	N	*	0	AAC	TAG
347	F	L	1.6e-05	TTT	TTG		348	A	E	0.000108	GCA	GAA		347	F	I	0.000149	TTT	ATT		346	R	DEL	0	AGA	---		343	N	X	0	AAC	TAN
347	F	X	1.6e-05	TTT	TTN		348	A	D	2e-06	GCA	GAC		347	F	H	0	TTT	CAT		347	F	I	2e-06	TTT	ATT		343	N	Y	8e-06	AAC	TAT
347	F	DEL	0	TTT	---		348	A	E	1e-06	GCA	GAG		347	F	P	2e-06	TTT	CCC		347	F	H	0	TTT	CAT		343	N	S	8e-06	AAC	TCC
348	A	K	1e-06	GCA	AAA		348	A	A	0.029931	GCA	GCC		347	F	P	7e-06	TTT	CCT		347	F	P	1e-06	TTT	CCC		343	N	S	0	AAC	TCT
348	A	N	0	GCA	AAC		348	A	A	0.012316	GCA	GCG		347	F	R	0	TTT	CGT		347	F	P	6e-06	TTT	CCT		343	N	C	2e-06	AAC	TGC
348	A	T	0.001991	GCA	ACA		348	A	A	1.8e-05	GCA	GCN		347	F	L	0	TTT	CTA		347	F	X	0	TTT	CNT		343	N	X	0	AAC	TNC
348	A	T	6e-05	GCA	ACC		348	A	A	0.002046	GCA	GCT		347	F	L	7.2e-05	TTT	CTC		347	F	L	2.3e-05	TTT	CTC		343	N	L	0	AAC	TTA
348	A	T	2.2e-05	GCA	ACG		348	A	G	0.000267	GCA	GGA		347	F	L	0.000567	TTT	CTT		347	F	L	0.00038	TTT	CTT		343	N	F	5.3e-05	AAC	TTC
348	A	T	6e-06	GCA	ACT		348	A	G	1e-06	GCA	GGC		347	F	G	0	TTT	GGT		347	F	A	0	TTT	GCT		343	N	X	0	AAC	TTN
348	A	R	0	GCA	AGA		348	A	G	0	GCA	GGT		347	F	V	0	TTT	GTA		347	F	G	1e-06	TTT	GGT		343	N	F	5e-06	AAC	TTT
348	A	I	1e-06	GCA	ATA		348	A	X	1.6e-05	GCA	GNA		347	F	V	1e-06	TTT	GTC		347	F	X	0	TTT	GNT		343	N	DEL	3e-06	AAC	---
348	A	I	0	GCA	ATC		348	A	X	0	GCA	GNC		347	F	V	0	TTT	GTG		347	F	V	0	TTT	GTC		344	A	N	1e-06	GCC	AAC
348	A	Q	2.6e-05	GCA	CAA		348	A	X	0	GCA	GNN		347	F	V	3.5e-05	TTT	GTT		347	F	V	0	TTT	GTG		344	A	T	9e-06	GCC	ACA
348	A	H	0	GCA	CAC		348	A	V	0.000871	GCA	GTA		347	F	X	1e-06	TTT	NAT		347	F	V	3.3e-05	TTT	GTT		344	A	T	0.004805	GCC	ACC
348	A	Q	0	GCA	CAG		348	A	V	2.6e-05	GCA	GTC		347	F	X	0	TTT	NCT		347	F	X	0	TTT	NAT		344	A	T	1e-06	GCC	ACG
348	A	H	2e-06	GCA	CAT		348	A	V	1e-05	GCA	GTG		347	F	X	0	TTT	NNC		347	F	X	1e-06	TTT	NCT		344	A	T	2e-06	GCC	ACT
348	A	P	0.135658	GCA	CCA		348	A	V	0	GCA	GTT		347	F	X	4e-06	TTT	NNT		347	F	X	0	TTT	NNC		344	A	S	5.7e-05	GCC	AGC
348	A	P	0.000397	GCA	CCC		348	A	X	4.8e-05	GCA	NCA		347	F	X	0	TTT	NTA		347	F	X	5e-06	TTT	NNT		344	A	I	1e-06	GCC	ATC
348	A	P	0.000756	GCA	CCG		348	A	X	2e-06	GCA	NCC		347	F	X	6e-05	TTT	NTC		347	F	X	5.1e-05	TTT	NTC		344	A	I	0	GCC	ATT
348	A	P	2e-06	GCA	CCN		348	A	X	1e-06	GCA	NCG		347	F	X	0	TTT	NTN		347	F	X	0	TTT	NTN		344	A	P	0	GCC	CCA
348	A	P	0.002163	GCA	CCT		348	A	X	0	GCA	NCN		347	F	X	0.001757	TTT	NTT		347	F	X	0.00179	TTT	NTT		344	A	P	0.000226	GCC	CCC
348	A	R	1e-06	GCA	CGA		348	A	S	0.000465	GCA	TCA		347	F	Y	0.00021	TTT	TAT		347	F	Y	0	TTT	TAC		344	A	P	0	GCC	CCG
348	A	X	3e-06	GCA	CNA		348	A	S	3.7e-05	GCA	TCC		347	F	S	0	TTT	TCA		347	F	Y	0.000127	TTT	TAT		344	A	R	0	GCC	CGC
348	A	L	9e-06	GCA	CTA		348	A	S	3e-06	GCA	TCG		347	F	S	9e-06	TTT	TCC		347	F	S	8e-06	TTT	TCC		344	A	L	0	GCC	CTC
348	A	L	0	GCA	CTC		348	A	S	4e-06	GCA	TCT		347	F	S	0.000417	TTT	TCT		347	F	S	0.000246	TTT	TCT		344	A	E	4.7e-05	GCC	GAA
348	A	L	0	GCA	CTG		348	A	*	0	GCA	TGA		347	F	C	0	TTT	TGC		347	F	C	0	TTT	TGC		344	A	D	0.000449	GCC	GAC
348	A	E	5.5e-05	GCA	GAA		348	A	L	3e-06	GCA	TTA		347	F	W	0	TTT	TGG		347	F	W	1e-06	TTT	TGG		344	A	E	0	GCC	GAG
348	A	D	1e-06	GCA	GAC		348	A	F	0	GCA	TTC		347	F	C	2.2e-05	TTT	TGT		347	F	C	1.5e-05	TTT	TGT		344	A	D	0	GCC	GAT
348	A	E	5e-06	GCA	GAG		348	A	L	0	GCA	TTG		347	F	X	1e-06	TTT	TNC		347	F	X	2e-06	TTT	TNC		344	A	A	0.003554	GCC	GCA
348	A	D	1e-06	GCA	GAT		348	A	F	2e-06	GCA	TTT		347	F	X	5.2e-05	TTT	TNT		347	F	X	5.5e-05	TTT	TNT		344	A	A	0.002344	GCC	GCG
348	A	A	0.003321	GCA	GCC		348	A	DEL	1e-06	GCA	---		347	F	L	4.2e-05	TTT	TTA		347	F	L	3.4e-05	TTT	TTA		344	A	A	4e-06	GCC	GCN
348	A	A	0.021843	GCA	GCG		349	S	N	1e-06	TCT	AAT		347	F	F	0.032203	TTT	TTC		347	F	F	0.029242	TTT	TTC		344	A	A	0.007818	GCC	GCT
348	A	A	1.5e-05	GCA	GCN		349	S	T	0	TCT	ACG		347	F	L	9e-06	TTT	TTG		347	F	L	1.9e-05	TTT	TTG		344	A	G	0	GCC	GGA
348	A	A	0.007517	GCA	GCT		349	S	T	0.000127	TCT	ACT		347	F	X	1.8e-05	TTT	TTN		347	F	X	1.6e-05	TTT	TTN		344	A	G	0.001783	GCC	GGC
348	A	G	0.000234	GCA	GGA		349	S	H	0	TCT	CAC		347	F	DEL	0	TTT	---		347	F	DEL	1e-06	TTT	---		344	A	G	0	GCC	GGT
348	A	G	1e-06	GCA	GGC		349	S	H	1.1e-05	TCT	CAT		348	A	K	1e-06	GCA	AAA		348	A	K	1e-06	GCA	AAA		344	A	X	0	GCC	GNA
348	A	X	1.4e-05	GCA	GNA		349	S	P	1e-06	TCT	CCA		348	A	N	0	GCA	AAC		348	A	T	0.001853	GCA	ACA		344	A	X	1.5e-05	GCC	GNC
348	A	X	0	GCA	GNC		349	S	P	2.2e-05	TCT	CCC		348	A	K	0	GCA	AAG		348	A	T	0.000123	GCA	ACC		344	A	X	0	GCC	GNN
348	A	X	1e-06	GCA	GNG		349	S	P	1e-06	TCT	CCG		348	A	T	0.002067	GCA	ACA		348	A	T	3.1e-05	GCA	ACG		344	A	X	0	GCC	GNT
348	A	V	0.000893	GCA	GTA		349	S	P	0.009279	TCT	CCT		348	A	T	0.000548	GCA	ACC		348	A	T	4.1e-05	GCA	ACT		344	A	V	3e-06	GCC	GTA
348	A	V	4e-06	GCA	GTC		349	S	R	0	TCT	CGT		348	A	T	2.9e-05	GCA	ACG		348	A	R	0	GCA	AGA		344	A	V	0.000753	GCC	GTC
348	A	V	3.1e-05	GCA	GTG		349	S	L	1e-06	TCT	CTT		348	A	T	5e-06	GCA	ACT		348	A	I	1e-06	GCA	ATA		344	A	V	0	GCC	GTG
348	A	V	4e-06	GCA	GTT		349	S	D	5e-06	TCT	GAT		348	A	R	0	GCA	AGA		348	A	I	0	GCA	ATC		344	A	V	2e-06	GCC	GTT
348	A	X	5.4e-05	GCA	NCA		349	S	A	1e-06	TCT	GCA		348	A	S	0	GCA	AGC		348	A	M	0	GCA	ATG		344	A	X	0	GCC	NCA
348	A	X	0	GCA	NCC		349	S	A	0	TCT	GCC		348	A	I	1e-06	GCA	ATA		348	A	Q	8.9e-05	GCA	CAA		344	A	X	2.5e-05	GCC	NCC
348	A	X	1e-06	GCA	NCG		349	S	A	2e-06	TCT	GCG		348	A	I	0	GCA	ATC		348	A	H	1e-06	GCA	CAC		344	A	X	0	GCC	NCN
348	A	X	0	GCA	NCN		349	S	A	3.4e-05	TCT	GCT		348	A	Q	7e-06	GCA	CAA		348	A	Q	1e-06	GCA	CAG		344	A	X	0	GCC	NCT
348	A	X	0	GCA	NCT		349	S	V	0	TCT	GTT		348	A	Q	0	GCA	CAG		348	A	H	0	GCA	CAT		344	A	X	0	GCC	NNC
348	A	X	0	GCA	NNA		349	S	X	0	TCT	NCA		348	A	P	0.02057	GCA	CCA		348	A	P	0.338189	GCA	CCA		344	A	*	0	GCC	TAA
348	A	*	1e-06	GCA	TAA		349	S	X	0	TCT	NCC		348	A	P	6.4e-05	GCA	CCC		348	A	P	0.001003	GCA	CCC		344	A	Y	0	GCC	TAC
348	A	*	0	GCA	TAG		349	S	X	1e-06	TCT	NCN		348	A	P	0.000357	GCA	CCG		348	A	P	0.002655	GCA	CCG		344	A	S	2e-06	GCC	TCA
348	A	S	0.000452	GCA	TCA		349	S	X	5e-06	TCT	NCT		348	A	P	0	GCA	CCN		348	A	P	6e-06	GCA	CCN		344	A	S	0.002437	GCC	TCC
348	A	S	3.3e-05	GCA	TCC		349	S	X	0	TCT	NNT		348	A	P	1e-06	GCA	CCT		348	A	P	0.000374	GCA	CCT		344	A	S	1e-06	GCC	TCG
348	A	S	2.5e-05	GCA	TCG		349	S	*	1e-06	TCT	TAA		348	A	X	0	GCA	CNA		348	A	R	1e-06	GCA	CGA		344	A	S	1e-06	GCC	TCT
348	A	S	3e-06	GCA	TCT		349	S	Y	3e-06	TCT	TAC		348	A	L	4e-06	GCA	CTA		348	A	R	0	GCA	CGC		344	A	C	0	GCC	TGC
348	A	X	0	GCA	TNA		349	S	*	7e-06	TCT	TAG		348	A	L	0	GCA	CTG		348	A	X	5e-06	GCA	CNA		344	A	X	0	GCC	TNC
348	A	L	2e-06	GCA	TTA		349	S	Y	0.000379	TCT	TAT		348	A	E	0.000159	GCA	GAA		348	A	X	0	GCA	CNC		344	A	F	1e-06	GCC	TTC
348	A	F	0	GCA	TTC		349	S	S	0.004579	TCT	TCA		348	A	D	3e-06	GCA	GAC		348	A	L	4.7e-05	GCA	CTA		344	A	F	0	GCC	TTT
348	A	F	3e-06	GCA	TTT		349	S	S	0.020491	TCT	TCC		348	A	E	4e-06	GCA	GAG		348	A	L	0	GCA	CTC		344	A	DEL	0	GCC	---
348	A	DEL	1e-06	GCA	---		349	S	S	0.000457	TCT	TCG		348	A	D	2e-06	GCA	GAT		348	A	L	0	GCA	CTG		345	T	K	4.3e-05	ACC	AAA
349	S	N	1e-06	TCT	AAT		349	S	S	3e-06	TCT	TCN		348	A	A	0.049188	GCA	GCC		348	A	E	0.000144	GCA	GAA		345	T	N	0.0027	ACC	AAC
349	S	T	0	TCT	ACC		349	S	*	0	TCT	TGA		348	A	A	0.027342	GCA	GCG		348	A	D	2e-05	GCA	GAC		345	T	K	5e-06	ACC	AAG
349	S	T	0	TCT	ACG		349	S	C	1.1e-05	TCT	TGT		348	A	A	2.3e-05	GCA	GCN		348	A	E	3e-06	GCA	GAG		345	T	X	0	ACC	AAN
349	S	T	0.000116	TCT	ACT		349	S	X	0	TCT	TNA		348	A	A	0.005392	GCA	GCT		348	A	D	6e-06	GCA	GAT		345	T	N	3.2e-05	ACC	AAT
349	S	I	0	TCT	ATT		349	S	X	9e-06	TCT	TNT		348	A	G	9.5e-05	GCA	GGA		348	A	A	0.048165	GCA	GCC		345	T	T	0.002344	ACC	ACA
349	S	H	0	TCT	CAC		349	S	L	0	TCT	TTA		348	A	G	6e-06	GCA	GGC		348	A	A	0.019291	GCA	GCG		345	T	T	0.001802	ACC	ACG
349	S	Q	0	TCT	CAG		349	S	F	2e-06	TCT	TTC		348	A	G	1e-06	GCA	GGG		348	A	A	1.5e-05	GCA	GCN		345	T	T	6e-05	ACC	ACN
349	S	H	7e-06	TCT	CAT		349	S	L	0	TCT	TTG		348	A	X	1.6e-05	GCA	GNA		348	A	A	0.032447	GCA	GCT		345	T	T	0.011463	ACC	ACT
349	S	P	4e-06	TCT	CCA		349	S	F	6.4e-05	TCT	TTT		348	A	X	1e-06	GCA	GNC		348	A	G	0.000205	GCA	GGA		345	T	R	1e-06	ACC	AGA
349	S	P	9.2e-05	TCT	CCC		349	S	DEL	0	TCT	---		348	A	X	0	GCA	GNG		348	A	G	3e-06	GCA	GGC		345	T	S	0.007961	ACC	AGC
349	S	P	1e-06	TCT	CCG		350	V	T	0	GTT	ACA		348	A	X	0	GCA	GNT		348	A	G	0	GCA	GGG		345	T	R	1e-06	ACC	AGG
349	S	P	0.006222	TCT	CCT		350	V	T	4e-06	GTT	ACC		348	A	V	0.000905	GCA	GTA		348	A	G	1e-06	GCA	GGT		345	T	X	1e-06	ACC	AGN
349	S	L	2e-05	TCT	CTT		350	V	T	1.6e-05	GTT	ACT		348	A	V	5.4e-05	GCA	GTC		348	A	X	1e-05	GCA	GNA		345	T	S	1.6e-05	ACC	AGT
349	S	E	0	TCT	GAA		350	V	S	0	GTT	AGT		348	A	V	3.2e-05	GCA	GTG		348	A	X	1e-06	GCA	GNC		345	T	X	4e-06	ACC	ANA
349	S	D	9e-06	TCT	GAT		350	V	I	2e-06	GTT	ATA		348	A	V	0	GCA	GTN		348	A	X	0	GCA	GNG		345	T	X	0.001743	ACC	ANC
349	S	A	0	TCT	GCA		350	V	I	3.9e-05	GTT	ATC		348	A	V	1e-06	GCA	GTT		348	A	X	0	GCA	GNN		345	T	X	3e-06	ACC	ANG
349	S	A	0	TCT	GCC		350	V	M	0	GTT	ATG		348	A	X	4.2e-05	GCA	NCA		348	A	X	1e-06	GCA	GNT		345	T	X	5e-06	ACC	ANN
349	S	A	2e-06	TCT	GCG		350	V	I	0.000433	GTT	ATT		348	A	X	3e-06	GCA	NCC		348	A	V	0.000513	GCA	GTA		345	T	X	2.1e-05	ACC	ANT
349	S	A	4.8e-05	TCT	GCT		350	V	P	0	GTT	CCC		348	A	X	1e-06	GCA	NCG		348	A	V	5e-05	GCA	GTC		345	T	I	1e-06	ACC	ATA
349	S	G	0	TCT	GGT		350	V	P	0	GTT	CCT		348	A	X	1e-06	GCA	NCN		348	A	V	1.9e-05	GCA	GTG		345	T	I	0.002545	ACC	ATC
349	S	V	0	TCT	GTA		350	V	L	1e-06	GTT	CTC		348	A	X	0	GCA	NCT		348	A	V	6e-06	GCA	GTT		345	T	M	1e-06	ACC	ATG
349	S	X	0	TCT	NCC		350	V	L	9e-06	GTT	CTT		348	A	X	0	GCA	NGA		348	A	X	0	GCA	NAA		345	T	X	0	ACC	ATN
349	S	X	0	TCT	NCG		350	V	D	3e-06	GTT	GAT		348	A	X	0	GCA	NNA		348	A	X	5.9e-05	GCA	NCA		345	T	I	6e-06	ACC	ATT
349	S	X	1e-06	TCT	NCN		350	V	A	2e-06	GTT	GCA		348	A	X	0	GCA	NTA		348	A	X	2e-06	GCA	NCC		345	T	Q	1e-06	ACC	CAA
349	S	X	7e-06	TCT	NCT		350	V	A	6.1e-05	GTT	GCC		348	A	*	0	GCA	TAA		348	A	X	1e-06	GCA	NCG		345	T	H	2.6e-05	ACC	CAC
349	S	X	0	TCT	NNT		350	V	A	0	GTT	GCG		348	A	Y	0	GCA	TAC		348	A	X	2e-06	GCA	NCN		345	T	Q	0	ACC	CAG
349	S	*	1e-06	TCT	TAA		350	V	A	0.001126	GTT	GCT		348	A	S	0.000408	GCA	TCA		348	A	X	2e-06	GCA	NCT		345	T	H	0	ACC	CAT
349	S	Y	1.1e-05	TCT	TAC		350	V	G	0	GTT	GGA		348	A	S	3.5e-05	GCA	TCC		348	A	X	0	GCA	NTA		345	T	P	1.1e-05	ACC	CCA
349	S	*	8e-06	TCT	TAG		350	V	G	1e-06	GTT	GGC		348	A	S	5e-06	GCA	TCG		348	A	*	0	GCA	TAA		345	T	P	0.00519	ACC	CCC
349	S	Y	0.000391	TCT	TAT		350	V	G	1e-06	GTT	GGG		348	A	S	1.1e-05	GCA	TCT		348	A	Y	0	GCA	TAC		345	T	P	3e-06	ACC	CCG
349	S	S	0.008458	TCT	TCA		350	V	G	7.3e-05	GTT	GGT		348	A	*	0	GCA	TGA		348	A	S	0.000427	GCA	TCA		345	T	P	0	ACC	CCN
349	S	S	0.037077	TCT	TCC		350	V	X	0	GTT	GNA		348	A	C	0	GCA	TGC		348	A	S	2.2e-05	GCA	TCC		345	T	P	2.1e-05	ACC	CCT
349	S	S	0.003716	TCT	TCG		350	V	X	2e-06	GTT	GNC		348	A	L	4e-06	GCA	TTA		348	A	S	4e-06	GCA	TCG		345	T	R	1.3e-05	ACC	CGC
349	S	S	4e-06	TCT	TCN		350	V	X	2.5e-05	GTT	GNT		348	A	F	0	GCA	TTC		348	A	S	1.2e-05	GCA	TCT		345	T	R	0	ACC	CGG
349	S	*	0	TCT	TGA		350	V	V	0.004908	GTT	GTA		348	A	L	0	GCA	TTG		348	A	*	0	GCA	TGA		345	T	R	0	ACC	CGT
349	S	C	0	TCT	TGC		350	V	V	0.059276	GTT	GTC		348	A	F	3e-06	GCA	TTT		348	A	L	3e-06	GCA	TTA		345	T	X	0	ACC	CNA
349	S	W	1e-06	TCT	TGG		350	V	V	0.000378	GTT	GTG		348	A	DEL	1e-06	GCA	---		348	A	F	0	GCA	TTC		345	T	X	1.3e-05	ACC	CNC
349	S	C	9e-06	TCT	TGT		350	V	V	3e-06	GTT	GTN		349	S	N	1e-06	TCT	AAT		348	A	F	3e-06	GCA	TTT		345	T	X	0	ACC	CNT
349	S	X	0	TCT	TNC		350	V	X	0	GTT	NTC		349	S	T	1e-06	TCT	ACA		348	A	DEL	1e-06	GCA	---		345	T	L	6e-06	ACC	CTC
349	S	X	0	TCT	TNG		350	V	X	1.4e-05	GTT	NTT		349	S	T	0	TCT	ACC		349	S	N	0	TCT	AAT		345	T	L	0	ACC	CTT
349	S	X	9e-06	TCT	TNT		350	V	S	1e-06	GTT	TCC		349	S	T	0	TCT	ACG		349	S	T	1e-06	TCT	ACA		345	T	E	1e-06	ACC	GAA
349	S	L	1e-06	TCT	TTA		350	V	S	7e-06	GTT	TCT		349	S	T	5.2e-05	TCT	ACT		349	S	T	2e-06	TCT	ACC		345	T	D	5e-06	ACC	GAC
349	S	F	2e-06	TCT	TTC		350	V	C	0	GTT	TGT		349	S	I	0	TCT	ATC		349	S	T	1.7e-05	TCT	ACT		345	T	A	3e-05	ACC	GCA
349	S	L	2e-06	TCT	TTG		350	V	L	1e-06	GTT	TTA		349	S	Q	0	TCT	CAA		349	S	S	9.9e-05	TCT	AGT		345	T	A	0.024348	ACC	GCC
349	S	F	9.7e-05	TCT	TTT		350	V	F	1.5e-05	GTT	TTC		349	S	H	0	TCT	CAC		349	S	I	0	TCT	ATT		345	T	A	1e-06	ACC	GCG
349	S	DEL	1e-06	TCT	---		350	V	L	0	GTT	TTG		349	S	H	1.1e-05	TCT	CAT		349	S	Q	0	TCT	CAA		345	T	A	2e-06	ACC	GCN
350	V	T	0	GTT	ACA		350	V	F	0.000188	GTT	TTT		349	S	P	0.000139	TCT	CCA		349	S	H	0	TCT	CAC		345	T	A	0.000148	ACC	GCT
350	V	T	5e-06	GTT	ACC		350	V	DEL	0	GTT	---		349	S	P	4.4e-05	TCT	CCC		349	S	H	7e-06	TCT	CAT		345	T	G	0	ACC	GGA
350	V	T	0	GTT	ACG		351	Y	N	0.000153	TAT	AAT		349	S	P	1e-06	TCT	CCG		349	S	P	0.000607	TCT	CCA		345	T	G	3.4e-05	ACC	GGC
350	V	T	1.9e-05	GTT	ACT		351	Y	T	0	TAT	ACT		349	S	P	0.006656	TCT	CCT		349	S	P	0.000322	TCT	CCC		345	T	G	0	ACC	GGT
350	V	I	3e-06	GTT	ATA		351	Y	I	3e-06	TAT	ATA		349	S	R	0	TCT	CGT		349	S	P	3e-06	TCT	CCG		345	T	X	4.6e-05	ACC	GNC
350	V	I	3.2e-05	GTT	ATC		351	Y	I	0	TAT	ATT		349	S	L	0	TCT	CTT		349	S	P	0.003513	TCT	CCT		345	T	X	0	ACC	GNN
350	V	M	0	GTT	ATG		351	Y	H	7e-06	TAT	CAC		349	S	E	0	TCT	GAA		349	S	R	0	TCT	CGA		345	T	X	0	ACC	GNT
350	V	I	0.000597	GTT	ATT		351	Y	H	0.002278	TAT	CAT		349	S	E	0	TCT	GAG		349	S	R	1e-06	TCT	CGT		345	T	V	3.7e-05	ACC	GTC
350	V	P	1e-06	GTT	CCT		351	Y	P	0	TAT	CCA		349	S	D	8e-06	TCT	GAT		349	S	X	0	TCT	CNT		345	T	V	0	ACC	GTT
350	V	L	1e-06	GTT	CTC		351	Y	P	0	TAT	CCC		349	S	A	1e-06	TCT	GCA		349	S	L	0	TCT	CTT		345	T	X	0	ACC	NAC
350	V	L	8e-06	GTT	CTT		351	Y	P	1.5e-05	TAT	CCT		349	S	A	1e-06	TCT	GCC		349	S	E	0	TCT	GAA		345	T	X	0	ACC	NAN
350	V	E	0	GTT	GAA		351	Y	R	0	TAT	CGT		349	S	A	2e-06	TCT	GCG		349	S	D	2e-06	TCT	GAT		345	T	X	2.7e-05	ACC	NCC
350	V	D	3e-06	GTT	GAT		351	Y	X	0	TAT	CNT		349	S	A	0.000621	TCT	GCT		349	S	A	2e-06	TCT	GCA		345	T	X	0	ACC	NCG
350	V	A	2e-06	GTT	GCA		351	Y	L	0	TAT	CTT		349	S	G	0	TCT	GGT		349	S	A	2e-06	TCT	GCC		345	T	X	3.4e-05	ACC	NCN
350	V	A	6.2e-05	GTT	GCC		351	Y	D	0	TAT	GAC		349	S	V	3e-06	TCT	GTT		349	S	A	1e-06	TCT	GCG		345	T	X	0	ACC	NCT
350	V	A	0	GTT	GCG		351	Y	E	1e-06	TAT	GAG		349	S	X	0	TCT	NCA		349	S	A	2e-05	TCT	GCT		345	T	X	0	ACC	NGC
350	V	A	0.002014	GTT	GCT		351	Y	D	5e-06	TAT	GAT		349	S	X	0	TCT	NCC		349	S	X	0	TCT	NCA		345	T	X	0	ACC	NGN
350	V	G	0	GTT	GGA		351	Y	X	1.6e-05	TAT	NAT		349	S	X	0	TCT	NCN		349	S	X	0	TCT	NCC		345	T	X	0	ACC	NNC
350	V	G	0	GTT	GGC		351	Y	*	2.6e-05	TAT	TAA		349	S	X	4e-06	TCT	NCT		349	S	X	0	TCT	NCN		345	T	X	0	ACC	NTC
350	V	G	2e-06	GTT	GGG		351	Y	Y	0.01181	TAT	TAC		349	S	X	0	TCT	NNT		349	S	X	4e-06	TCT	NCT		345	T	X	0	ACC	NTN
350	V	G	7.8e-05	GTT	GGT		351	Y	*	2.9e-05	TAT	TAG		349	S	*	2e-06	TCT	TAA		349	S	X	0	TCT	NNA		345	T	*	0	ACC	TAA
350	V	X	0	GTT	GNA		351	Y	X	1e-06	TAT	TAN		349	S	Y	1.7e-05	TCT	TAC		349	S	X	0	TCT	NTC		345	T	Y	0.000131	ACC	TAC
350	V	X	1e-06	GTT	GNC		351	Y	S	0	TAT	TCA		349	S	*	7e-06	TCT	TAG		349	S	*	1.2e-05	TCT	TAA		345	T	Y	0	ACC	TAT
350	V	X	2.8e-05	GTT	GNT		351	Y	S	8.9e-05	TAT	TCC		349	S	Y	0.000453	TCT	TAT		349	S	Y	1.6e-05	TCT	TAC		345	T	S	3e-06	ACC	TCA
350	V	V	0.004888	GTT	GTA		351	Y	S	0	TAT	TCG		349	S	S	0.007581	TCT	TCA		349	S	*	3e-06	TCT	TAG		345	T	S	0.005914	ACC	TCC
350	V	V	0.033234	GTT	GTC		351	Y	S	0.003208	TAT	TCT		349	S	S	0.029026	TCT	TCC		349	S	Y	0.000358	TCT	TAT		345	T	S	0	ACC	TCN
350	V	V	0.000861	GTT	GTG		351	Y	C	0	TAT	TGC		349	S	S	0.00206	TCT	TCG		349	S	S	0.050015	TCT	TCA		345	T	S	1e-06	ACC	TCT
350	V	V	2e-06	GTT	GTN		351	Y	C	0.000572	TAT	TGT		349	S	S	4e-06	TCT	TCN		349	S	S	0.1594	TCT	TCC		345	T	X	1.2e-05	ACC	TNC
350	V	X	1e-06	GTT	NTC		351	Y	X	0	TAT	TNN		349	S	*	0	TCT	TGA		349	S	S	0.001383	TCT	TCG		345	T	X	0	ACC	TNN
350	V	X	0	GTT	NTN		351	Y	X	1.2e-05	TAT	TNT		349	S	C	0	TCT	TGC		349	S	S	9e-06	TCT	TCN		345	T	F	0	ACC	TTC
350	V	X	1.5e-05	GTT	NTT		351	Y	F	1e-06	TAT	TTC		349	S	W	0	TCT	TGG		349	S	*	0	TCT	TGA		345	T	DEL	1e-06	ACC	---
350	V	S	0	GTT	TCA		351	Y	F	0.000355	TAT	TTT		349	S	C	1.8e-05	TCT	TGT		349	S	C	1e-06	TCT	TGC		346	R	K	0.004941	AGA	AAA
350	V	S	1e-06	GTT	TCC		351	Y	DEL	1e-06	TAT	---		349	S	X	0	TCT	TNC		349	S	W	0	TCT	TGG		346	R	N	5e-05	AGA	AAC
350	V	S	6e-06	GTT	TCT		352	A	N	0	GCT	AAC		349	S	X	7e-06	TCT	TNT		349	S	C	8e-06	TCT	TGT		346	R	K	0.000317	AGA	AAG
350	V	C	0	GTT	TGT		352	A	N	2e-06	GCT	AAT		349	S	L	1e-06	TCT	TTA		349	S	X	0	TCT	TNA		346	R	X	0	AGA	AAN
350	V	L	1e-06	GTT	TTA		352	A	T	0	GCT	ACA		349	S	F	2e-06	TCT	TTC		349	S	X	1e-06	TCT	TNC		346	R	N	5.4e-05	AGA	AAT
350	V	F	9e-06	GTT	TTC		352	A	T	7.9e-05	GCT	ACC		349	S	L	1e-06	TCT	TTG		349	S	X	0	TCT	TNN		346	R	T	0.000653	AGA	ACA
350	V	L	0	GTT	TTG		352	A	T	0	GCT	ACG		349	S	F	6.8e-05	TCT	TTT		349	S	X	6e-06	TCT	TNT		346	R	T	2e-06	AGA	ACC
350	V	F	0.000213	GTT	TTT		352	A	T	0.000918	GCT	ACT		349	S	DEL	0	TCT	---		349	S	L	4e-06	TCT	TTA		346	R	T	1e-06	AGA	ACG
350	V	DEL	0	GTT	---		352	A	I	0	GCT	ATC		350	V	N	0	GTT	AAT		349	S	F	1.2e-05	TCT	TTC		346	R	T	0	AGA	ACT
351	Y	N	0.000184	TAT	AAT		352	A	I	3e-06	GCT	ATT		350	V	T	0	GTT	ACA		349	S	L	1e-06	TCT	TTG		346	R	S	0.0028	AGA	AGC
351	Y	T	0	TAT	ACT		352	A	H	0	GCT	CAT		350	V	T	3e-06	GTT	ACC		349	S	F	6.2e-05	TCT	TTT		346	R	R	0.02148	AGA	AGG
351	Y	S	0	TAT	AGT		352	A	P	0	GCT	CCC		350	V	T	3.6e-05	GTT	ACT		349	S	DEL	1e-06	TCT	---		346	R	X	9e-06	AGA	AGN
351	Y	X	0	TAT	ANT		352	A	P	5e-06	GCT	CCT		350	V	R	0	GTT	AGG		350	V	T	0	GTT	ACA		346	R	S	0.007132	AGA	AGT
351	Y	I	2e-06	TAT	ATA		352	A	E	0	GCT	GAA		350	V	X	0	GTT	ANT		350	V	T	3e-06	GTT	ACC		346	R	X	3.8e-05	AGA	ANA
351	Y	Q	1e-06	TAT	CAA		352	A	D	1.9e-05	GCT	GAC		350	V	I	4e-06	GTT	ATA		350	V	T	1.2e-05	GTT	ACT		346	R	X	0	AGA	ANC
351	Y	H	0.000232	TAT	CAC		352	A	E	2e-06	GCT	GAG		350	V	I	7.8e-05	GTT	ATC		350	V	I	6e-06	GTT	ATA		346	R	X	1e-06	AGA	ANG
351	Y	Q	1e-06	TAT	CAG		352	A	D	0.000234	GCT	GAT		350	V	M	0	GTT	ATG		350	V	I	3.4e-05	GTT	ATC		346	R	X	0	AGA	ANN
351	Y	H	0.002128	TAT	CAT		352	A	A	0.002016	GCT	GCA		350	V	I	0.000655	GTT	ATT		350	V	M	0	GTT	ATG		346	R	X	0	AGA	ANT
351	Y	P	1e-06	TAT	CCC		352	A	A	0.04301	GCT	GCC		350	V	P	0	GTT	CCT		350	V	I	0.000406	GTT	ATT		346	R	I	0.000303	AGA	ATA
351	Y	P	1.6e-05	TAT	CCT		352	A	A	0.001018	GCT	GCG		350	V	L	1e-06	GTT	CTC		350	V	P	0	GTT	CCC		346	R	I	6e-06	AGA	ATC
351	Y	R	0	TAT	CGC		352	A	A	2e-06	GCT	GCN		350	V	L	9e-06	GTT	CTT		350	V	P	0	GTT	CCT		346	R	M	5e-06	AGA	ATG
351	Y	R	1e-06	TAT	CGT		352	A	G	6.5e-05	GCT	GGT		350	V	D	0	GTT	GAC		350	V	L	0	GTT	CTA		346	R	I	1e-06	AGA	ATT
351	Y	L	0	TAT	CTA		352	A	X	0	GCT	GNC		350	V	D	3e-06	GTT	GAT		350	V	L	0	GTT	CTC		346	R	Q	4.4e-05	AGA	CAA
351	Y	L	0	TAT	CTT		352	A	X	1e-06	GCT	GNT		350	V	A	2e-06	GTT	GCA		350	V	L	2.8e-05	GTT	CTT		346	R	H	5e-06	AGA	CAC
351	Y	D	0	TAT	GAC		352	A	V	3e-06	GCT	GTA		350	V	A	0.000504	GTT	GCC		350	V	E	0	GTT	GAA		346	R	Q	1e-06	AGA	CAG
351	Y	E	1e-06	TAT	GAG		352	A	V	0.000121	GCT	GTC		350	V	A	0	GTT	GCG		350	V	D	0	GTT	GAC		346	R	H	0	AGA	CAT
351	Y	D	8e-06	TAT	GAT		352	A	V	3e-06	GCT	GTG		350	V	A	0.002811	GTT	GCT		350	V	D	3e-06	GTT	GAT		346	R	P	2e-06	AGA	CCA
351	Y	V	0	TAT	GTT		352	A	V	0.002355	GCT	GTT		350	V	G	0	GTT	GGA		350	V	A	3e-06	GTT	GCA		346	R	P	0	AGA	CCC
351	Y	X	1e-06	TAT	NAC		352	A	X	0	GCT	NCC		350	V	G	1e-06	GTT	GGC		350	V	A	6.7e-05	GTT	GCC		346	R	P	0	AGA	CCT
351	Y	X	1.5e-05	TAT	NAT		352	A	X	2e-06	GCT	NCN		350	V	G	1e-06	GTT	GGG		350	V	A	0	GTT	GCG		346	R	R	0.005796	AGA	CGA
351	Y	*	3.7e-05	TAT	TAA		352	A	X	3e-06	GCT	NCT		350	V	G	6.4e-05	GTT	GGT		350	V	A	0.001204	GTT	GCT		346	R	R	0.00025	AGA	CGC
351	Y	Y	0.024383	TAT	TAC		352	A	Y	1e-06	GCT	TAT		350	V	X	0	GTT	GNA		350	V	G	0	GTT	GGA		346	R	R	5.3e-05	AGA	CGG
351	Y	*	2.8e-05	TAT	TAG		352	A	S	1e-06	GCT	TCA		350	V	X	2e-06	GTT	GNC		350	V	G	1e-06	GTT	GGC		346	R	R	0	AGA	CGN
351	Y	X	2e-06	TAT	TAN		352	A	S	0.000133	GCT	TCC		350	V	X	0	GTT	GNN		350	V	G	1e-06	GTT	GGG		346	R	R	1.4e-05	AGA	CGT
351	Y	S	0	TAT	TCA		352	A	S	0	GCT	TCG		350	V	X	2.7e-05	GTT	GNT		350	V	G	3.8e-05	GTT	GGT		346	R	X	0	AGA	CNA
351	Y	S	0.00013	TAT	TCC		352	A	S	0.001138	GCT	TCT		350	V	V	0.005688	GTT	GTA		350	V	X	0	GTT	GNA		346	R	L	1.4e-05	AGA	CTA
351	Y	S	0.003169	TAT	TCT		352	A	F	0	GCT	TTC		350	V	V	0.078376	GTT	GTC		350	V	X	2e-06	GTT	GNC		346	R	L	1e-06	AGA	CTC
351	Y	*	0	TAT	TGA		352	A	F	1e-06	GCT	TTT		350	V	V	0.000269	GTT	GTG		350	V	X	2.7e-05	GTT	GNT		346	R	L	0	AGA	CTG
351	Y	C	2e-06	TAT	TGC		352	A	DEL	6e-06	GCT	---		350	V	V	1e-05	GTT	GTN		350	V	V	0.010514	GTT	GTA		346	R	E	6e-06	AGA	GAA
351	Y	W	0	TAT	TGG		353	W	R	4.6e-05	TGG	AGG		350	V	X	0	GTT	NTA		350	V	V	0.066105	GTT	GTC		346	R	D	1e-06	AGA	GAC
351	Y	C	0.000423	TAT	TGT		353	W	Q	3e-06	TGG	CAA		350	V	X	1e-06	GTT	NTC		350	V	V	0.000299	GTT	GTG		346	R	E	0	AGA	GAG
351	Y	X	1e-06	TAT	TNC		353	W	H	0	TGG	CAC		350	V	X	1.3e-05	GTT	NTT		350	V	V	7e-06	GTT	GTN		346	R	D	0	AGA	GAT
351	Y	X	1.1e-05	TAT	TNT		353	W	Q	1.1e-05	TGG	CAG		350	V	S	1e-06	GTT	TCC		350	V	X	0	GTT	NCT		346	R	A	1.4e-05	AGA	GCA
351	Y	L	0	TAT	TTA		353	W	R	8e-06	TGG	CGA		350	V	S	7e-06	GTT	TCT		350	V	X	0	GTT	NTA		346	R	G	0.010374	AGA	GGA
351	Y	F	1e-06	TAT	TTC		353	W	R	0	TGG	CGC		350	V	C	0	GTT	TGT		350	V	X	1e-06	GTT	NTC		346	R	G	6.2e-05	AGA	GGC
351	Y	F	0.002017	TAT	TTT		353	W	R	0.000673	TGG	CGG		350	V	L	1e-06	GTT	TTA		350	V	X	0	GTT	NTN		346	R	G	9.1e-05	AGA	GGG
351	Y	DEL	0	TAT	---		353	W	R	2e-06	TGG	CGT		350	V	F	1.4e-05	GTT	TTC		350	V	X	1.5e-05	GTT	NTT		346	R	G	0	AGA	GGN
352	A	N	3e-06	GCT	AAT		353	W	L	2e-06	TGG	CTG		350	V	L	0	GTT	TTG		350	V	Y	0	GTT	TAT		346	R	G	3e-06	AGA	GGT
352	A	T	5e-06	GCT	ACA		353	W	L	0	TGG	CTT		350	V	F	0.000219	GTT	TTT		350	V	S	0	GTT	TCA		346	R	X	1e-06	AGA	GNA
352	A	T	4.9e-05	GCT	ACC		353	W	G	3.3e-05	TGG	GGG		350	V	DEL	1e-06	GTT	---		350	V	S	0	GTT	TCC		346	R	V	7e-06	AGA	GTA
352	A	T	0	GCT	ACG		353	W	X	2e-06	TGG	NGG		351	Y	N	0	TAT	AAC		350	V	S	5e-06	GTT	TCT		346	R	V	0	AGA	GTC
352	A	T	0.001103	GCT	ACT		353	W	*	1.7e-05	TGG	TAA		351	Y	N	0.000153	TAT	AAT		350	V	C	0	GTT	TGT		346	R	X	9e-06	AGA	NGA
352	A	I	0	GCT	ATC		353	W	Y	0	TGG	TAC		351	Y	T	0	TAT	ACT		350	V	L	2e-06	GTT	TTA		346	R	X	9e-06	AGA	NGN
352	A	I	1e-06	GCT	ATT		353	W	*	0.000272	TGG	TAG		351	Y	S	0	TAT	AGT		350	V	F	1.2e-05	GTT	TTC		346	R	*	0	AGA	TAA
352	A	P	0	GCT	CCC		353	W	Y	1e-06	TGG	TAT		351	Y	Q	0	TAT	CAA		350	V	L	0	GTT	TTG		346	R	*	2.4e-05	AGA	TGA
352	A	P	6e-06	GCT	CCT		353	W	S	0	TGG	TCC		351	Y	H	1.9e-05	TAT	CAC		350	V	F	0.000177	GTT	TTT		346	R	C	1e-06	AGA	TGC
352	A	E	1e-06	GCT	GAA		353	W	S	4e-06	TGG	TCG		351	Y	Q	0	TAT	CAG		350	V	DEL	1e-06	GTT	---		346	R	W	6.9e-05	AGA	TGG
352	A	D	7.6e-05	GCT	GAC		353	W	*	0.000294	TGG	TGA		351	Y	H	0.004175	TAT	CAT		351	Y	K	0	TAT	AAA		346	R	C	1.1e-05	AGA	TGT
352	A	E	4e-06	GCT	GAG		353	W	C	9e-06	TGG	TGC		351	Y	P	0	TAT	CCA		351	Y	N	0.000108	TAT	AAC		346	R	DEL	1e-06	AGA	---
352	A	D	0.000717	GCT	GAT		353	W	X	1.6e-05	TGG	TGN		351	Y	P	0	TAT	CCC		351	Y	N	2.3e-05	TAT	AAT		347	F	T	0	TTT	ACT
352	A	A	0.008454	GCT	GCA		353	W	C	0.000108	TGG	TGT		351	Y	P	1.7e-05	TAT	CCT		351	Y	T	1e-06	TAT	ACC		347	F	I	0	TTT	ATC
352	A	A	0.020558	GCT	GCC		353	W	X	4.8e-05	TGG	TNG		351	Y	R	1e-06	TAT	CGT		351	Y	T	0	TAT	ACT		347	F	I	6e-05	TTT	ATT
352	A	A	0.000718	GCT	GCG		353	W	L	2e-06	TGG	TTA		351	Y	X	0	TAT	CNT		351	Y	I	0	TAT	ATA		347	F	H	1e-06	TTT	CAT
352	A	A	1e-06	GCT	GCN		353	W	F	0	TGG	TTC		351	Y	L	0	TAT	CTT		351	Y	Q	4e-06	TAT	CAA		347	F	P	0	TTT	CCC
352	A	G	0	GCT	GGC		353	W	L	0.000232	TGG	TTG		351	Y	D	0	TAT	GAC		351	Y	H	0.000662	TAT	CAC		347	F	P	3e-06	TTT	CCT
352	A	G	6.9e-05	GCT	GGT		353	W	F	2e-06	TGG	TTT		351	Y	E	0	TAT	GAG		351	Y	H	0.002805	TAT	CAT		347	F	R	0	TTT	CGT
352	A	X	1e-06	GCT	GNT		353	W	DEL	6e-06	TGG	---		351	Y	D	7e-06	TAT	GAT		351	Y	P	0	TAT	CCA		347	F	L	0	TTT	CTA
352	A	V	4.2e-05	GCT	GTA		354	N	K	0.000989	AAC	AAA		351	Y	G	0	TAT	GGT		351	Y	P	3e-06	TAT	CCC		347	F	L	4.6e-05	TTT	CTC
352	A	V	9.4e-05	GCT	GTC		354	N	K	6e-06	AAC	AAG		351	Y	V	0	TAT	GTT		351	Y	P	1.2e-05	TAT	CCT		347	F	L	0	TTT	CTG
352	A	V	2e-06	GCT	GTG		354	N	X	3e-06	AAC	AAN		351	Y	X	1e-06	TAT	NAC		351	Y	R	0	TAT	CGC		347	F	L	0.00054	TTT	CTT
352	A	V	0.002498	GCT	GTT		354	N	N	0.003117	AAC	AAT		351	Y	X	1.4e-05	TAT	NAT		351	Y	R	1e-06	TAT	CGT		347	F	A	0	TTT	GCC
352	A	X	0	GCT	NCA		354	N	T	2e-06	AAC	ACA		351	Y	X	0	TAT	NCT		351	Y	X	0	TAT	CNC		347	F	A	0	TTT	GCG
352	A	X	0	GCT	NCC		354	N	T	0.002047	AAC	ACC		351	Y	X	0	TAT	NTT		351	Y	X	0	TAT	CNT		347	F	A	1e-06	TTT	GCT
352	A	X	2e-06	GCT	NCN		354	N	T	8e-06	AAC	ACT		351	Y	*	3.2e-05	TAT	TAA		351	Y	L	0	TAT	CTC		347	F	G	0	TTT	GGC
352	A	X	4e-06	GCT	NCT		354	N	R	0	AAC	AGA		351	Y	Y	0.024327	TAT	TAC		351	Y	L	0	TAT	CTT		347	F	G	1e-06	TTT	GGT
352	A	X	0	GCT	NTT		354	N	S	0.00996	AAC	AGC		351	Y	*	2.2e-05	TAT	TAG		351	Y	D	2e-06	TAT	GAC		347	F	V	0	TTT	GTA
352	A	Y	1e-06	GCT	TAT		354	N	R	0	AAC	AGG		351	Y	X	4e-06	TAT	TAN		351	Y	E	0	TAT	GAG		347	F	V	4e-06	TTT	GTC
352	A	S	1e-06	GCT	TCA		354	N	S	7e-06	AAC	AGT		351	Y	S	1e-06	TAT	TCA		351	Y	D	5e-06	TAT	GAT		347	F	V	1e-06	TTT	GTG
352	A	S	7e-06	GCT	TCC		354	N	X	0	AAC	ANA		351	Y	S	0.000126	TAT	TCC		351	Y	G	0	TAT	GGT		347	F	V	0.000116	TTT	GTT
352	A	S	0.000271	GCT	TCT		354	N	X	2.7e-05	AAC	ANC		351	Y	S	0	TAT	TCG		351	Y	V	0	TAT	GTT		347	F	X	0	TTT	NNT
352	A	F	0	GCT	TTC		354	N	I	0.000283	AAC	ATC		351	Y	S	0	TAT	TCN		351	Y	X	6e-06	TAT	NAC		347	F	X	0	TTT	NTC
352	A	F	1e-06	GCT	TTT		354	N	I	0	AAC	ATT		351	Y	S	0.003371	TAT	TCT		351	Y	X	0	TAT	NAN		347	F	X	0	TTT	NTN
352	A	DEL	5e-06	GCT	---		354	N	Q	1e-06	AAC	CAA		351	Y	C	2e-06	TAT	TGC		351	Y	X	1e-05	TAT	NAT		347	F	X	7e-06	TTT	NTT
353	W	R	4e-05	TGG	AGG		354	N	H	0.002151	AAC	CAC		351	Y	W	0	TAT	TGG		351	Y	X	0	TAT	NTT		347	F	Y	7e-06	TTT	TAC
353	W	Q	3e-06	TGG	CAA		354	N	Q	1e-06	AAC	CAG		351	Y	C	0.001096	TAT	TGT		351	Y	*	0.000242	TAT	TAA		347	F	Y	0.000939	TTT	TAT
353	W	Q	1.4e-05	TGG	CAG		354	N	H	8e-06	AAC	CAT		351	Y	X	1e-06	TAT	TNC		351	Y	Y	0.317839	TAT	TAC		347	F	S	0	TTT	TCA
353	W	H	0	TGG	CAT		354	N	P	0.000167	AAC	CCC		351	Y	X	0	TAT	TNN		351	Y	*	2.6e-05	TAT	TAG		347	F	S	2.4e-05	TTT	TCC
353	W	P	0	TGG	CCC		354	N	P	1e-06	AAC	CCT		351	Y	X	1e-05	TAT	TNT		351	Y	X	1.2e-05	TAT	TAN		347	F	S	0.000733	TTT	TCT
353	W	R	9e-06	TGG	CGA		354	N	R	2.3e-05	AAC	CGC		351	Y	L	0	TAT	TTA		351	Y	S	5e-06	TAT	TCA		347	F	C	0	TTT	TGC
353	W	R	0	TGG	CGC		354	N	R	0	AAC	CGT		351	Y	F	1e-06	TAT	TTC		351	Y	S	0.001096	TAT	TCC		347	F	C	1.3e-05	TTT	TGT
353	W	R	0.000698	TGG	CGG		354	N	X	0	AAC	CNC		351	Y	F	0.001544	TAT	TTT		351	Y	S	0	TAT	TCG		347	F	X	0	TTT	TNC
353	W	R	1e-06	TGG	CGT		354	N	L	1e-06	AAC	CTC		351	Y	DEL	1e-06	TAT	---		351	Y	S	0.002182	TAT	TCT		347	F	X	3e-06	TTT	TNT
353	W	X	0	TGG	CNG		354	N	E	3e-06	AAC	GAA		352	A	K	0	GCT	AAA		351	Y	*	0	TAT	TGA		347	F	L	0.000249	TTT	TTA
353	W	L	0	TGG	CTA		354	N	D	0.045171	AAC	GAC		352	A	N	1e-06	GCT	AAC		351	Y	C	3.3e-05	TAT	TGC		347	F	F	0.053162	TTT	TTC
353	W	L	1e-06	TGG	CTG		354	N	E	0	AAC	GAG		352	A	N	3e-06	GCT	AAT		351	Y	W	0	TAT	TGG		347	F	L	5e-06	TTT	TTG
353	W	G	4.1e-05	TGG	GGG		354	N	D	0.00025	AAC	GAT		352	A	T	2.7e-05	GCT	ACA		351	Y	C	0.000219	TAT	TGT		347	F	X	6e-06	TTT	TTN
353	W	X	1e-06	TGG	NGG		354	N	A	0	AAC	GCA		352	A	T	0.000446	GCT	ACC		351	Y	X	5e-06	TAT	TNC		347	F	DEL	1e-06	TTT	---
353	W	X	0	TGG	NTG		354	N	A	0.000107	AAC	GCC		352	A	T	1e-06	GCT	ACG		351	Y	X	0	TAT	TNN		348	A	K	1e-06	GCA	AAA
353	W	*	1.6e-05	TGG	TAA		354	N	A	1e-06	AAC	GCT		352	A	T	0.002412	GCT	ACT		351	Y	X	9e-06	TAT	TNT		348	A	T	0.001424	GCA	ACA
353	W	Y	1e-06	TGG	TAC		354	N	G	5.2e-05	AAC	GGC		352	A	S	0	GCT	AGC		351	Y	F	0.000153	TAT	TTC		348	A	T	1e-05	GCA	ACC
353	W	*	0.00028	TGG	TAG		354	N	G	0	AAC	GGG		352	A	I	0	GCT	ATC		351	Y	F	0.002576	TAT	TTT		348	A	T	7.3e-05	GCA	ACG
353	W	Y	1e-06	TGG	TAT		354	N	G	1e-06	AAC	GGT		352	A	I	2e-06	GCT	ATT		351	Y	DEL	1e-06	TAT	---		348	A	T	3e-06	GCA	ACT
353	W	S	4e-06	TGG	TCG		354	N	X	1e-06	AAC	GNC		352	A	H	0	GCT	CAT		352	A	N	0	GCT	AAC		348	A	R	0	GCA	AGA
353	W	S	0	TGG	TCT		354	N	V	1e-06	AAC	GTC		352	A	P	1e-06	GCT	CCC		352	A	N	2e-06	GCT	AAT		348	A	I	0	GCA	ATA
353	W	*	0.000271	TGG	TGA		354	N	X	8e-06	AAC	NAC		352	A	P	8e-06	GCT	CCT		352	A	T	3e-06	GCT	ACA		348	A	I	0	GCA	ATC
353	W	C	4.5e-05	TGG	TGC		354	N	*	0	AAC	TAA		352	A	L	0	GCT	CTT		352	A	T	6.2e-05	GCT	ACC		348	A	Q	4e-06	GCA	CAA
353	W	X	1.7e-05	TGG	TGN		354	N	Y	0.000131	AAC	TAC		352	A	E	3e-06	GCT	GAA		352	A	T	1e-06	GCT	ACG		348	A	P	0.017577	GCA	CCA
353	W	C	0.000103	TGG	TGT		354	N	S	1e-06	AAC	TCC		352	A	D	0.004832	GCT	GAC		352	A	T	0.001026	GCT	ACT		348	A	P	3.2e-05	GCA	CCC
353	W	X	5.2e-05	TGG	TNG		354	N	C	0	AAC	TGC		352	A	E	2e-06	GCT	GAG		352	A	S	1.2e-05	GCT	AGT		348	A	P	0.000187	GCA	CCG
353	W	L	2e-06	TGG	TTA		354	N	DEL	7e-06	AAC	---		352	A	D	0.002042	GCT	GAT		352	A	I	0	GCT	ATC		348	A	P	0	GCA	CCN
353	W	F	0	TGG	TTC		355	R	K	5e-06	AGG	AAA		352	A	A	0.004999	GCT	GCA		352	A	I	1e-06	GCT	ATT		348	A	P	1.7e-05	GCA	CCT
353	W	L	0.000269	TGG	TTG		355	R	N	0	AGG	AAC		352	A	A	0.061447	GCT	GCC		352	A	P	0	GCT	CCC		348	A	R	0	GCA	CGA
353	W	F	2e-06	TGG	TTT		355	R	K	0.000271	AGG	AAG		352	A	A	0.001366	GCT	GCG		352	A	P	6e-06	GCT	CCT		348	A	X	0	GCA	CNA
353	W	DEL	6e-06	TGG	---		355	R	N	3e-06	AGG	AAT		352	A	A	4e-06	GCT	GCN		352	A	L	0	GCT	CTT		348	A	L	1e-06	GCA	CTA
354	N	K	0.001619	AAC	AAA		355	R	T	0	AGG	ACA		352	A	G	0	GCT	GGA		352	A	E	0	GCT	GAA		348	A	L	0	GCA	CTG
354	N	K	0.003874	AAC	AAG		355	R	T	8.8e-05	AGG	ACG		352	A	G	0.0001	GCT	GGC		352	A	D	5e-06	GCT	GAC		348	A	E	0.000275	GCA	GAA
354	N	X	4e-06	AAC	AAN		355	R	T	0	AGG	ACT		352	A	G	0	GCT	GGG		352	A	E	2e-06	GCT	GAG		348	A	D	3e-06	GCA	GAC
354	N	N	0.007468	AAC	AAT		355	R	R	0.001573	AGG	AGA		352	A	G	8.2e-05	GCT	GGT		352	A	D	0.000625	GCT	GAT		348	A	E	7.2e-05	GCA	GAG
354	N	T	3e-06	AAC	ACA		355	R	S	1.1e-05	AGG	AGC		352	A	X	0	GCT	GNA		352	A	A	0.003382	GCT	GCA		348	A	D	2e-06	GCA	GAT
354	N	T	0.002945	AAC	ACC		355	R	X	6e-06	AGG	AGN		352	A	X	0	GCT	GNC		352	A	A	0.063613	GCT	GCC		348	A	A	0.00306	GCA	GCC
354	N	T	1e-05	AAC	ACG		355	R	S	0.00024	AGG	AGT		352	A	X	0	GCT	GNN		352	A	A	0.002033	GCT	GCG		348	A	A	0.057064	GCA	GCG
354	N	T	1.6e-05	AAC	ACT		355	R	X	4.4e-05	AGG	ANG		352	A	X	1e-06	GCT	GNT		352	A	A	4e-06	GCT	GCN		348	A	A	3e-05	GCA	GCN
354	N	R	2e-06	AAC	AGA		355	R	I	3e-06	AGG	ATA		352	A	V	7e-06	GCT	GTA		352	A	G	1e-06	GCT	GGC		348	A	A	0.007548	GCA	GCT
354	N	S	0.036904	AAC	AGC		355	R	I	0	AGG	ATC		352	A	V	0.000288	GCT	GTC		352	A	G	0	GCT	GGG		348	A	G	0.00074	GCA	GGA
354	N	R	1.8e-05	AAC	AGG		355	R	M	0.000136	AGG	ATG		352	A	V	5e-06	GCT	GTG		352	A	G	0.00016	GCT	GGT		348	A	G	2e-06	GCA	GGC
354	N	X	0	AAC	AGN		355	R	I	4e-06	AGG	ATT		352	A	V	0.002427	GCT	GTT		352	A	X	1e-06	GCT	GNT		348	A	G	3.3e-05	GCA	GGG
354	N	S	3.9e-05	AAC	AGT		355	R	Q	0	AGG	CAA		352	A	X	0	GCT	NCC		352	A	V	5e-06	GCT	GTA		348	A	G	0	GCA	GGT
354	N	X	0	AAC	ANA		355	R	H	0	AGG	CAC		352	A	X	0	GCT	NCG		352	A	V	0.000138	GCT	GTC		348	A	X	1.6e-05	GCA	GNA
354	N	X	3.2e-05	AAC	ANC		355	R	Q	9e-06	AGG	CAG		352	A	X	1e-06	GCT	NCN		352	A	V	5e-06	GCT	GTG		348	A	X	1e-06	GCA	GNG
354	N	X	0	AAC	ANT		355	R	H	0	AGG	CAT		352	A	X	5e-06	GCT	NCT		352	A	V	0.001493	GCT	GTT		348	A	X	0	GCA	GNN
354	N	I	0.000231	AAC	ATC		355	R	P	0	AGG	CCG		352	A	X	0	GCT	NTN		352	A	X	0	GCT	NCC		348	A	X	0	GCA	GNT
354	N	Q	3e-06	AAC	CAA		355	R	R	1.5e-05	AGG	CGA		352	A	Y	1e-06	GCT	TAC		352	A	X	1e-06	GCT	NCN		348	A	V	0.000822	GCA	GTA
354	N	H	0.001763	AAC	CAC		355	R	R	0	AGG	CGC		352	A	Y	1e-06	GCT	TAT		352	A	X	5e-06	GCT	NCT		348	A	V	3e-06	GCA	GTC
354	N	Q	8e-06	AAC	CAG		355	R	R	0.001513	AGG	CGG		352	A	S	1e-06	GCT	TCA		352	A	Y	1e-06	GCT	TAT		348	A	V	0.000156	GCA	GTG
354	N	H	1.8e-05	AAC	CAT		355	R	R	1.1e-05	AGG	CGT		352	A	S	1.6e-05	GCT	TCC		352	A	S	1e-06	GCT	TCA		348	A	V	0	GCA	GTN
354	N	P	0	AAC	CCA		355	R	X	0	AGG	CNG		352	A	S	0	GCT	TCG		352	A	S	2.8e-05	GCT	TCC		348	A	V	1e-06	GCA	GTT
354	N	P	0.000144	AAC	CCC		355	R	L	0	AGG	CTA		352	A	S	0.000596	GCT	TCT		352	A	S	1e-06	GCT	TCG		348	A	X	3e-06	GCA	NCA
354	N	P	0	AAC	CCG		355	R	L	2.2e-05	AGG	CTG		352	A	C	0	GCT	TGC		352	A	S	0.000938	GCT	TCT		348	A	X	0	GCA	NCN
354	N	P	2e-06	AAC	CCT		355	R	L	1e-06	AGG	CTT		352	A	C	0	GCT	TGT		352	A	F	0	GCT	TTC		348	A	X	0	GCA	NCT
354	N	R	7.3e-05	AAC	CGC		355	R	G	1e-06	AGG	GGA		352	A	F	0	GCT	TTC		352	A	F	1e-06	GCT	TTT		348	A	*	0	GCA	TAA
354	N	R	1e-06	AAC	CGT		355	R	G	0.000266	AGG	GGG		352	A	F	2e-06	GCT	TTT		352	A	DEL	5e-06	GCT	---		348	A	Y	0	GCA	TAC
354	N	X	0	AAC	CNC		355	R	G	0	AGG	GGT		352	A	DEL	1e-05	GCT	---		353	W	R	0	TGG	AGA		348	A	S	0.000637	GCA	TCA
354	N	L	1e-06	AAC	CTC		355	R	V	0	AGG	GTG		353	W	R	0	TGG	AGA		353	W	R	0.000223	TGG	AGG		348	A	S	2.4e-05	GCA	TCC
354	N	L	0	AAC	CTT		355	R	X	0	AGG	NAG		353	W	R	6e-05	TGG	AGG		353	W	X	0	TGG	ANG		348	A	S	9e-06	GCA	TCG
354	N	E	4e-06	AAC	GAA		355	R	X	4e-06	AGG	NGA		353	W	Q	2e-06	TGG	CAA		353	W	Q	2e-06	TGG	CAA		348	A	S	6e-06	GCA	TCT
354	N	D	0.044293	AAC	GAC		355	R	X	0.002243	AGG	NGG		353	W	H	0	TGG	CAC		353	W	H	0	TGG	CAC		348	A	*	0	GCA	TGA
354	N	E	0.001201	AAC	GAG		355	R	X	0	AGG	NGT		353	W	Q	1e-05	TGG	CAG		353	W	Q	7e-06	TGG	CAG		348	A	C	0	GCA	TGC
354	N	X	0	AAC	GAN		355	R	X	0	AGG	NTG		353	W	P	0	TGG	CCC		353	W	H	0	TGG	CAT		348	A	X	0	GCA	TNA
354	N	D	0.000101	AAC	GAT		355	R	W	2e-05	AGG	TGG		353	W	R	7e-06	TGG	CGA		353	W	P	0	TGG	CCC		348	A	L	2e-06	GCA	TTA
354	N	A	0	AAC	GCA		355	R	L	0	AGG	TTG		353	W	R	0	TGG	CGC		353	W	R	6e-06	TGG	CGA		348	A	F	0	GCA	TTC
354	N	A	0.000101	AAC	GCC		355	R	DEL	6e-06	AGG	---		353	W	R	0.000605	TGG	CGG		353	W	R	0	TGG	CGC		348	A	L	0	GCA	TTG
354	N	A	3e-06	AAC	GCG		356	K	K	0.000723	AAG	AAA		353	W	R	1e-06	TGG	CGT		353	W	R	0.000602	TGG	CGG		348	A	F	4e-06	GCA	TTT
354	N	A	0	AAC	GCT		356	K	N	4e-06	AAG	AAC		353	W	X	0	TGG	CNG		353	W	R	1e-06	TGG	CGT		348	A	DEL	5e-06	GCA	---
354	N	G	0	AAC	GGA		356	K	X	2.3e-05	AAG	AAN		353	W	L	1e-06	TGG	CTG		353	W	X	0	TGG	CNG		349	S	N	0	TCT	AAC
354	N	G	0.000967	AAC	GGC		356	K	N	0.000125	AAG	AAT		353	W	L	0	TGG	CTT		353	W	L	1e-06	TGG	CTG		349	S	N	4e-06	TCT	AAT
354	N	G	0	AAC	GGG		356	K	T	1.4e-05	AAG	ACA		353	W	G	0	TGG	GGA		353	W	G	0	TGG	GGA		349	S	T	0	TCT	ACA
354	N	G	1e-06	AAC	GGT		356	K	T	0.001031	AAG	ACG		353	W	G	3.3e-05	TGG	GGG		353	W	G	4.8e-05	TGG	GGG		349	S	T	1e-06	TCT	ACC
354	N	X	1e-06	AAC	GNC		356	K	T	2e-06	AAG	ACT		353	W	V	0	TGG	GTG		353	W	X	1e-06	TGG	NGG		349	S	T	8e-06	TCT	ACG
354	N	V	1.9e-05	AAC	GTC		356	K	R	7e-06	AAG	AGA		353	W	X	1e-06	TGG	NGG		353	W	*	1.2e-05	TGG	TAA		349	S	T	0.001096	TCT	ACT
354	N	X	8e-06	AAC	NAC		356	K	S	0	AAG	AGC		353	W	X	0	TGG	NGN		353	W	Y	0	TGG	TAC		349	S	M	0	TCT	ATG
354	N	X	0	AAC	NAN		356	K	R	0.021832	AAG	AGG		353	W	*	1.6e-05	TGG	TAA		353	W	*	0.000339	TGG	TAG		349	S	I	0	TCT	ATT
354	N	X	0	AAC	NGC		356	K	X	0	AAG	AGN		353	W	Y	0	TGG	TAC		353	W	Y	1e-06	TGG	TAT		349	S	Q	0	TCT	CAA
354	N	Y	9.5e-05	AAC	TAC		356	K	S	2e-06	AAG	AGT		353	W	*	0.000446	TGG	TAG		353	W	S	0	TGG	TCC		349	S	H	0	TCT	CAC
354	N	S	1e-06	AAC	TCC		356	K	X	5e-06	AAG	ANG		353	W	Y	1e-06	TGG	TAT		353	W	S	4e-06	TGG	TCG		349	S	Q	0	TCT	CAG
354	N	C	0	AAC	TGC		356	K	I	1e-06	AAG	ATA		353	W	S	0	TGG	TCA		353	W	S	0	TGG	TCT		349	S	H	2.8e-05	TCT	CAT
354	N	F	0	AAC	TTC		356	K	M	0.002166	AAG	ATG		353	W	S	5e-06	TGG	TCG		353	W	*	0.000311	TGG	TGA		349	S	P	0.000108	TCT	CCA
354	N	DEL	5e-06	AAC	---		356	K	Q	9e-06	AAG	CAA		353	W	*	0.000306	TGG	TGA		353	W	C	7e-06	TGG	TGC		349	S	P	0.000348	TCT	CCC
355	R	K	8e-06	AGG	AAA		356	K	Q	0.002171	AAG	CAG		353	W	C	7e-06	TGG	TGC		353	W	X	1.7e-05	TGG	TGN		349	S	P	5e-06	TCT	CCG
355	R	N	0	AGG	AAC		356	K	H	7e-06	AAG	CAT		353	W	X	1.7e-05	TGG	TGN		353	W	C	9.5e-05	TGG	TGT		349	S	P	0	TCT	CCN
355	R	K	0.000257	AGG	AAG		356	K	P	0	AAG	CCA		353	W	C	0.00023	TGG	TGT		353	W	X	0	TGG	TNA		349	S	P	0.009996	TCT	CCT
355	R	N	3e-06	AGG	AAT		356	K	P	0	AAG	CCC		353	W	X	0	TGG	TNA		353	W	X	5.3e-05	TGG	TNG		349	S	R	0	TCT	CGT
355	R	T	0	AGG	ACC		356	K	P	2.6e-05	AAG	CCG		353	W	X	4.5e-05	TGG	TNG		353	W	L	1e-06	TGG	TTA		349	S	X	0	TCT	CNC
355	R	T	3.4e-05	AGG	ACG		356	K	P	1e-06	AAG	CCT		353	W	L	2e-06	TGG	TTA		353	W	L	0.000203	TGG	TTG		349	S	X	0	TCT	CNT
355	R	T	0	AGG	ACT		356	K	R	0	AAG	CGA		353	W	L	0.000253	TGG	TTG		353	W	F	2e-06	TGG	TTT		349	S	L	0	TCT	CTC
355	R	R	0.004228	AGG	AGA		356	K	R	4.4e-05	AAG	CGG		353	W	F	2e-06	TGG	TTT		353	W	DEL	5e-06	TGG	---		349	S	L	1e-06	TCT	CTT
355	R	S	1.8e-05	AGG	AGC		356	K	R	0	AAG	CGT		353	W	DEL	1.1e-05	TGG	---		354	N	K	0.001006	AAC	AAA		349	S	E	0	TCT	GAA
355	R	X	9e-06	AGG	AGN		356	K	L	4e-06	AAG	CTG		354	N	K	0.003282	AAC	AAA		354	N	K	0.000354	AAC	AAG		349	S	D	0	TCT	GAC
355	R	S	0.000245	AGG	AGT		356	K	E	1e-06	AAG	GAA		354	N	K	0.001819	AAC	AAG		354	N	X	4e-06	AAC	AAN		349	S	E	0	TCT	GAG
355	R	X	0	AGG	ANA		356	K	D	0	AAG	GAC		354	N	X	3e-06	AAC	AAN		354	N	N	0.003578	AAC	AAT		349	S	D	1e-06	TCT	GAT
355	R	X	5.4e-05	AGG	ANG		356	K	E	0.001084	AAG	GAG		354	N	N	0.005372	AAC	AAT		354	N	T	3e-06	AAC	ACA		349	S	A	1e-06	TCT	GCA
355	R	I	4e-06	AGG	ATA		356	K	D	0	AAG	GAT		354	N	T	9e-06	AAC	ACA		354	N	T	0.002415	AAC	ACC		349	S	A	0.000144	TCT	GCC
355	R	M	0.000147	AGG	ATG		356	K	A	1e-06	AAG	GCG		354	N	T	0.003626	AAC	ACC		354	N	T	1e-06	AAC	ACG		349	S	A	0	TCT	GCG
355	R	I	5e-06	AGG	ATT		356	K	G	9e-06	AAG	GGG		354	N	T	4e-06	AAC	ACG		354	N	T	8e-06	AAC	ACT		349	S	A	9.1e-05	TCT	GCT
355	R	Q	1e-06	AGG	CAA		356	K	V	7.8e-05	AAG	GTG		354	N	T	1.2e-05	AAC	ACT		354	N	R	2e-06	AAC	AGA		349	S	G	0	TCT	GGT
355	R	Q	1e-05	AGG	CAG		356	K	X	1.7e-05	AAG	NAG		354	N	R	2e-06	AAC	AGA		354	N	S	0.024355	AAC	AGC		349	S	V	0	TCT	GTT
355	R	P	0	AGG	CCC		356	K	X	0	AAG	NAN		354	N	S	0.036023	AAC	AGC		354	N	R	0	AAC	AGG		349	S	X	0	TCT	NCC
355	R	P	0	AGG	CCG		356	K	X	0	AAG	NGG		354	N	R	4.9e-05	AAC	AGG		354	N	S	7.1e-05	AAC	AGT		349	S	X	2e-06	TCT	NCT
355	R	R	2.2e-05	AGG	CGA		356	K	X	0	AAG	NTG		354	N	X	0	AAC	AGN		354	N	X	3.2e-05	AAC	ANC		349	S	X	0	TCT	NNT
355	R	R	0	AGG	CGC		356	K	*	1.7e-05	AAG	TAG		354	N	S	3.6e-05	AAC	AGT		354	N	X	0	AAC	ANT		349	S	*	4e-06	TCT	TAA
355	R	R	0.00188	AGG	CGG		356	K	S	0	AAG	TCG		354	N	X	0	AAC	ANA		354	N	I	0.000218	AAC	ATC		349	S	Y	8e-06	TCT	TAC
355	R	R	1.2e-05	AGG	CGT		356	K	W	0	AAG	TGG		354	N	X	2.9e-05	AAC	ANC		354	N	I	0	AAC	ATT		349	S	*	8e-06	TCT	TAG
355	R	L	1e-06	AGG	CTA		356	K	DEL	6e-06	AAG	---		354	N	X	0	AAC	ANN		354	N	Q	2e-06	AAC	CAA		349	S	Y	0.000685	TCT	TAT
355	R	L	1.8e-05	AGG	CTG		357	R	K	0.001892	AGA	AAA		354	N	X	0	AAC	ANT		354	N	H	0.002203	AAC	CAC		349	S	S	0.013172	TCT	TCA
355	R	L	0	AGG	CTT		357	R	N	1e-05	AGA	AAC		354	N	I	6.6e-05	AAC	ATC		354	N	Q	1e-06	AAC	CAG		349	S	S	0.038056	TCT	TCC
355	R	E	0	AGG	GAG		357	R	K	1.5e-05	AGA	AAG		354	N	I	0	AAC	ATT		354	N	H	8e-06	AAC	CAT		349	S	S	0.007217	TCT	TCG
355	R	G	1e-06	AGG	GGA		357	R	N	1e-06	AGA	AAT		354	N	Q	7e-06	AAC	CAA		354	N	P	0	AAC	CCA		349	S	S	1.2e-05	TCT	TCN
355	R	G	0.000205	AGG	GGG		357	R	T	1.8e-05	AGA	ACA		354	N	H	0.001826	AAC	CAC		354	N	P	0.00014	AAC	CCC		349	S	*	0	TCT	TGA
355	R	X	0	AGG	GNG		357	R	T	0	AGA	ACC		354	N	Q	5e-06	AAC	CAG		354	N	P	0	AAC	CCG		349	S	W	0	TCT	TGG
355	R	V	0	AGG	GTA		357	R	T	1e-06	AGA	ACG		354	N	H	1.3e-05	AAC	CAT		354	N	P	1e-06	AAC	CCT		349	S	C	0.000223	TCT	TGT
355	R	V	0	AGG	GTG		357	R	S	0.001444	AGA	AGC		354	N	P	1e-06	AAC	CCA		354	N	R	4.8e-05	AAC	CGC		349	S	X	0	TCT	TNA
355	R	X	1e-06	AGG	NAG		357	R	R	0.054235	AGA	AGG		354	N	P	0.000154	AAC	CCC		354	N	R	0	AAC	CGT		349	S	X	0	TCT	TNC
355	R	X	0	AGG	NCG		357	R	X	2e-05	AGA	AGN		354	N	P	0	AAC	CCG		354	N	L	0	AAC	CTC		349	S	X	0	TCT	TNG
355	R	X	8e-06	AGG	NGA		357	R	S	0.001211	AGA	AGT		354	N	P	1e-06	AAC	CCT		354	N	E	0.000177	AAC	GAA		349	S	X	0	TCT	TNN
355	R	X	0.00229	AGG	NGG		357	R	X	2.8e-05	AGA	ANA		354	N	R	7.2e-05	AAC	CGC		354	N	D	0.027166	AAC	GAC		349	S	X	1.5e-05	TCT	TNT
355	R	X	0	AGG	NGT		357	R	X	2e-06	AGA	ANG		354	N	R	0	AAC	CGG		354	N	E	0	AAC	GAG		349	S	L	1e-06	TCT	TTA
355	R	X	1e-06	AGG	NTG		357	R	I	0.001997	AGA	ATA		354	N	R	1e-06	AAC	CGT		354	N	X	0	AAC	GAN		349	S	F	3e-06	TCT	TTC
355	R	*	0	AGG	TAG		357	R	I	2.2e-05	AGA	ATC		354	N	X	0	AAC	CNC		354	N	D	0.000107	AAC	GAT		349	S	L	6e-06	TCT	TTG
355	R	W	8e-06	AGG	TGG		357	R	M	2.3e-05	AGA	ATG		354	N	L	1e-06	AAC	CTC		354	N	A	1e-06	AAC	GCA		349	S	F	9.8e-05	TCT	TTT
355	R	F	0	AGG	TTC		357	R	X	0	AGA	ATN		354	N	L	0	AAC	CTT		354	N	A	5.6e-05	AAC	GCC		349	S	DEL	5e-06	TCT	---
355	R	DEL	4e-06	AGG	---		357	R	I	1e-06	AGA	ATT		354	N	E	3e-06	AAC	GAA		354	N	A	0	AAC	GCT		350	V	T	0	GTT	ACA
356	K	K	0.001334	AAG	AAA		357	R	Q	4e-06	AGA	CAA		354	N	D	0.029312	AAC	GAC		354	N	G	0.000416	AAC	GGC		350	V	T	2e-06	GTT	ACC
356	K	N	4e-06	AAG	AAC		357	R	H	1e-06	AGA	CAC		354	N	E	0	AAC	GAG		354	N	G	1e-06	AAC	GGT		350	V	T	1.7e-05	GTT	ACT
356	K	X	2.3e-05	AAG	AAN		357	R	Q	0	AGA	CAG		354	N	X	0	AAC	GAN		354	N	X	1e-06	AAC	GNC		350	V	S	0	GTT	AGT
356	K	N	0.00013	AAG	AAT		357	R	P	0	AGA	CCC		354	N	D	1.5e-05	AAC	GAT		354	N	V	0	AAC	GTC		350	V	I	3e-06	GTT	ATA
356	K	T	1.6e-05	AAG	ACA		357	R	R	0.000563	AGA	CGA		354	N	A	0	AAC	GCA		354	N	X	9e-06	AAC	NAC		350	V	I	4.5e-05	GTT	ATC
356	K	T	0.001604	AAG	ACG		357	R	R	2.9e-05	AGA	CGC		354	N	A	6.2e-05	AAC	GCC		354	N	X	0	AAC	NAN		350	V	M	1e-06	GTT	ATG
356	K	T	3e-06	AAG	ACT		357	R	R	2.8e-05	AGA	CGG		354	N	A	0	AAC	GCT		354	N	X	0	AAC	NAT		350	V	I	0.000753	GTT	ATT
356	K	R	4.3e-05	AAG	AGA		357	R	R	1e-06	AGA	CGT		354	N	G	0	AAC	GGA		354	N	X	0	AAC	NCC		350	V	P	0	GTT	CCC
356	K	S	0	AAG	AGC		357	R	X	0	AGA	CNA		354	N	G	0.000197	AAC	GGC		354	N	X	0	AAC	NGC		350	V	P	0	GTT	CCT
356	K	R	0.041608	AAG	AGG		357	R	L	4e-06	AGA	CTA		354	N	G	0	AAC	GGT		354	N	X	0	AAC	NNC		350	V	R	0	GTT	CGT
356	K	X	1e-06	AAG	AGN		357	R	L	0	AGA	CTC		354	N	X	1e-06	AAC	GNC		354	N	Y	0.000122	AAC	TAC		350	V	L	0	GTT	CTC
356	K	S	3e-06	AAG	AGT		357	R	E	1e-06	AGA	GAA		354	N	V	0	AAC	GTC		354	N	Y	0	AAC	TAT		350	V	L	0	GTT	CTG
356	K	X	5e-06	AAG	ANG		357	R	A	0	AGA	GCA		354	N	X	9e-06	AAC	NAC		354	N	S	1e-06	AAC	TCC		350	V	L	8e-06	GTT	CTT
356	K	I	0	AAG	ATA		357	R	G	0.001122	AGA	GGA		354	N	X	0	AAC	NAG		354	N	C	0	AAC	TGC		350	V	E	0	GTT	GAA
356	K	M	0.000939	AAG	ATG		357	R	G	3e-06	AGA	GGC		354	N	X	0	AAC	NAT		354	N	DEL	3e-06	AAC	---		350	V	D	0	GTT	GAC
356	K	X	0	AAG	ATN		357	R	G	0.000157	AGA	GGG		354	N	X	0	AAC	NGC		355	R	K	5e-06	AGG	AAA		350	V	E	0	GTT	GAG
356	K	I	0	AAG	ATT		357	R	G	1e-06	AGA	GGT		354	N	X	0	AAC	NNC		355	R	N	0	AGG	AAC		350	V	D	1.2e-05	GTT	GAT
356	K	Q	8e-06	AAG	CAA		357	R	V	1e-06	AGA	GTA		354	N	Y	0.000202	AAC	TAC		355	R	K	0.000314	AGG	AAG		350	V	A	1e-05	GTT	GCA
356	K	H	0	AAG	CAC		357	R	X	5e-06	AGA	NGA		354	N	Y	0	AAC	TAT		355	R	N	2e-06	AGG	AAT		350	V	A	5.8e-05	GTT	GCC
356	K	Q	0.00201	AAG	CAG		357	R	X	0	AGA	NGG		354	N	S	1e-06	AAC	TCC		355	R	T	4e-06	AGG	ACG		350	V	A	1e-06	GTT	GCG
356	K	H	5e-06	AAG	CAT		357	R	*	8e-06	AGA	TGA		354	N	C	1e-06	AAC	TGC		355	R	T	0	AGG	ACT		350	V	A	0.003554	GTT	GCT
356	K	P	1e-06	AAG	CCA		357	R	W	2e-06	AGA	TGG		354	N	F	0	AAC	TTC		355	R	R	0.002477	AGG	AGA		350	V	G	0	GTT	GGA
356	K	P	2.4e-05	AAG	CCG		357	R	DEL	3e-06	AGA	---		354	N	DEL	7e-06	AAC	---		355	R	S	1.2e-05	AGG	AGC		350	V	G	3e-06	GTT	GGC
356	K	P	1e-06	AAG	CCT		358	I	N	4.6e-05	ATC	AAC		355	R	K	7e-06	AGG	AAA		355	R	X	7e-06	AGG	AGN		350	V	G	2e-06	GTT	GGG
356	K	R	1e-06	AAG	CGA		358	I	T	0	ATC	ACA		355	R	N	0	AGG	AAC		355	R	S	0.000281	AGG	AGT		350	V	G	6.9e-05	GTT	GGT
356	K	R	8.2e-05	AAG	CGG		358	I	T	0.00026	ATC	ACC		355	R	K	0.000293	AGG	AAG		355	R	X	0	AGG	ANA		350	V	X	0	GTT	GNA
356	K	R	0	AAG	CGT		358	I	T	1e-06	ATC	ACT		355	R	X	0	AGG	AAN		355	R	X	4.8e-05	AGG	ANG		350	V	X	0	GTT	GNC
356	K	L	2e-06	AAG	CTG		358	I	R	1e-06	ATC	AGA		355	R	N	3e-06	AGG	AAT		355	R	X	0	AGG	ANT		350	V	X	5e-06	GTT	GNT
356	K	E	1e-06	AAG	GAA		358	I	S	9e-06	ATC	AGC		355	R	T	0	AGG	ACA		355	R	I	3e-06	AGG	ATA		350	V	V	0.006624	GTT	GTA
356	K	E	0.001393	AAG	GAG		358	I	R	0	ATC	AGG		355	R	T	0	AGG	ACC		355	R	M	0.000102	AGG	ATG		350	V	V	0.03658	GTT	GTC
356	K	A	0	AAG	GCA		358	I	S	0	ATC	AGT		355	R	T	6e-06	AGG	ACG		355	R	I	3e-06	AGG	ATT		350	V	V	0.002082	GTT	GTG
356	K	A	2e-06	AAG	GCG		358	I	X	1e-06	ATC	ANC		355	R	R	0.003345	AGG	AGA		355	R	Q	1e-06	AGG	CAA		350	V	V	1e-06	GTT	GTN
356	K	G	1.4e-05	AAG	GGG		358	I	I	0.000416	ATC	ATA		355	R	S	1.5e-05	AGG	AGC		355	R	Q	9e-06	AGG	CAG		350	V	X	0	GTT	NTC
356	K	V	0	AAG	GTG		358	I	M	0.000603	ATC	ATG		355	R	X	7e-06	AGG	AGN		355	R	H	0	AGG	CAT		350	V	X	0	GTT	NTN
356	K	X	1.8e-05	AAG	NAG		358	I	X	1e-06	ATC	ATN		355	R	S	0.000252	AGG	AGT		355	R	P	0	AGG	CCC		350	V	X	1e-06	GTT	NTT
356	K	X	2e-06	AAG	NGG		358	I	I	0.003141	ATC	ATT		355	R	X	0	AGG	ANA		355	R	P	0	AGG	CCG		350	V	Y	0	GTT	TAT
356	K	Y	0	AAG	TAC		358	I	P	7e-06	ATC	CCC		355	R	X	4.4e-05	AGG	ANG		355	R	R	1.3e-05	AGG	CGA		350	V	S	0	GTT	TCC
356	K	*	8e-06	AAG	TAG		358	I	P	0	ATC	CCT		355	R	I	2e-06	AGG	ATA		355	R	R	0	AGG	CGC		350	V	S	0	GTT	TCG
356	K	W	1e-06	AAG	TGG		358	I	R	0	ATC	CGC		355	R	I	0	AGG	ATC		355	R	R	0.002412	AGG	CGG		350	V	S	7e-06	GTT	TCT
356	K	DEL	6e-06	AAG	---		358	I	L	3e-06	ATC	CTA		355	R	M	0.00028	AGG	ATG		355	R	R	8e-06	AGG	CGT		350	V	C	1e-06	GTT	TGT
357	R	K	0.021967	AGA	AAA		358	I	L	0.002312	ATC	CTC		355	R	I	4e-06	AGG	ATT		355	R	X	0	AGG	CNG		350	V	L	2e-06	GTT	TTA
357	R	N	3.5e-05	AGA	AAC		358	I	L	1e-06	ATC	CTG		355	R	Q	1e-06	AGG	CAA		355	R	L	1e-06	AGG	CTA		350	V	F	1.3e-05	GTT	TTC
357	R	K	0.000535	AGA	AAG		358	I	L	0.000117	ATC	CTT		355	R	Q	9e-06	AGG	CAG		355	R	L	1.5e-05	AGG	CTG		350	V	L	0	GTT	TTG
357	R	X	1e-06	AGA	AAN		358	I	A	1e-06	ATC	GCC		355	R	H	0	AGG	CAT		355	R	L	0	AGG	CTT		350	V	F	0.00026	GTT	TTT
357	R	N	1e-06	AGA	AAT		358	I	G	0	ATC	GGC		355	R	P	0	AGG	CCC		355	R	E	0	AGG	GAG		350	V	DEL	6e-06	GTT	---
357	R	T	6.8e-05	AGA	ACA		358	I	V	6e-06	ATC	GTA		355	R	P	0	AGG	CCG		355	R	G	0	AGG	GGA		351	Y	N	0	TAT	AAC
357	R	T	3e-06	AGA	ACC		358	I	V	0.001572	ATC	GTC		355	R	R	2e-05	AGG	CGA		355	R	G	0.000248	AGG	GGG		351	Y	X	0	TAT	AAN
357	R	T	1e-06	AGA	ACG		358	I	V	0	ATC	GTG		355	R	R	0	AGG	CGC		355	R	G	0	AGG	GGT		351	Y	N	0.000718	TAT	AAT
357	R	T	0	AGA	ACT		358	I	V	3e-06	ATC	GTT		355	R	R	0.003326	AGG	CGG		355	R	V	0	AGG	GTG		351	Y	T	0	TAT	ACC
357	R	S	0.001568	AGA	AGC		358	I	X	3e-06	ATC	NTC		355	R	R	1.2e-05	AGG	CGT		355	R	X	1e-06	AGG	NAG		351	Y	T	4e-06	TAT	ACT
357	R	R	0.036642	AGA	AGG		358	I	Y	0	ATC	TAC		355	R	X	0	AGG	CNG		355	R	X	6e-06	AGG	NGA		351	Y	S	0	TAT	AGT
357	R	X	1.8e-05	AGA	AGN		358	I	Y	0	ATC	TAT		355	R	L	1e-06	AGG	CTA		355	R	X	0.002272	AGG	NGG		351	Y	I	0	TAT	ATA
357	R	S	0.000786	AGA	AGT		358	I	S	8e-06	ATC	TCC		355	R	L	0	AGG	CTC		355	R	X	0	AGG	NGT		351	Y	Q	1e-06	TAT	CAA
357	R	X	2.7e-05	AGA	ANA		358	I	S	4e-06	ATC	TCT		355	R	L	1.8e-05	AGG	CTG		355	R	*	0	AGG	TGA		351	Y	H	8.4e-05	TAT	CAC
357	R	X	2e-06	AGA	ANG		358	I	C	1e-06	ATC	TGC		355	R	L	0	AGG	CTT		355	R	W	4.3e-05	AGG	TGG		351	Y	Q	0	TAT	CAG
357	R	I	0.000758	AGA	ATA		358	I	L	5e-06	ATC	TTA		355	R	E	0	AGG	GAG		355	R	DEL	4e-06	AGG	---		351	Y	X	0	TAT	CAN
357	R	I	1.8e-05	AGA	ATC		358	I	F	0.0414	ATC	TTC		355	R	G	1e-06	AGG	GGA		356	K	K	0.00258	AAG	AAA		351	Y	H	0.007266	TAT	CAT
357	R	M	1.2e-05	AGA	ATG		358	I	L	0	ATC	TTG		355	R	G	0	AGG	GGC		356	K	N	6e-06	AAG	AAC		351	Y	P	0	TAT	CCA
357	R	I	1e-06	AGA	ATT		358	I	X	0	ATC	TTN		355	R	G	0.000234	AGG	GGG		356	K	X	1.7e-05	AAG	AAN		351	Y	P	4e-06	TAT	CCC
357	R	Q	1.9e-05	AGA	CAA		358	I	F	0.029425	ATC	TTT		355	R	G	0	AGG	GGN		356	K	N	0.00017	AAG	AAT		351	Y	P	6.6e-05	TAT	CCT
357	R	H	1e-06	AGA	CAC		358	I	DEL	3e-06	ATC	---		355	R	G	0	AGG	GGT		356	K	T	1.2e-05	AAG	ACA		351	Y	R	0	TAT	CGC
357	R	Q	0	AGA	CAG		359	S	K	1e-06	AGC	AAA		355	R	V	0	AGG	GTG		356	K	T	0	AAG	ACC		351	Y	R	3e-06	TAT	CGT
357	R	P	0	AGA	CCA		359	S	N	0.001893	AGC	AAC		355	R	X	1e-06	AGG	NAG		356	K	T	0.001179	AAG	ACG		351	Y	L	2e-06	TAT	CTT
357	R	R	0.000616	AGA	CGA		359	S	N	1e-06	AGC	AAT		355	R	X	8e-06	AGG	NGA		356	K	T	2e-06	AAG	ACT		351	Y	D	1e-06	TAT	GAC
357	R	R	3e-05	AGA	CGC		359	S	T	0	AGC	ACA		355	R	X	0.00228	AGG	NGG		356	K	R	1.9e-05	AAG	AGA		351	Y	E	1e-06	TAT	GAG
357	R	R	8e-05	AGA	CGG		359	S	T	0.000538	AGC	ACC		355	R	X	0	AGG	NGT		356	K	S	0	AAG	AGC		351	Y	D	3.3e-05	TAT	GAT
357	R	R	1e-06	AGA	CGT		359	S	T	0	AGC	ACT		355	R	X	0	AGG	NTA		356	K	R	0.037366	AAG	AGG		351	Y	A	0	TAT	GCC
357	R	L	4e-06	AGA	CTA		359	S	R	0.000167	AGC	AGA		355	R	X	1e-06	AGG	NTG		356	K	X	1e-06	AAG	AGN		351	Y	A	0	TAT	GCG
357	R	L	0	AGA	CTC		359	S	R	0.000262	AGC	AGG		355	R	W	7.2e-05	AGG	TGG		356	K	S	3e-06	AAG	AGT		351	Y	A	1e-06	TAT	GCT
357	R	L	0	AGA	CTG		359	S	X	1e-06	AGC	AGN		355	R	L	0	AGG	TTG		356	K	X	0	AAG	ANA		351	Y	G	0	TAT	GGT
357	R	E	0.000157	AGA	GAA		359	S	S	0.002577	AGC	AGT		355	R	DEL	6e-06	AGG	---		356	K	X	5e-06	AAG	ANG		351	Y	X	0	TAT	NAC
357	R	D	0	AGA	GAC		359	S	X	2e-06	AGC	ANC		356	K	K	0.001714	AAG	AAA		356	K	I	1e-06	AAG	ATA		351	Y	X	2e-06	TAT	NAT
357	R	E	0	AGA	GAG		359	S	I	0	AGC	ATA		356	K	N	3e-06	AAG	AAC		356	K	M	0.003944	AAG	ATG		351	Y	*	8.5e-05	TAT	TAA
357	R	A	1e-06	AGA	GCA		359	S	I	0.000148	AGC	ATC		356	K	X	2.1e-05	AAG	AAN		356	K	I	0	AAG	ATT		351	Y	Y	0.034184	TAT	TAC
357	R	G	0.000915	AGA	GGA		359	S	M	0	AGC	ATG		356	K	N	0.000131	AAG	AAT		356	K	Q	1.1e-05	AAG	CAA		351	Y	*	4.3e-05	TAT	TAG
357	R	G	2e-06	AGA	GGC		359	S	I	0	AGC	ATT		356	K	T	1.5e-05	AAG	ACA		356	K	H	0	AAG	CAC		351	Y	X	4.9e-05	TAT	TAN
357	R	G	1.5e-05	AGA	GGG		359	S	H	3.7e-05	AGC	CAC		356	K	T	0.00073	AAG	ACG		356	K	Q	0.001782	AAG	CAG		351	Y	S	1e-05	TAT	TCA
357	R	G	0	AGA	GGT		359	S	H	0	AGC	CAT		356	K	T	2e-06	AAG	ACT		356	K	H	4e-06	AAG	CAT		351	Y	S	0.000213	TAT	TCC
357	R	V	1e-06	AGA	GTA		359	S	P	0	AGC	CCC		356	K	R	0.000232	AAG	AGA		356	K	P	0	AAG	CCA		351	Y	S	7e-06	TAT	TCG
357	R	X	0	AGA	NAA		359	S	R	1e-06	AGC	CGA		356	K	S	0	AAG	AGC		356	K	P	2.3e-05	AAG	CCG		351	Y	S	0	TAT	TCN
357	R	X	0	AGA	NAG		359	S	R	0.001598	AGC	CGC		356	K	R	0.062654	AAG	AGG		356	K	P	0	AAG	CCT		351	Y	S	0.00509	TAT	TCT
357	R	X	6e-06	AGA	NGA		359	S	R	0	AGC	CGG		356	K	X	2e-06	AAG	AGN		356	K	R	0	AAG	CGA		351	Y	*	0	TAT	TGA
357	R	X	0	AGA	NGG		359	S	R	7e-06	AGC	CGT		356	K	S	7e-06	AAG	AGT		356	K	R	6.6e-05	AAG	CGG		351	Y	C	5e-06	TAT	TGC
357	R	X	0	AGA	NGN		359	S	L	1.2e-05	AGC	CTC		356	K	X	0	AAG	ANA		356	K	R	0	AAG	CGT		351	Y	W	0	TAT	TGG
357	R	*	1.2e-05	AGA	TGA		359	S	L	0	AGC	CTT		356	K	X	5e-06	AAG	ANG		356	K	L	0	AAG	CTA		351	Y	X	0	TAT	TGN
357	R	W	1e-06	AGA	TGG		359	S	D	4.7e-05	AGC	GAC		356	K	I	0	AAG	ATA		356	K	L	7e-06	AAG	CTG		351	Y	C	0.00149	TAT	TGT
357	R	DEL	4e-06	AGA	---		359	S	D	0	AGC	GAT		356	K	M	0.001358	AAG	ATG		356	K	E	1e-06	AAG	GAA		351	Y	X	2e-06	TAT	TNT
358	I	N	2.6e-05	ATC	AAC		359	S	A	0	AGC	GCC		356	K	I	0	AAG	ATT		356	K	D	0	AAG	GAC		351	Y	L	0	TAT	TTA
358	I	T	1e-06	ATC	ACA		359	S	G	1e-06	AGC	GGA		356	K	Q	9e-06	AAG	CAA		356	K	E	0.003582	AAG	GAG		351	Y	F	2.6e-05	TAT	TTC
358	I	T	0.000286	ATC	ACC		359	S	G	0.00576	AGC	GGC		356	K	H	0	AAG	CAC		356	K	X	0	AAG	GAN		351	Y	L	0	TAT	TTG
358	I	T	0	ATC	ACG		359	S	G	2.6e-05	AGC	GGT		356	K	Q	0.00188	AAG	CAG		356	K	D	0	AAG	GAT		351	Y	X	0	TAT	TTN
358	I	T	3e-06	ATC	ACT		359	S	V	0	AGC	GTC		356	K	H	4e-06	AAG	CAT		356	K	A	3e-06	AAG	GCG		351	Y	F	0.003204	TAT	TTT
358	I	R	1e-06	ATC	AGA		359	S	X	1e-06	AGC	NGC		356	K	P	1e-06	AAG	CCA		356	K	G	0	AAG	GGA		351	Y	DEL	2.8e-05	TAT	---
358	I	S	1.1e-05	ATC	AGC		359	S	X	0	AGC	NNC		356	K	P	2.5e-05	AAG	CCG		356	K	G	1.1e-05	AAG	GGG		352	A	N	0	GCT	AAC
358	I	R	0	ATC	AGG		359	S	Y	0	AGC	TAC		356	K	P	0	AAG	CCT		356	K	V	1.2e-05	AAG	GTG		352	A	N	2e-06	GCT	AAT
358	I	S	0	ATC	AGT		359	S	C	0.000813	AGC	TGC		356	K	R	0	AAG	CGA		356	K	X	1.7e-05	AAG	NAG		352	A	T	1.2e-05	GCT	ACA
358	I	X	0	ATC	ANC		359	S	W	0	AGC	TGG		356	K	R	0	AAG	CGC		356	K	X	0	AAG	NAN		352	A	T	4e-05	GCT	ACC
358	I	I	0.001511	ATC	ATA		359	S	C	0	AGC	TGT		356	K	R	0.000111	AAG	CGG		356	K	X	1e-06	AAG	NGG		352	A	T	0	GCT	ACG
358	I	M	0.000433	ATC	ATG		359	S	DEL	3e-06	AGC	---		356	K	R	0	AAG	CGT		356	K	X	0	AAG	NTG		352	A	T	0	GCT	ACN
358	I	X	3e-06	ATC	ATN		360	N	K	0.001091	AAC	AAA		356	K	L	3e-06	AAG	CTG		356	K	*	2.9e-05	AAG	TAG		352	A	T	0.001977	GCT	ACT
358	I	I	0.01073	ATC	ATT		360	N	K	5.3e-05	AAC	AAG		356	K	E	1e-06	AAG	GAA		356	K	S	0	AAG	TCG		352	A	S	0	GCT	AGC
358	I	P	8e-06	ATC	CCC		360	N	X	0.001335	AAC	AAN		356	K	D	0	AAG	GAC		356	K	W	8e-06	AAG	TGG		352	A	S	1.9e-05	GCT	AGT
358	I	L	4e-06	ATC	CTA		360	N	N	0.001248	AAC	AAT		356	K	E	0.003872	AAG	GAG		356	K	DEL	5e-06	AAG	---		352	A	I	0	GCT	ATA
358	I	L	0.002454	ATC	CTC		360	N	T	1.5e-05	AAC	ACA		356	K	X	0	AAG	GAN		357	R	K	0.001235	AGA	AAA		352	A	I	0	GCT	ATC
358	I	L	1e-06	ATC	CTG		360	N	T	0.001044	AAC	ACC		356	K	D	0	AAG	GAT		357	R	N	9e-06	AGA	AAC		352	A	I	3e-06	GCT	ATT
358	I	L	2.4e-05	ATC	CTT		360	N	T	0	AAC	ACG		356	K	A	0	AAG	GCC		357	R	K	0.000789	AGA	AAG		352	A	P	0	GCT	CCA
358	I	A	1e-06	ATC	GCC		360	N	T	3e-06	AAC	ACN		356	K	A	3e-06	AAG	GCG		357	R	X	0	AGA	AAN		352	A	P	1e-06	GCT	CCC
358	I	G	0	ATC	GGC		360	N	T	1e-06	AAC	ACT		356	K	G	1.6e-05	AAG	GGG		357	R	N	1e-06	AGA	AAT		352	A	P	1.2e-05	GCT	CCT
358	I	V	8e-06	ATC	GTA		360	N	R	8e-06	AAC	AGA		356	K	V	0	AAG	GTG		357	R	T	8.3e-05	AGA	ACA		352	A	L	0	GCT	CTT
358	I	V	0.002047	ATC	GTC		360	N	S	0.002492	AAC	AGC		356	K	X	1.8e-05	AAG	NAG		357	R	T	0	AGA	ACC		352	A	E	0	GCT	GAA
358	I	V	0	ATC	GTG		360	N	R	1e-06	AAC	AGG		356	K	X	0	AAG	NAN		357	R	T	1e-06	AGA	ACG		352	A	D	4e-06	GCT	GAC
358	I	V	2e-06	ATC	GTT		360	N	X	3e-06	AAC	AGN		356	K	X	0	AAG	NCG		357	R	T	0	AGA	ACT		352	A	E	1e-06	GCT	GAG
358	I	X	2e-06	ATC	NTC		360	N	S	5e-06	AAC	AGT		356	K	X	0	AAG	NGA		357	R	S	0.001606	AGA	AGC		352	A	D	0.001227	GCT	GAT
358	I	Y	0.000249	ATC	TAC		360	N	X	1e-06	AAC	ANA		356	K	X	1e-06	AAG	NGG		357	R	R	0.064956	AGA	AGG		352	A	A	0.006193	GCT	GCA
358	I	S	0	ATC	TCA		360	N	X	0.000632	AAC	ANC		356	K	X	0	AAG	NNG		357	R	X	2e-05	AGA	AGN		352	A	A	0.051744	GCT	GCC
358	I	S	1.9e-05	ATC	TCC		360	N	X	0	AAC	ANG		356	K	X	0	AAG	NTG		357	R	S	0.002934	AGA	AGT		352	A	A	0.000374	GCT	GCG
358	I	C	1e-06	ATC	TGC		360	N	X	1e-06	AAC	ANN		356	K	*	4.2e-05	AAG	TAG		357	R	X	2.9e-05	AGA	ANA		352	A	A	3.1e-05	GCT	GCN
358	I	C	0	ATC	TGT		360	N	X	1e-06	AAC	ANT		356	K	W	0	AAG	TGG		357	R	X	0	AGA	ANC		352	A	G	0	GCT	GGA
358	I	L	9e-06	ATC	TTA		360	N	I	0	AAC	ATA		356	K	L	0	AAG	TTG		357	R	X	2e-06	AGA	ANG		352	A	G	0.000152	GCT	GGC
358	I	F	0.105344	ATC	TTC		360	N	I	0.000123	AAC	ATC		356	K	DEL	7e-06	AAG	---		357	R	I	0.000425	AGA	ATA		352	A	G	0	GCT	GGG
358	I	L	1e-06	ATC	TTG		360	N	I	0	AAC	ATT		357	R	K	0.001899	AGA	AAA		357	R	I	1.3e-05	AGA	ATC		352	A	G	0.000974	GCT	GGT
358	I	X	0	ATC	TTN		360	N	Q	1.7e-05	AAC	CAA		357	R	N	1.1e-05	AGA	AAC		357	R	M	3.7e-05	AGA	ATG		352	A	X	1e-06	GCT	GNC
358	I	F	0.00035	ATC	TTT		360	N	H	0.001118	AAC	CAC		357	R	K	8.8e-05	AGA	AAG		357	R	I	1e-06	AGA	ATT		352	A	X	9e-06	GCT	GNT
358	I	DEL	4e-06	ATC	---		360	N	X	2e-06	AAC	CAN		357	R	N	1e-06	AGA	AAT		357	R	Q	7e-06	AGA	CAA		352	A	V	4.5e-05	GCT	GTA
359	S	K	3e-06	AGC	AAA		360	N	H	3e-06	AAC	CAT		357	R	T	0.00042	AGA	ACA		357	R	H	0	AGA	CAC		352	A	V	0.000203	GCT	GTC
359	S	N	0.004724	AGC	AAC		360	N	P	3e-06	AAC	CCA		357	R	T	1e-06	AGA	ACC		357	R	Q	0	AGA	CAG		352	A	V	2e-06	GCT	GTG
359	S	K	0	AGC	AAG		360	N	P	0.000124	AAC	CCC		357	R	T	1e-06	AGA	ACG		357	R	P	0	AGA	CCC		352	A	V	0	GCT	GTN
359	S	N	0.000207	AGC	AAT		360	N	P	0	AAC	CCN		357	R	S	0.001342	AGA	AGC		357	R	R	0.00073	AGA	CGA		352	A	V	0.002411	GCT	GTT
359	S	T	2e-06	AGC	ACA		360	N	P	0	AAC	CCT		357	R	R	0.070956	AGA	AGG		357	R	R	2.4e-05	AGA	CGC		352	A	X	0	GCT	NCA
359	S	T	0.008449	AGC	ACC		360	N	R	0	AAC	CGA		357	R	X	1.9e-05	AGA	AGN		357	R	R	5.3e-05	AGA	CGG		352	A	X	1e-06	GCT	NCC
359	S	T	0	AGC	ACG		360	N	R	1e-06	AAC	CGC		357	R	S	0.001735	AGA	AGT		357	R	R	1e-06	AGA	CGT		352	A	X	0	GCT	NCN
359	S	T	1e-06	AGC	ACT		360	N	X	1e-06	AAC	CNC		357	R	X	2.5e-05	AGA	ANA		357	R	L	2e-06	AGA	CTA		352	A	X	1.7e-05	GCT	NCT
359	S	R	0.000324	AGC	AGA		360	N	E	2.8e-05	AAC	GAA		357	R	X	2e-06	AGA	ANG		357	R	L	0	AGA	CTC		352	A	X	0	GCT	NNT
359	S	R	0.000442	AGC	AGG		360	N	D	0.013895	AAC	GAC		357	R	I	0.001189	AGA	ATA		357	R	L	0	AGA	CTG		352	A	Y	0	GCT	TAC
359	S	X	1e-06	AGC	AGN		360	N	E	0.000158	AAC	GAG		357	R	I	1.8e-05	AGA	ATC		357	R	E	0	AGA	GAA		352	A	*	0	GCT	TAG
359	S	S	0.00647	AGC	AGT		360	N	X	2.4e-05	AAC	GAN		357	R	M	5.1e-05	AGA	ATG		357	R	E	0	AGA	GAG		352	A	Y	0	GCT	TAT
359	S	X	2e-06	AGC	ANC		360	N	D	2e-06	AAC	GAT		357	R	X	0	AGA	ATN		357	R	G	0.001051	AGA	GGA		352	A	S	0	GCT	TCA
359	S	I	0.000143	AGC	ATC		360	N	A	0	AAC	GCA		357	R	I	2e-06	AGA	ATT		357	R	G	3e-06	AGA	GGC		352	A	S	8e-06	GCT	TCC
359	S	I	1e-06	AGC	ATT		360	N	A	1.7e-05	AAC	GCC		357	R	Q	7e-06	AGA	CAA		357	R	G	9.8e-05	AGA	GGG		352	A	S	0.000773	GCT	TCT
359	S	Q	1e-06	AGC	CAA		360	N	A	0	AAC	GCG		357	R	H	1e-06	AGA	CAC		357	R	G	1.6e-05	AGA	GGT		352	A	C	0	GCT	TGT
359	S	H	4.1e-05	AGC	CAC		360	N	G	0	AAC	GGA		357	R	Q	0	AGA	CAG		357	R	V	0	AGA	GTA		352	A	X	0	GCT	TNT
359	S	H	1e-06	AGC	CAT		360	N	G	4e-06	AAC	GGC		357	R	H	0	AGA	CAT		357	R	X	4e-06	AGA	NGA		352	A	F	1e-06	GCT	TTT
359	S	P	0	AGC	CCA		360	N	G	0	AAC	GGG		357	R	P	1e-06	AGA	CCA		357	R	X	1e-06	AGA	NGG		352	A	DEL	3.4e-05	GCT	---
359	S	P	1.3e-05	AGC	CCC		360	N	X	1e-05	AAC	GNC		357	R	P	0	AGA	CCC		357	R	Y	0	AGA	TAT		353	W	K	0	TGG	AAG
359	S	R	2e-06	AGC	CGA		360	N	X	0	AAC	GNG		357	R	R	0.001893	AGA	CGA		357	R	*	1.4e-05	AGA	TGA		353	W	R	3.6e-05	TGG	AGG
359	S	R	0.003094	AGC	CGC		360	N	V	0	AAC	GTC		357	R	R	3.5e-05	AGA	CGC		357	R	W	2.4e-05	AGA	TGG		353	W	X	0	TGG	ANG
359	S	R	1e-06	AGC	CGG		360	N	X	2e-06	AAC	NAC		357	R	R	3.2e-05	AGA	CGG		357	R	C	0	AGA	TGT		353	W	Q	2e-06	TGG	CAA
359	S	R	1.4e-05	AGC	CGT		360	N	X	3e-06	AAC	NAN		357	R	R	0.000324	AGA	CGT		357	R	DEL	3e-06	AGA	---		353	W	Q	2.8e-05	TGG	CAG
359	S	L	1.5e-05	AGC	CTC		360	N	*	1e-06	AAC	TAA		357	R	L	3e-06	AGA	CTA		358	I	N	3.2e-05	ATC	AAC		353	W	H	0	TGG	CAT
359	S	D	5e-06	AGC	GAC		360	N	Y	0.001202	AAC	TAC		357	R	L	0	AGA	CTC		358	I	N	3e-06	ATC	AAT		353	W	P	1e-06	TGG	CCG
359	S	A	1e-06	AGC	GCC		360	N	X	1e-06	AAC	TAN		357	R	L	0	AGA	CTG		358	I	T	1e-06	ATC	ACA		353	W	R	4e-06	TGG	CGA
359	S	G	1e-06	AGC	GGA		360	N	S	1e-06	AAC	TCC		357	R	L	0	AGA	CTT		358	I	T	0.000248	ATC	ACC		353	W	R	0	TGG	CGC
359	S	G	0.007317	AGC	GGC		360	N	C	0	AAC	TGC		357	R	E	1e-06	AGA	GAA		358	I	T	3.2e-05	ATC	ACG		353	W	R	0.000653	TGG	CGG
359	S	G	0	AGC	GGG		360	N	X	1e-06	AAC	TNC		357	R	E	0	AGA	GAG		358	I	T	0.000172	ATC	ACT		353	W	R	7e-06	TGG	CGT
359	S	G	4e-06	AGC	GGT		360	N	DEL	2e-06	AAC	---		357	R	A	0	AGA	GCA		358	I	R	1e-06	ATC	AGA		353	W	X	1e-06	TGG	CNG
359	S	V	0	AGC	GTC		361	C	K	5e-06	TGT	AAA		357	R	G	0.001408	AGA	GGA		358	I	S	7e-06	ATC	AGC		353	W	X	0	TGG	CNT
359	S	X	1e-06	AGC	NGC		361	C	N	2e-06	TGT	AAC		357	R	G	4e-06	AGA	GGC		358	I	R	0	ATC	AGG		353	W	L	2e-06	TGG	CTG
359	S	X	0	AGC	NGN		361	C	K	0	TGT	AAG		357	R	G	0.000443	AGA	GGG		358	I	S	5e-06	ATC	AGT		353	W	L	0	TGG	CTT
359	S	X	0	AGC	NNC		361	C	T	0.002018	TGT	ACA		357	R	G	3.9e-05	AGA	GGT		358	I	X	1e-06	ATC	ANC		353	W	A	0	TGG	GCG
359	S	Y	0	AGC	TAC		361	C	T	4e-06	TGT	ACC		357	R	V	0	AGA	GTA		358	I	X	0	ATC	ANN		353	W	G	3e-05	TGG	GGG
359	S	S	0	AGC	TCC		361	C	T	2e-06	TGT	ACG		357	R	V	0	AGA	GTC		358	I	X	0	ATC	ANT		353	W	G	0	TGG	GGT
359	S	*	0	AGC	TGA		361	C	T	0	TGT	ACT		357	R	V	0	AGA	GTG		358	I	I	0.004355	ATC	ATA		353	W	X	3e-06	TGG	NGG
359	S	C	0.001554	AGC	TGC		361	C	R	0	TGT	AGA		357	R	X	5e-06	AGA	NGA		358	I	M	0.001634	ATC	ATG		353	W	*	1.6e-05	TGG	TAA
359	S	C	2e-06	AGC	TGT		361	C	S	0	TGT	AGC		357	R	X	0	AGA	NGG		358	I	X	2e-06	ATC	ATN		353	W	Y	0	TGG	TAC
359	S	F	0	AGC	TTC		361	C	S	0.000428	TGT	AGT		357	R	*	0	AGA	TAA		358	I	I	0.276699	ATC	ATT		353	W	*	0.000725	TGG	TAG
359	S	DEL	4e-06	AGC	---		361	C	I	1e-06	TGT	ATA		357	R	*	1.9e-05	AGA	TGA		358	I	P	0	ATC	CCA		353	W	X	0	TGG	TAN
360	N	K	0.001098	AAC	AAA		361	C	Q	0	TGT	CAA		357	R	W	3e-06	AGA	TGG		358	I	P	7e-06	ATC	CCC		353	W	Y	3e-06	TGG	TAT
360	N	K	0.000162	AAC	AAG		361	C	H	2e-06	TGT	CAC		357	R	C	0	AGA	TGT		358	I	P	0	ATC	CCG		353	W	S	0	TGG	TCA
360	N	X	0.001359	AAC	AAN		361	C	Q	0	TGT	CAG		357	R	DEL	5e-06	AGA	---		358	I	P	2e-06	ATC	CCT		353	W	S	1.4e-05	TGG	TCG
360	N	N	0.001914	AAC	AAT		361	C	H	1.1e-05	TGT	CAT		358	I	K	0	ATC	AAA		358	I	L	8e-06	ATC	CTA		353	W	S	0	TGG	TCT
360	N	T	1.6e-05	AAC	ACA		361	C	P	2e-06	TGT	CCA		358	I	N	1.7e-05	ATC	AAC		358	I	L	0.001911	ATC	CTC		353	W	*	0.000275	TGG	TGA
360	N	T	0.001076	AAC	ACC		361	C	P	1e-06	TGT	CCC		358	I	N	0	ATC	AAT		358	I	L	3e-06	ATC	CTG		353	W	C	2.3e-05	TGG	TGC
360	N	T	1e-06	AAC	ACG		361	C	R	0	TGT	CGA		358	I	T	1e-06	ATC	ACA		358	I	L	0.001336	ATC	CTT		353	W	X	7.1e-05	TGG	TGN
360	N	T	3e-06	AAC	ACN		361	C	R	1.4e-05	TGT	CGC		358	I	T	0.000466	ATC	ACC		358	I	D	0	ATC	GAC		353	W	C	0.000265	TGG	TGT
360	N	T	3e-06	AAC	ACT		361	C	R	0	TGT	CGG		358	I	T	1e-06	ATC	ACG		358	I	A	1e-06	ATC	GCC		353	W	X	0	TGG	TNA
360	N	R	9e-06	AAC	AGA		361	C	R	0.001924	TGT	CGT		358	I	T	1e-06	ATC	ACT		358	I	A	0	ATC	GCT		353	W	X	0.002263	TGG	TNG
360	N	S	0.003279	AAC	AGC		361	C	L	0	TGT	CTC		358	I	R	1e-06	ATC	AGA		358	I	G	0	ATC	GGC		353	W	X	1e-06	TGG	TNT
360	N	R	1e-06	AAC	AGG		361	C	L	2e-06	TGT	CTT		358	I	S	8e-06	ATC	AGC		358	I	V	5e-06	ATC	GTA		353	W	L	2e-06	TGG	TTA
360	N	X	4e-06	AAC	AGN		361	C	D	1e-06	TGT	GAC		358	I	S	0	ATC	AGT		358	I	V	0.004435	ATC	GTC		353	W	L	0.00032	TGG	TTG
360	N	S	4e-06	AAC	AGT		361	C	D	1e-06	TGT	GAT		358	I	X	1e-06	ATC	ANC		358	I	V	0	ATC	GTG		353	W	F	9e-06	TGG	TTT
360	N	X	0	AAC	ANA		361	C	A	3.8e-05	TGT	GCA		358	I	I	0.00134	ATC	ATA		358	I	V	0.000762	ATC	GTT		353	W	DEL	3.6e-05	TGG	---
360	N	X	0.000619	AAC	ANC		361	C	A	0	TGT	GCC		358	I	M	0.001227	ATC	ATG		358	I	X	2e-06	ATC	NTC		354	N	K	0.001584	AAC	AAA
360	N	X	0	AAC	ANG		361	C	G	1e-06	TGT	GGC		358	I	X	1e-06	ATC	ATN		358	I	X	0	ATC	NTN		354	N	K	0.007518	AAC	AAG
360	N	X	1e-06	AAC	ANN		361	C	G	6e-06	TGT	GGG		358	I	I	0.006346	ATC	ATT		358	I	X	1e-06	ATC	NTT		354	N	X	3e-06	AAC	AAN
360	N	X	2e-06	AAC	ANT		361	C	G	0.000151	TGT	GGT		358	I	H	0	ATC	CAC		358	I	Y	0.000251	ATC	TAC		354	N	N	0.008384	AAC	AAT
360	N	I	0.000351	AAC	ATC		361	C	V	0	TGT	GTA		358	I	P	9e-06	ATC	CCC		358	I	Y	3.1e-05	ATC	TAT		354	N	T	7e-06	AAC	ACA
360	N	X	1e-06	AAC	ATN		361	C	X	0	TGT	NAT		358	I	P	1e-06	ATC	CCT		358	I	S	2.4e-05	ATC	TCC		354	N	T	0.005972	AAC	ACC
360	N	Q	2e-05	AAC	CAA		361	C	X	0	TGT	NCA		358	I	L	4e-06	ATC	CTA		358	I	S	8e-06	ATC	TCT		354	N	T	3e-05	AAC	ACG
360	N	H	0.001137	AAC	CAC		361	C	X	7e-06	TGT	NGC		358	I	L	0.004222	ATC	CTC		358	I	C	0	ATC	TGC		354	N	T	2.8e-05	AAC	ACT
360	N	Q	1e-06	AAC	CAG		361	C	X	0.000515	TGT	NGT		358	I	L	3e-06	ATC	CTG		358	I	C	0	ATC	TGT		354	N	R	3e-06	AAC	AGA
360	N	X	2e-06	AAC	CAN		361	C	X	6e-06	TGT	NNT		358	I	L	0	ATC	CTN		358	I	L	2.7e-05	ATC	TTA		354	N	S	0.052654	AAC	AGC
360	N	H	5e-06	AAC	CAT		361	C	X	0	TGT	NTC		358	I	L	8.1e-05	ATC	CTT		358	I	F	0.024121	ATC	TTC		354	N	R	0.001255	AAC	AGG
360	N	P	2e-06	AAC	CCA		361	C	X	0	TGT	NTT		358	I	A	1e-06	ATC	GCC		358	I	L	0	ATC	TTG		354	N	S	0.000211	AAC	AGT
360	N	P	0.000122	AAC	CCC		361	C	*	0	TGT	TAA		358	I	G	0	ATC	GGA		358	I	F	0.045553	ATC	TTT		354	N	X	5e-06	AAC	ANC
360	N	P	0	AAC	CCT		361	C	Y	0.000109	TGT	TAC		358	I	G	0	ATC	GGC		358	I	DEL	3e-06	ATC	---		354	N	X	0	AAC	ANG
360	N	R	5e-06	AAC	CGC		361	C	*	0	TGT	TAG		358	I	V	5e-06	ATC	GTA		359	S	K	2e-06	AGC	AAA		354	N	X	0	AAC	ANN
360	N	R	0	AAC	CGT		361	C	Y	0.000553	TGT	TAT		358	I	V	0.003121	ATC	GTC		359	S	N	0.003692	AGC	AAC		354	N	I	0.000136	AAC	ATC
360	N	X	1e-06	AAC	CNC		361	C	S	0	TGT	TCA		358	I	V	0	ATC	GTG		359	S	K	0	AGC	AAG		354	N	M	0	AAC	ATG
360	N	L	0	AAC	CTC		361	C	S	1e-06	TGT	TCC		358	I	V	5e-06	ATC	GTT		359	S	N	2e-06	AGC	AAT		354	N	Q	1e-05	AAC	CAA
360	N	E	3.6e-05	AAC	GAA		361	C	S	9e-06	TGT	TCT		358	I	X	2e-06	ATC	NTC		359	S	T	0	AGC	ACA		354	N	H	0.008088	AAC	CAC
360	N	D	0.018685	AAC	GAC		361	C	*	3e-06	TGT	TGA		358	I	X	0	ATC	NTN		359	S	T	0.002321	AGC	ACC		354	N	Q	4.2e-05	AAC	CAG
360	N	E	5e-05	AAC	GAG		361	C	C	0.012036	TGT	TGC		358	I	X	0	ATC	NTT		359	S	T	0	AGC	ACT		354	N	H	5.3e-05	AAC	CAT
360	N	X	2.3e-05	AAC	GAN		361	C	W	0.000106	TGT	TGG		358	I	Y	0.0003	ATC	TAC		359	S	R	0.00096	AGC	AGA		354	N	P	0	AAC	CCA
360	N	D	4e-05	AAC	GAT		361	C	X	1.3e-05	TGT	TGN		358	I	Y	0	ATC	TAT		359	S	R	0.000481	AGC	AGG		354	N	P	0.00024	AAC	CCC
360	N	A	0	AAC	GCA		361	C	X	0	TGT	TNC		358	I	S	0	ATC	TCA		359	S	X	1e-06	AGC	AGN		354	N	P	2e-06	AAC	CCG
360	N	A	2.1e-05	AAC	GCC		361	C	X	2.2e-05	TGT	TNT		358	I	S	7.5e-05	ATC	TCC		359	S	S	0.005249	AGC	AGT		354	N	P	3e-06	AAC	CCT
360	N	A	0	AAC	GCT		361	C	F	4e-06	TGT	TTC		358	I	S	5e-06	ATC	TCT		359	S	X	2e-06	AGC	ANC		354	N	R	0	AAC	CGA
360	N	G	0	AAC	GGA		361	C	F	0.000112	TGT	TTT		358	I	*	0	ATC	TGA		359	S	I	0	AGC	ATA		354	N	R	0.000288	AAC	CGC
360	N	G	2.5e-05	AAC	GGC		361	C	DEL	3e-06	TGT	---		358	I	C	1e-06	ATC	TGC		359	S	I	0.000434	AGC	ATC		354	N	R	8e-06	AAC	CGG
360	N	X	1.1e-05	AAC	GNC		362	V	N	0	GTT	AAC		358	I	C	0	ATC	TGT		359	S	I	0	AGC	ATT		354	N	R	3e-06	AAC	CGT
360	N	V	0	AAC	GTC		362	V	N	1e-06	GTT	AAT		358	I	L	3.6e-05	ATC	TTA		359	S	Q	0	AGC	CAA		354	N	L	2e-06	AAC	CTC
360	N	X	3e-06	AAC	NAC		362	V	T	2e-06	GTT	ACC		358	I	F	0.105143	ATC	TTC		359	S	H	2.9e-05	AGC	CAC		354	N	E	0.000132	AAC	GAA
360	N	X	4e-06	AAC	NAN		362	V	T	0.00031	GTT	ACT		358	I	L	1e-06	ATC	TTG		359	S	H	0	AGC	CAT		354	N	D	0.066196	AAC	GAC
360	N	X	0	AAC	NAT		362	V	S	0	GTT	AGT		358	I	X	0	ATC	TTN		359	S	P	3e-06	AGC	CCC		354	N	E	9.3e-05	AAC	GAG
360	N	X	0	AAC	NCN		362	V	I	2e-06	GTT	ATA		358	I	F	0.034105	ATC	TTT		359	S	R	2e-06	AGC	CGA		354	N	X	0	AAC	GAN
360	N	*	2e-06	AAC	TAA		362	V	I	5.2e-05	GTT	ATC		358	I	DEL	8e-06	ATC	---		359	S	R	0.00267	AGC	CGC		354	N	D	9e-05	AAC	GAT
360	N	Y	0.000945	AAC	TAC		362	V	M	1.1e-05	GTT	ATG		359	S	K	4e-06	AGC	AAA		359	S	R	0	AGC	CGG		354	N	A	1e-06	AAC	GCA
360	N	*	0	AAC	TAG		362	V	I	0.005205	GTT	ATT		359	S	N	0.004768	AGC	AAC		359	S	R	1.2e-05	AGC	CGT		354	N	A	0.000225	AAC	GCC
360	N	X	2e-06	AAC	TAN		362	V	P	0	GTT	CCC		359	S	K	0	AGC	AAG		359	S	L	1.2e-05	AGC	CTC		354	N	A	0	AAC	GCG
360	N	Y	1.4e-05	AAC	TAT		362	V	P	2e-06	GTT	CCT		359	S	N	1.1e-05	AGC	AAT		359	S	D	4.4e-05	AGC	GAC		354	N	A	0	AAC	GCT
360	N	S	2e-06	AAC	TCC		362	V	R	0	GTT	CGT		359	S	T	1e-06	AGC	ACA		359	S	E	0	AGC	GAG		354	N	G	0	AAC	GGA
360	N	C	0	AAC	TGC		362	V	L	1e-06	GTT	CTC		359	S	T	0.004265	AGC	ACC		359	S	A	0.000145	AGC	GCC		354	N	G	0.000461	AAC	GGC
360	N	C	0	AAC	TGT		362	V	L	0	GTT	CTG		359	S	T	0.000174	AGC	ACT		359	S	G	2e-06	AGC	GGA		354	N	G	0	AAC	GGG
360	N	X	2e-06	AAC	TNC		362	V	L	8.4e-05	GTT	CTT		359	S	R	0.000341	AGC	AGA		359	S	G	0.014255	AGC	GGC		354	N	G	0	AAC	GGT
360	N	DEL	4e-06	AAC	---		362	V	E	0	GTT	GAA		359	S	R	0.000407	AGC	AGG		359	S	G	0	AGC	GGG		354	N	X	0	AAC	GNC
361	C	K	1e-05	TGT	AAA		362	V	D	7.4e-05	GTT	GAC		359	S	X	1e-06	AGC	AGN		359	S	G	4.8e-05	AGC	GGT		354	N	V	6e-06	AAC	GTC
361	C	N	2e-06	TGT	AAC		362	V	E	0	GTT	GAG		359	S	S	0.00821	AGC	AGT		359	S	X	0	AGC	GNC		354	N	X	8e-06	AAC	NAC
361	C	N	1e-06	TGT	AAT		362	V	D	0.004212	GTT	GAT		359	S	X	2e-06	AGC	ANC		359	S	V	1e-06	AGC	GTC		354	N	X	0	AAC	NAG
361	C	T	0.002595	TGT	ACA		362	V	A	3e-06	GTT	GCA		359	S	I	0	AGC	ATA		359	S	X	0	AGC	NAC		354	N	X	0	AAC	NAN
361	C	T	9e-06	TGT	ACC		362	V	A	0.00018	GTT	GCC		359	S	I	0.000341	AGC	ATC		359	S	X	2e-06	AGC	NGC		354	N	X	0	AAC	NAT
361	C	T	1e-06	TGT	ACG		362	V	A	3.5e-05	GTT	GCG		359	S	M	0	AGC	ATG		359	S	X	0	AGC	NGN		354	N	X	0	AAC	NCC
361	C	T	0	TGT	ACT		362	V	A	0.0051	GTT	GCT		359	S	I	1e-06	AGC	ATT		359	S	X	0	AGC	NNC		354	N	X	0	AAC	NGC
361	C	R	0	TGT	AGA		362	V	G	2e-06	GTT	GGC		359	S	Q	0	AGC	CAA		359	S	Y	1e-06	AGC	TAC		354	N	X	0	AAC	NNC
361	C	S	1e-06	TGT	AGC		362	V	G	0	GTT	GGG		359	S	H	3.7e-05	AGC	CAC		359	S	S	0	AGC	TCA		354	N	*	0	AAC	TAA
361	C	R	0	TGT	AGG		362	V	G	0.000604	GTT	GGT		359	S	Q	0	AGC	CAG		359	S	S	2.6e-05	AGC	TCC		354	N	Y	9.9e-05	AAC	TAC
361	C	S	0.000423	TGT	AGT		362	V	X	0	GTT	GNA		359	S	H	0	AGC	CAT		359	S	*	0	AGC	TGA		354	N	Y	0	AAC	TAT
361	C	I	5e-06	TGT	ATA		362	V	X	0	GTT	GNC		359	S	P	6e-06	AGC	CCC		359	S	C	0.001302	AGC	TGC		354	N	S	1e-06	AAC	TCC
361	C	I	0	TGT	ATT		362	V	X	1e-06	GTT	GNG		359	S	P	0	AGC	CCT		359	S	C	0	AGC	TGT		354	N	C	8e-06	AAC	TGC
361	C	Q	1e-06	TGT	CAA		362	V	X	0	GTT	GNN		359	S	R	2e-06	AGC	CGA		359	S	F	1e-06	AGC	TTC		354	N	W	0	AAC	TGG
361	C	H	3e-06	TGT	CAC		362	V	X	1.4e-05	GTT	GNT		359	S	R	0.002102	AGC	CGC		359	S	DEL	3e-06	AGC	---		354	N	F	0	AAC	TTC
361	C	Q	0	TGT	CAG		362	V	V	0.006476	GTT	GTA		359	S	R	1e-06	AGC	CGG		360	N	K	0.001978	AAC	AAA		354	N	DEL	3.4e-05	AAC	---
361	C	H	1.3e-05	TGT	CAT		362	V	V	0.023927	GTT	GTC		359	S	R	1.6e-05	AGC	CGT		360	N	K	0.000244	AAC	AAG		355	R	K	1e-05	AGG	AAA
361	C	P	2e-06	TGT	CCA		362	V	V	0.022809	GTT	GTG		359	S	L	1.5e-05	AGC	CTC		360	N	X	0.001307	AAC	AAN		355	R	N	0	AGG	AAC
361	C	P	1e-06	TGT	CCC		362	V	V	9e-06	GTT	GTN		359	S	L	0	AGC	CTT		360	N	N	0.003222	AAC	AAT		355	R	K	0.000526	AGG	AAG
361	C	P	1e-06	TGT	CCT		362	V	X	0	GTT	NAT		359	S	E	0	AGC	GAA		360	N	T	1.5e-05	AAC	ACA		355	R	N	2e-06	AGG	AAT
361	C	R	8e-06	TGT	CGA		362	V	X	0	GTT	NCT		359	S	D	5e-06	AGC	GAC		360	N	T	0.00096	AAC	ACC		355	R	T	0	AGG	ACA
361	C	R	0.000162	TGT	CGC		362	V	X	0	GTT	NTA		359	S	D	0	AGC	GAT		360	N	T	0	AAC	ACG		355	R	T	0	AGG	ACC
361	C	R	0	TGT	CGG		362	V	X	0	GTT	NTC		359	S	A	1e-06	AGC	GCC		360	N	T	3e-06	AAC	ACN		355	R	T	4e-06	AGG	ACG
361	C	R	0	TGT	CGN		362	V	X	0	GTT	NTG		359	S	G	2e-06	AGC	GGA		360	N	T	3e-06	AAC	ACT		355	R	R	0.006779	AGG	AGA
361	C	R	0.002013	TGT	CGT		362	V	X	2e-06	GTT	NTN		359	S	G	0.010211	AGC	GGC		360	N	R	4.6e-05	AAC	AGA		355	R	S	2.8e-05	AGG	AGC
361	C	L	0	TGT	CTC		362	V	X	2.8e-05	GTT	NTT		359	S	G	0	AGC	GGG		360	N	S	0.019828	AAC	AGC		355	R	X	2.4e-05	AGG	AGN
361	C	L	2e-06	TGT	CTT		362	V	Y	0	GTT	TAC		359	S	G	2.1e-05	AGC	GGT		360	N	R	1e-06	AAC	AGG		355	R	S	0.000325	AGG	AGT
361	C	E	0	TGT	GAA		362	V	Y	1e-06	GTT	TAT		359	S	V	1e-06	AGC	GTC		360	N	X	2.7e-05	AAC	AGN		355	R	X	3e-06	AGG	ANG
361	C	D	0	TGT	GAC		362	V	S	1e-06	GTT	TCC		359	S	X	1e-06	AGC	NGC		360	N	S	0.000123	AAC	AGT		355	R	I	7e-06	AGG	ATA
361	C	D	1e-06	TGT	GAT		362	V	S	7e-06	GTT	TCT		359	S	X	1e-06	AGC	NNC		360	N	X	2e-06	AAC	ANA		355	R	M	0.000129	AGG	ATG
361	C	A	0.000165	TGT	GCA		362	V	C	0	GTT	TGC		359	S	Y	0	AGC	TAC		360	N	X	0.000607	AAC	ANC		355	R	I	2e-06	AGG	ATT
361	C	A	1e-06	TGT	GCC		362	V	C	0	GTT	TGT		359	S	C	0.001332	AGC	TGC		360	N	X	0	AAC	ANG		355	R	Q	1e-06	AGG	CAA
361	C	G	2e-06	TGT	GGC		362	V	L	0	GTT	TTA		359	S	C	1e-06	AGC	TGT		360	N	X	1e-06	AAC	ANN		355	R	H	0	AGG	CAC
361	C	G	6e-06	TGT	GGG		362	V	F	5e-06	GTT	TTC		359	S	F	1e-06	AGC	TTC		360	N	X	3e-06	AAC	ANT		355	R	Q	1.6e-05	AGG	CAG
361	C	G	0.000253	TGT	GGT		362	V	L	2e-06	GTT	TTG		359	S	DEL	8e-06	AGC	---		360	N	I	0	AAC	ATA		355	R	H	0	AGG	CAT
361	C	V	0	TGT	GTT		362	V	F	0.000216	GTT	TTT		360	N	K	0.001455	AAC	AAA		360	N	I	0.000347	AAC	ATC		355	R	P	0	AGG	CCC
361	C	X	0	TGT	NAT		362	V	DEL	2e-06	GTT	---		360	N	K	0.000126	AAC	AAG		360	N	X	1e-06	AAC	ATN		355	R	P	0	AGG	CCG
361	C	X	1e-06	TGT	NCA		363	A	K	0	GCT	AAA		360	N	X	0.001348	AAC	AAN		360	N	I	0	AAC	ATT		355	R	R	0.000116	AGG	CGA
361	C	X	8e-06	TGT	NGC		363	A	N	0	GCT	AAC		360	N	N	0.006471	AAC	AAT		360	N	Q	1.9e-05	AAC	CAA		355	R	R	0	AGG	CGC
361	C	X	0.000525	TGT	NGT		363	A	N	5e-06	GCT	AAT		360	N	T	1.8e-05	AAC	ACA		360	N	H	0.002765	AAC	CAC		355	R	R	0.002066	AGG	CGG
361	C	X	0	TGT	NNC		363	A	T	2.2e-05	GCT	ACA		360	N	T	0.001171	AAC	ACC		360	N	Q	0	AAC	CAG		355	R	R	3e-06	AGG	CGT
361	C	X	7e-06	TGT	NNT		363	A	T	7.3e-05	GCT	ACC		360	N	T	0	AAC	ACG		360	N	X	3e-06	AAC	CAN		355	R	L	1e-06	AGG	CTA
361	C	Y	1.7e-05	TGT	TAC		363	A	T	1e-06	GCT	ACG		360	N	T	4e-06	AAC	ACN		360	N	H	5e-06	AAC	CAT		355	R	L	1.1e-05	AGG	CTG
361	C	Y	0.000649	TGT	TAT		363	A	T	0	GCT	ACN		360	N	T	6e-06	AAC	ACT		360	N	P	2e-06	AAC	CCA		355	R	L	0	AGG	CTT
361	C	S	0	TGT	TCA		363	A	T	0.002292	GCT	ACT		360	N	R	7e-06	AAC	AGA		360	N	P	0.0001	AAC	CCC		355	R	E	2e-06	AGG	GAG
361	C	S	0	TGT	TCC		363	A	S	0	GCT	AGT		360	N	S	0.004559	AAC	AGC		360	N	P	0	AAC	CCN		355	R	G	1e-06	AGG	GGA
361	C	S	8e-06	TGT	TCT		363	A	I	0	GCT	ATC		360	N	R	0	AAC	AGG		360	N	P	1e-06	AAC	CCT		355	R	G	0.000322	AGG	GGG
361	C	*	3e-06	TGT	TGA		363	A	I	2e-06	GCT	ATT		360	N	X	7e-06	AAC	AGN		360	N	R	0	AAC	CGA		355	R	G	0	AGG	GGT
361	C	C	0.015432	TGT	TGC		363	A	H	0	GCT	CAT		360	N	S	6e-06	AAC	AGT		360	N	R	2.2e-05	AAC	CGC		355	R	V	0	AGG	GTG
361	C	W	3.7e-05	TGT	TGG		363	A	P	0	GCT	CCA		360	N	X	1e-06	AAC	ANA		360	N	R	0	AAC	CGN		355	R	X	0	AGG	NGA
361	C	X	1.5e-05	TGT	TGN		363	A	P	1e-06	GCT	CCC		360	N	X	0.000605	AAC	ANC		360	N	R	0	AAC	CGT		355	R	X	7e-06	AGG	NGG
361	C	X	0	TGT	TNC		363	A	P	0	GCT	CCG		360	N	X	0	AAC	ANG		360	N	X	2e-06	AAC	CNC		355	R	X	0	AGG	NNG
361	C	X	2.2e-05	TGT	TNT		363	A	P	0	GCT	CCN		360	N	X	1e-06	AAC	ANN		360	N	L	1e-06	AAC	CTC		355	R	*	0	AGG	TGA
361	C	F	4e-06	TGT	TTC		363	A	P	3.6e-05	GCT	CCT		360	N	X	4e-06	AAC	ANT		360	N	E	5.1e-05	AAC	GAA		355	R	W	1e-05	AGG	TGG
361	C	L	0	TGT	TTG		363	A	E	4e-06	GCT	GAA		360	N	I	0	AAC	ATA		360	N	D	0.029022	AAC	GAC		355	R	L	0	AGG	TTG
361	C	F	0.00014	TGT	TTT		363	A	D	3e-06	GCT	GAC		360	N	I	0.000153	AAC	ATC		360	N	E	1e-06	AAC	GAG		355	R	DEL	3.4e-05	AGG	---
361	C	DEL	5e-06	TGT	---		363	A	E	1e-06	GCT	GAG		360	N	X	0	AAC	ATN		360	N	X	4.3e-05	AAC	GAN		356	K	K	0.003413	AAG	AAA
362	V	N	0	GTT	AAT		363	A	X	0	GCT	GAN		360	N	I	0	AAC	ATT		360	N	D	5e-06	AAC	GAT		356	K	N	8e-06	AAG	AAC
362	V	T	1e-06	GTT	ACA		363	A	D	0.00035	GCT	GAT		360	N	Q	1.8e-05	AAC	CAA		360	N	A	0	AAC	GCA		356	K	X	1e-06	AAG	AAN
362	V	T	1e-06	GTT	ACC		363	A	A	0.038942	GCT	GCA		360	N	H	0.001585	AAC	CAC		360	N	A	2.9e-05	AAC	GCC		356	K	N	0.000317	AAG	AAT
362	V	T	0.000362	GTT	ACT		363	A	A	0.020258	GCT	GCC		360	N	Q	0	AAC	CAG		360	N	A	0	AAC	GCN		356	K	T	6.8e-05	AAG	ACA
362	V	S	1e-06	GTT	AGT		363	A	A	0.001997	GCT	GCG		360	N	X	2e-06	AAC	CAN		360	N	G	0	AAC	GGA		356	K	T	0	AAG	ACC
362	V	X	0	GTT	ANT		363	A	A	3.9e-05	GCT	GCN		360	N	H	8e-06	AAC	CAT		360	N	G	0.000292	AAC	GGC		356	K	T	0.004577	AAG	ACG
362	V	I	0.000164	GTT	ATA		363	A	G	1e-06	GCT	GGA		360	N	P	2e-06	AAC	CCA		360	N	G	0	AAC	GGG		356	K	T	0	AAG	ACN
362	V	I	0.000105	GTT	ATC		363	A	G	1e-06	GCT	GGC		360	N	P	0.000117	AAC	CCC		360	N	G	1e-06	AAC	GGN		356	K	T	1.5e-05	AAG	ACT
362	V	M	1e-06	GTT	ATG		363	A	G	0.000137	GCT	GGT		360	N	P	0	AAC	CCN		360	N	G	0	AAC	GGT		356	K	R	0.000288	AAG	AGA
362	V	I	0.003976	GTT	ATT		363	A	X	0	GCT	GNA		360	N	P	1e-06	AAC	CCT		360	N	X	0	AAC	GNA		356	K	S	1e-06	AAG	AGC
362	V	P	2e-06	GTT	CCT		363	A	X	0	GCT	GNC		360	N	R	0	AAC	CGA		360	N	X	2e-05	AAC	GNC		356	K	R	0.052379	AAG	AGG
362	V	L	1e-06	GTT	CTA		363	A	X	0	GCT	GNN		360	N	R	6e-06	AAC	CGC		360	N	X	0	AAC	GNN		356	K	X	0	AAG	AGN
362	V	L	1e-06	GTT	CTC		363	A	X	1e-05	GCT	GNT		360	N	R	0	AAC	CGT		360	N	V	1.2e-05	AAC	GTC		356	K	S	1.3e-05	AAG	AGT
362	V	L	6.1e-05	GTT	CTT		363	A	V	1.4e-05	GCT	GTA		360	N	X	1e-06	AAC	CNC		360	N	V	0	AAC	GTN		356	K	X	3e-06	AAG	ANG
362	V	E	1e-06	GTT	GAA		363	A	V	1.5e-05	GCT	GTC		360	N	L	0	AAC	CTC		360	N	X	3e-06	AAC	NAC		356	K	I	1e-06	AAG	ATA
362	V	D	3.3e-05	GTT	GAC		363	A	V	2e-06	GCT	GTG		360	N	E	3.8e-05	AAC	GAA		360	N	X	3e-06	AAC	NAN		356	K	M	0.003334	AAG	ATG
362	V	E	0	GTT	GAG		363	A	V	0	GCT	GTN		360	N	D	0.020283	AAC	GAC		360	N	X	0	AAC	NAT		356	K	I	1e-06	AAG	ATT
362	V	X	0	GTT	GAN		363	A	V	0.002479	GCT	GTT		360	N	E	1e-06	AAC	GAG		360	N	X	0	AAC	NTC		356	K	Q	4.3e-05	AAG	CAA
362	V	D	0.002574	GTT	GAT		363	A	X	0	GCT	NCA		360	N	X	2.9e-05	AAC	GAN		360	N	*	2e-06	AAC	TAA		356	K	H	1e-06	AAG	CAC
362	V	A	0.000183	GTT	GCA		363	A	X	0	GCT	NCC		360	N	D	4.9e-05	AAC	GAT		360	N	Y	0.000923	AAC	TAC		356	K	Q	0.003458	AAG	CAG
362	V	A	0.000152	GTT	GCC		363	A	X	0	GCT	NCG		360	N	A	0	AAC	GCA		360	N	X	2e-06	AAC	TAN		356	K	X	0	AAG	CAN
362	V	A	1e-06	GTT	GCG		363	A	X	0	GCT	NCN		360	N	A	2.5e-05	AAC	GCC		360	N	Y	0	AAC	TAT		356	K	H	1e-05	AAG	CAT
362	V	A	0	GTT	GCN		363	A	X	8e-06	GCT	NCT		360	N	A	0	AAC	GCN		360	N	S	1e-06	AAC	TCC		356	K	P	2e-06	AAG	CCA
362	V	A	0.01007	GTT	GCT		363	A	X	0	GCT	NNA		360	N	A	0	AAC	GCT		360	N	C	0	AAC	TGC		356	K	P	0	AAG	CCC
362	V	G	1e-06	GTT	GGA		363	A	Y	0	GCT	TAC		360	N	G	0	AAC	GGA		360	N	X	1e-06	AAC	TNC		356	K	P	0.000117	AAG	CCG
362	V	G	8.2e-05	GTT	GGC		363	A	Y	1e-06	GCT	TAT		360	N	G	0.000428	AAC	GGC		360	N	DEL	4e-06	AAC	---		356	K	P	2e-06	AAG	CCT
362	V	G	0	GTT	GGG		363	A	S	6e-06	GCT	TCA		360	N	G	0	AAC	GGG		361	C	K	2e-06	TGT	AAA		356	K	R	2e-06	AAG	CGA
362	V	G	0.001328	GTT	GGT		363	A	S	7e-06	GCT	TCC		360	N	G	0	AAC	GGN		361	C	N	2e-06	TGT	AAC		356	K	R	0	AAG	CGC
362	V	X	1e-06	GTT	GNA		363	A	S	0	GCT	TCG		360	N	G	1e-06	AAC	GGT		361	C	K	0	TGT	AAG		356	K	R	0.000123	AAG	CGG
362	V	X	1e-06	GTT	GNC		363	A	S	0.000218	GCT	TCT		360	N	X	1.2e-05	AAC	GNC		361	C	N	1e-06	TGT	AAT		356	K	R	0	AAG	CGT
362	V	X	1e-06	GTT	GNN		363	A	C	0	GCT	TGT		360	N	X	0	AAC	GNT		361	C	T	0.000756	TGT	ACA		356	K	L	0	AAG	CTA
362	V	X	1.5e-05	GTT	GNT		363	A	F	0	GCT	TTC		360	N	V	0	AAC	GTC		361	C	T	4e-06	TGT	ACC		356	K	L	1.1e-05	AAG	CTG
362	V	V	0.038736	GTT	GTA		363	A	F	2e-06	GCT	TTT		360	N	X	2e-06	AAC	NAC		361	C	T	9e-06	TGT	ACG		356	K	E	1.4e-05	AAG	GAA
362	V	V	0.034368	GTT	GTC		363	A	DEL	2e-06	GCT	---		360	N	X	5e-06	AAC	NAN		361	C	T	0	TGT	ACN		356	K	D	0	AAG	GAC
362	V	V	0.002979	GTT	GTG		364	D	K	0	GAT	AAA		360	N	X	0	AAC	NCN		361	C	T	0	TGT	ACT		356	K	E	0.007805	AAG	GAG
362	V	V	9e-06	GTT	GTN		364	D	N	5.7e-05	GAT	AAC		360	N	X	0	AAC	NGN		361	C	R	5.6e-05	TGT	AGA		356	K	D	2e-06	AAG	GAT
362	V	X	0	GTT	NAT		364	D	N	0.001328	GAT	AAT		360	N	*	2e-06	AAC	TAA		361	C	S	8.4e-05	TGT	AGC		356	K	A	0	AAG	GCA
362	V	X	0	GTT	NCT		364	D	T	0	GAT	ACC		360	N	Y	0.00141	AAC	TAC		361	C	R	0	TGT	AGG		356	K	A	0.000102	AAG	GCG
362	V	X	0	GTT	NGT		364	D	T	7e-06	GAT	ACT		360	N	*	0	AAC	TAG		361	C	S	0.001189	TGT	AGT		356	K	A	0	AAG	GCT
362	V	X	0	GTT	NNT		364	D	S	1e-06	GAT	AGT		360	N	X	2e-06	AAC	TAN		361	C	I	0	TGT	ATA		356	K	G	0	AAG	GGA
362	V	X	2e-06	GTT	NTA		364	D	H	1e-06	GAT	CAC		360	N	Y	0	AAC	TAT		361	C	I	0	TGT	ATT		356	K	G	4.7e-05	AAG	GGG
362	V	X	1e-06	GTT	NTC		364	D	Q	0	GAT	CAG		360	N	S	0	AAC	TCA		361	C	Q	0	TGT	CAA		356	K	V	0	AAG	GTA
362	V	X	0	GTT	NTG		364	D	H	8e-06	GAT	CAT		360	N	S	2e-06	AAC	TCC		361	C	H	1e-06	TGT	CAC		356	K	V	0.000921	AAG	GTG
362	V	X	1e-06	GTT	NTN		364	D	R	0	GAT	CGT		360	N	S	0	AAC	TCN		361	C	X	0	TGT	CAN		356	K	V	0	AAG	GTT
362	V	X	3.1e-05	GTT	NTT		364	D	E	1.8e-05	GAT	GAA		360	N	*	0	AAC	TGA		361	C	H	2.7e-05	TGT	CAT		356	K	X	1.9e-05	AAG	NAG
362	V	Y	1e-06	GTT	TAT		364	D	D	0.032428	GAT	GAC		360	N	C	0	AAC	TGC		361	C	P	1e-06	TGT	CCA		356	K	X	0	AAG	NAN
362	V	S	2e-06	GTT	TCC		364	D	E	1.9e-05	GAT	GAG		360	N	X	1e-06	AAC	TNC		361	C	P	1e-06	TGT	CCC		356	K	X	1e-06	AAG	NGG
362	V	S	6e-06	GTT	TCT		364	D	X	6e-06	GAT	GAN		360	N	F	0	AAC	TTC		361	C	P	0	TGT	CCT		356	K	X	0	AAG	NTG
362	V	C	0	GTT	TGC		364	D	A	0	GAT	GCA		360	N	DEL	9e-06	AAC	---		361	C	R	1.7e-05	TGT	CGA		356	K	*	0	AAG	TAA
362	V	C	0	GTT	TGT		364	D	A	3.5e-05	GAT	GCC		361	C	K	7e-06	TGT	AAA		361	C	R	8.1e-05	TGT	CGC		356	K	*	9e-06	AAG	TAG
362	V	L	3e-06	GTT	TTA		364	D	A	0	GAT	GCG		361	C	N	4e-06	TGT	AAC		361	C	R	1e-06	TGT	CGG		356	K	Y	0	AAG	TAT
362	V	F	8e-06	GTT	TTC		364	D	A	0.000804	GAT	GCT		361	C	K	0	TGT	AAG		361	C	R	0	TGT	CGN		356	K	S	0	AAG	TCG
362	V	L	1e-06	GTT	TTG		364	D	G	5e-06	GAT	GGC		361	C	N	1e-06	TGT	AAT		361	C	R	0.005247	TGT	CGT		356	K	W	1e-06	AAG	TGG
362	V	F	0.000154	GTT	TTT		364	D	G	1e-06	GAT	GGG		361	C	T	0.002765	TGT	ACA		361	C	X	0	TGT	CNT		356	K	L	0	AAG	TTG
362	V	DEL	3e-06	GTT	---		364	D	G	0.000568	GAT	GGT		361	C	T	1.3e-05	TGT	ACC		361	C	L	0	TGT	CTC		356	K	DEL	3.5e-05	AAG	---
363	A	N	0	GCT	AAC		364	D	X	1e-06	GAT	GNC		361	C	T	3e-06	TGT	ACG		361	C	L	2e-06	TGT	CTT		357	R	K	0.002459	AGA	AAA
363	A	N	7e-06	GCT	AAT		364	D	X	0	GAT	GNN		361	C	T	0	TGT	ACN		361	C	E	0	TGT	GAA		357	R	N	0.00011	AGA	AAC
363	A	T	1e-05	GCT	ACA		364	D	X	2.8e-05	GAT	GNT		361	C	T	0	TGT	ACT		361	C	D	0	TGT	GAC		357	R	K	0.000538	AGA	AAG
363	A	T	5.5e-05	GCT	ACC		364	D	V	1e-06	GAT	GTC		361	C	R	0	TGT	AGA		361	C	E	0	TGT	GAG		357	R	N	7e-06	AGA	AAT
363	A	T	3e-06	GCT	ACG		364	D	V	6e-05	GAT	GTT		361	C	S	1e-06	TGT	AGC		361	C	D	1e-06	TGT	GAT		357	R	T	0.001219	AGA	ACA
363	A	T	0	GCT	ACN		364	D	X	5e-05	GAT	NAC		361	C	R	0	TGT	AGG		361	C	A	4e-05	TGT	GCA		357	R	T	1e-06	AGA	ACC
363	A	T	0.003605	GCT	ACT		364	D	X	1e-06	GAT	NAN		361	C	S	0.001253	TGT	AGT		361	C	A	0	TGT	GCC		357	R	T	2e-06	AGA	ACG
363	A	S	0	GCT	AGT		364	D	X	0.001487	GAT	NAT		361	C	X	0	TGT	ANT		361	C	A	0	TGT	GCT		357	R	S	0.001518	AGA	AGC
363	A	I	0	GCT	ATC		364	D	X	2e-06	GAT	NCT		361	C	I	1e-06	TGT	ATA		361	C	G	0	TGT	GGA		357	R	R	0.061988	AGA	AGG
363	A	I	3e-06	GCT	ATT		364	D	X	1e-06	GAT	NGT		361	C	Q	1e-06	TGT	CAA		361	C	G	1e-06	TGT	GGC		357	R	X	3e-06	AGA	AGN
363	A	H	0	GCT	CAT		364	D	X	3e-06	GAT	NNT		361	C	H	3e-06	TGT	CAC		361	C	G	5e-06	TGT	GGG		357	R	S	0.003473	AGA	AGT
363	A	P	1e-06	GCT	CCC		364	D	Y	4e-06	GAT	TAC		361	C	H	1.3e-05	TGT	CAT		361	C	G	0.00045	TGT	GGT		357	R	X	1e-06	AGA	ANA
363	A	P	0.000126	GCT	CCT		364	D	Y	0.000116	GAT	TAT		361	C	P	2e-06	TGT	CCA		361	C	V	0	TGT	GTC		357	R	X	0	AGA	ANG
363	A	E	3e-06	GCT	GAA		364	D	S	1.8e-05	GAT	TCT		361	C	P	2e-06	TGT	CCC		361	C	V	0	TGT	GTT		357	R	X	0	AGA	ANN
363	A	D	6e-06	GCT	GAC		364	D	C	0	GAT	TGT		361	C	P	0	TGT	CCT		361	C	X	1e-06	TGT	NAT		357	R	I	0.000698	AGA	ATA
363	A	E	2e-06	GCT	GAG		364	D	F	0	GAT	TTT		361	C	R	0	TGT	CGA		361	C	X	0	TGT	NCA		357	R	I	3e-06	AGA	ATC
363	A	D	0.000352	GCT	GAT		364	D	DEL	2e-06	GAT	---		361	C	R	1.5e-05	TGT	CGC		361	C	X	0	TGT	NCT		357	R	M	0.000165	AGA	ATG
363	A	A	0.013968	GCT	GCA		365	Y	N	0	TAT	AAC		361	C	R	0	TGT	CGG		361	C	X	1.3e-05	TGT	NGC		357	R	I	0	AGA	ATT
363	A	A	0.051914	GCT	GCC		365	Y	N	1e-06	TAT	AAT		361	C	R	0	TGT	CGN		361	C	X	0	TGT	NGG		357	R	Q	3.5e-05	AGA	CAA
363	A	A	0.010279	GCT	GCG		365	Y	T	2e-06	TAT	ACT		361	C	R	0.00217	TGT	CGT		361	C	X	0.000498	TGT	NGT		357	R	H	1e-06	AGA	CAC
363	A	A	3.7e-05	GCT	GCN		365	Y	S	0	TAT	AGT		361	C	X	0	TGT	CNT		361	C	X	0	TGT	NNC		357	R	Q	3e-06	AGA	CAG
363	A	G	0	GCT	GGA		365	Y	I	1e-06	TAT	ATC		361	C	L	0	TGT	CTG		361	C	X	6e-06	TGT	NNT		357	R	P	4e-06	AGA	CCA
363	A	G	1.2e-05	GCT	GGC		365	Y	I	0.002165	TAT	ATT		361	C	L	2e-06	TGT	CTT		361	C	X	0	TGT	NTT		357	R	P	0	AGA	CCC
363	A	G	0.00044	GCT	GGT		365	Y	H	7e-06	TAT	CAC		361	C	E	0	TGT	GAA		361	C	Y	1.3e-05	TGT	TAC		357	R	P	0	AGA	CCG
363	A	X	1e-06	GCT	GNC		365	Y	H	0.00029	TAT	CAT		361	C	D	0	TGT	GAC		361	C	Y	0.001178	TGT	TAT		357	R	R	0.002436	AGA	CGA
363	A	X	0	GCT	GNG		365	Y	P	0	TAT	CCC		361	C	E	0	TGT	GAG		361	C	S	0	TGT	TCA		357	R	R	6.8e-05	AGA	CGC
363	A	X	0	GCT	GNN		365	Y	P	1.3e-05	TAT	CCT		361	C	D	1e-06	TGT	GAT		361	C	S	0	TGT	TCC		357	R	R	0.000279	AGA	CGG
363	A	X	1e-05	GCT	GNT		365	Y	L	1.5e-05	TAT	CTT		361	C	A	6.8e-05	TGT	GCA		361	C	S	0.00017	TGT	TCT		357	R	R	8e-06	AGA	CGT
363	A	V	3.1e-05	GCT	GTA		365	Y	D	0	TAT	GAC		361	C	A	1e-06	TGT	GCC		361	C	*	7e-06	TGT	TGA		357	R	L	1.8e-05	AGA	CTA
363	A	V	0.000197	GCT	GTC		365	Y	E	0	TAT	GAG		361	C	A	0	TGT	GCT		361	C	C	0.02406	TGT	TGC		357	R	L	1e-06	AGA	CTC
363	A	V	0.000104	GCT	GTG		365	Y	D	6e-06	TAT	GAT		361	C	G	0	TGT	GGA		361	C	W	0.000517	TGT	TGG		357	R	L	1e-06	AGA	CTG
363	A	V	0	GCT	GTN		365	Y	V	0	TAT	GTT		361	C	G	3.6e-05	TGT	GGC		361	C	X	1.5e-05	TGT	TGN		357	R	L	0	AGA	CTT
363	A	V	0.004417	GCT	GTT		365	Y	X	0	TAT	NAC		361	C	G	5e-06	TGT	GGG		361	C	X	0	TGT	TNC		357	R	E	8.3e-05	AGA	GAA
363	A	X	0	GCT	NCC		365	Y	X	1.3e-05	TAT	NAT		361	C	G	0	TGT	GGN		361	C	X	0	TGT	TNG		357	R	E	0	AGA	GAG
363	A	X	0	GCT	NCN		365	Y	X	0	TAT	NNT		361	C	G	0.000413	TGT	GGT		361	C	X	2.2e-05	TGT	TNT		357	R	A	0	AGA	GCA
363	A	X	6e-06	GCT	NCT		365	Y	X	0	TAT	NTT		361	C	X	0	TGT	GNA		361	C	F	5e-06	TGT	TTC		357	R	G	0.006507	AGA	GGA
363	A	X	0	GCT	NNT		365	Y	*	5e-06	TAT	TAA		361	C	V	0	TGT	GTC		361	C	L	0	TGT	TTG		357	R	G	9e-06	AGA	GGC
363	A	*	0	GCT	TAA		365	Y	Y	0.024573	TAT	TAC		361	C	V	0	TGT	GTT		361	C	F	0.000151	TGT	TTT		357	R	G	4.8e-05	AGA	GGG
363	A	Y	2e-06	GCT	TAT		365	Y	*	2.6e-05	TAT	TAG		361	C	X	1e-06	TGT	NAT		361	C	DEL	6e-06	TGT	---		357	R	G	1e-06	AGA	GGT
363	A	S	1e-06	GCT	TCA		365	Y	X	2.5e-05	TAT	TAN		361	C	X	3e-06	TGT	NCA		362	V	K	5e-06	GTT	AAA		357	R	V	0	AGA	GTA
363	A	S	1.2e-05	GCT	TCC		365	Y	S	0	TAT	TCA		361	C	X	7e-06	TGT	NGC		362	V	N	0	GTT	AAC		357	R	X	1e-06	AGA	NGA
363	A	S	2e-06	GCT	TCG		365	Y	S	7.4e-05	TAT	TCC		361	C	X	0	TGT	NGN		362	V	N	1e-06	GTT	AAT		357	R	X	0	AGA	NGG
363	A	S	0	GCT	TCN		365	Y	S	0	TAT	TCG		361	C	X	0.000513	TGT	NGT		362	V	T	1e-06	GTT	ACA		357	R	*	5.8e-05	AGA	TGA
363	A	S	0.000338	GCT	TCT		365	Y	S	0	TAT	TCN		361	C	X	0	TGT	NNA		362	V	T	1e-06	GTT	ACC		357	R	C	8.1e-05	AGA	TGC
363	A	C	0	GCT	TGT		365	Y	S	0.002387	TAT	TCT		361	C	X	0	TGT	NNC		362	V	T	0	GTT	ACG		357	R	W	1e-06	AGA	TGG
363	A	F	1e-06	GCT	TTC		365	Y	C	2.6e-05	TAT	TGC		361	C	X	7e-06	TGT	NNT		362	V	T	0.000343	GTT	ACT		357	R	C	0	AGA	TGT
363	A	L	0	GCT	TTG		365	Y	C	0.000411	TAT	TGT		361	C	X	0	TGT	NTT		362	V	R	0	GTT	AGA		357	R	DEL	3.4e-05	AGA	---
363	A	F	2e-06	GCT	TTT		365	Y	X	0	TAT	TNC		361	C	Y	1.3e-05	TGT	TAC		362	V	S	0	GTT	AGC		358	I	K	0	ATC	AAA
363	A	DEL	3e-06	GCT	---		365	Y	X	0	TAT	TNN		361	C	*	0	TGT	TAG		362	V	S	3.6e-05	GTT	AGT		358	I	N	0.000175	ATC	AAC
364	D	K	0	GAT	AAA		365	Y	X	6e-06	TAT	TNT		361	C	Y	0.001017	TGT	TAT		362	V	X	0	GTT	ANT		358	I	K	0	ATC	AAG
364	D	N	5.9e-05	GAT	AAC		365	Y	F	4e-06	TAT	TTC		361	C	S	0	TGT	TCA		362	V	I	5e-06	GTT	ATA		358	I	X	0	ATC	AAN
364	D	N	0.00177	GAT	AAT		365	Y	L	0	TAT	TTG		361	C	S	1e-06	TGT	TCC		362	V	I	7.7e-05	GTT	ATC		358	I	N	0	ATC	AAT
364	D	T	1e-06	GAT	ACC		365	Y	X	0	TAT	TTN		361	C	S	8e-06	TGT	TCT		362	V	M	6e-06	GTT	ATG		358	I	T	2e-06	ATC	ACA
364	D	T	8e-06	GAT	ACT		365	Y	F	0.017063	TAT	TTT		361	C	*	5e-06	TGT	TGA		362	V	X	0	GTT	ATN		358	I	T	0.000751	ATC	ACC
364	D	S	1e-06	GAT	AGT		365	Y	DEL	1e-06	TAT	---		361	C	C	0.014469	TGT	TGC		362	V	I	0.004305	GTT	ATT		358	I	T	1e-06	ATC	ACG
364	D	H	0	GAT	CAC		366	S	N	2e-06	TCT	AAT		361	C	W	6.1e-05	TGT	TGG		362	V	P	0	GTT	CCC		358	I	T	1e-06	ATC	ACN
364	D	H	3.7e-05	GAT	CAT		366	S	T	0	TCT	ACC		361	C	X	1.6e-05	TGT	TGN		362	V	P	0	GTT	CCG		358	I	T	2.1e-05	ATC	ACT
364	D	P	0	GAT	CCC		366	S	T	0.002642	TCT	ACT		361	C	X	0	TGT	TNC		362	V	P	2e-06	GTT	CCT		358	I	R	0	ATC	AGA
364	D	R	0	GAT	CGT		366	S	I	1e-06	TCT	ATT		361	C	X	0	TGT	TNN		362	V	R	0	GTT	CGT		358	I	S	4.3e-05	ATC	AGC
364	D	E	0.000128	GAT	GAA		366	S	H	0	TCT	CAC		361	C	X	2.2e-05	TGT	TNT		362	V	L	1e-06	GTT	CTC		358	I	R	0	ATC	AGG
364	D	D	0.0277	GAT	GAC		366	S	H	1e-06	TCT	CAT		361	C	L	0	TGT	TTA		362	V	L	0.00017	GTT	CTT		358	I	X	0	ATC	AGN
364	D	E	3.9e-05	GAT	GAG		366	S	P	0	TCT	CCA		361	C	F	4e-06	TGT	TTC		362	V	E	0.006053	GTT	GAA		358	I	S	0	ATC	AGT
364	D	X	7e-06	GAT	GAN		366	S	P	1.1e-05	TCT	CCC		361	C	L	0	TGT	TTG		362	V	D	0.000112	GTT	GAC		358	I	X	7e-06	ATC	ANC
364	D	A	1e-06	GAT	GCA		366	S	P	0.000928	TCT	CCT		361	C	F	0.000157	TGT	TTT		362	V	E	3.7e-05	GTT	GAG		358	I	X	1e-06	ATC	ANN
364	D	A	4.5e-05	GAT	GCC		366	S	L	1e-06	TCT	CTT		361	C	DEL	1.1e-05	TGT	---		362	V	X	0	GTT	GAN		358	I	I	0.003215	ATC	ATA
364	D	A	0	GAT	GCG		366	S	D	0	TCT	GAT		362	V	K	0	GTT	AAA		362	V	D	0.005298	GTT	GAT		358	I	M	0.003206	ATC	ATG
364	D	A	0.000893	GAT	GCT		366	S	A	1e-06	TCT	GCG		362	V	N	5.1e-05	GTT	AAT		362	V	A	0.000572	GTT	GCA		358	I	X	0.000575	ATC	ATN
364	D	G	0	GAT	GGA		366	S	A	0.000582	TCT	GCT		362	V	T	0	GTT	ACA		362	V	A	0.000769	GTT	GCC		358	I	I	0.01373	ATC	ATT
364	D	G	3e-06	GAT	GGC		366	S	V	1e-06	TCT	GTT		362	V	T	1e-06	GTT	ACC		362	V	A	0.000173	GTT	GCG		358	I	H	0	ATC	CAC
364	D	G	0	GAT	GGG		366	S	X	0	TCT	NCC		362	V	T	0.000118	GTT	ACT		362	V	A	0	GTT	GCN		358	I	P	0	ATC	CCA
364	D	G	0.000293	GAT	GGT		366	S	X	2e-06	TCT	NCN		362	V	S	0	GTT	AGC		362	V	A	0.018138	GTT	GCT		358	I	P	3.1e-05	ATC	CCC
364	D	X	1e-06	GAT	GNC		366	S	X	2.1e-05	TCT	NCT		362	V	S	0	GTT	AGT		362	V	G	6.6e-05	GTT	GGA		358	I	P	0	ATC	CCG
364	D	X	2.7e-05	GAT	GNT		366	S	*	0	TCT	TAA		362	V	X	0	GTT	ANT		362	V	G	0.000556	GTT	GGC		358	I	P	1e-06	ATC	CCT
364	D	V	0	GAT	GTC		366	S	Y	2e-06	TCT	TAC		362	V	I	6e-06	GTT	ATA		362	V	G	1e-06	GTT	GGG		358	I	R	0	ATC	CGC
364	D	V	1.4e-05	GAT	GTT		366	S	*	0	TCT	TAG		362	V	I	2.7e-05	GTT	ATC		362	V	G	0	GTT	GGN		358	I	L	6e-06	ATC	CTA
364	D	X	1e-06	GAT	NAA		366	S	Y	0.000257	TCT	TAT		362	V	M	5e-06	GTT	ATG		362	V	G	0.001204	GTT	GGT		358	I	L	0.004015	ATC	CTC
364	D	X	4.2e-05	GAT	NAC		366	S	S	0.002536	TCT	TCA		362	V	I	0.003308	GTT	ATT		362	V	X	0	GTT	GNA		358	I	L	7e-06	ATC	CTG
364	D	X	1e-06	GAT	NAN		366	S	S	0.018567	TCT	TCC		362	V	H	0	GTT	CAT		362	V	X	0	GTT	GNC		358	I	L	2e-06	ATC	CTN
364	D	X	0.001487	GAT	NAT		366	S	S	0.000538	TCT	TCG		362	V	P	0	GTT	CCC		362	V	X	0	GTT	GNG		358	I	L	2.8e-05	ATC	CTT
364	D	X	0	GAT	NCG		366	S	S	3e-06	TCT	TCN		362	V	P	1e-06	GTT	CCT		362	V	X	1e-06	GTT	GNN		358	I	D	0	ATC	GAC
364	D	X	1e-06	GAT	NCT		366	S	C	0	TCT	TGC		362	V	L	0	GTT	CTA		362	V	X	1.5e-05	GTT	GNT		358	I	A	0	ATC	GCA
364	D	X	1e-06	GAT	NGT		366	S	C	4e-06	TCT	TGT		362	V	L	0	GTT	CTC		362	V	V	0.014802	GTT	GTA		358	I	A	7.8e-05	ATC	GCC
364	D	X	0	GAT	NNC		366	S	X	1e-06	TCT	TNC		362	V	L	0.000346	GTT	CTT		362	V	V	0.028915	GTT	GTC		358	I	A	0	ATC	GCN
364	D	X	3e-06	GAT	NNT		366	S	X	0	TCT	TNG		362	V	E	0.000909	GTT	GAA		362	V	V	0.011646	GTT	GTG		358	I	A	0	ATC	GCT
364	D	*	0	GAT	TAA		366	S	X	8e-06	TCT	TNT		362	V	D	3.6e-05	GTT	GAC		362	V	V	1e-05	GTT	GTN		358	I	G	0	ATC	GGC
364	D	Y	6e-06	GAT	TAC		366	S	L	0	TCT	TTA		362	V	E	9.2e-05	GTT	GAG		362	V	X	0	GTT	NAA		358	I	G	0	ATC	GGT
364	D	Y	9.9e-05	GAT	TAT		366	S	F	2e-06	TCT	TTC		362	V	X	0	GTT	GAN		362	V	X	0	GTT	NAT		358	I	X	0	ATC	GNC
364	D	S	0	GAT	TCC		366	S	L	1e-06	TCT	TTG		362	V	D	0.002133	GTT	GAT		362	V	X	0	GTT	NCC		358	I	V	3.1e-05	ATC	GTA
364	D	S	1.6e-05	GAT	TCT		366	S	F	0.000365	TCT	TTT		362	V	A	0.000257	GTT	GCA		362	V	X	0	GTT	NCT		358	I	V	0.012067	ATC	GTC
364	D	C	0	GAT	TGT		366	S	DEL	1e-06	TCT	---		362	V	A	0.000263	GTT	GCC		362	V	X	0	GTT	NGT		358	I	V	2.2e-05	ATC	GTG
364	D	DEL	3e-06	GAT	---		367	V	N	1e-06	GTC	AAC		362	V	A	6.3e-05	GTT	GCG		362	V	X	0	GTT	NNT		358	I	V	9e-06	ATC	GTN
365	Y	N	2e-06	TAT	AAT		367	V	T	1e-06	GTC	ACA		362	V	A	0	GTT	GCN		362	V	X	0	GTT	NTA		358	I	V	4e-06	ATC	GTT
365	Y	T	1e-06	TAT	ACT		367	V	T	0.000159	GTC	ACC		362	V	A	0.018574	GTT	GCT		362	V	X	1e-06	GTT	NTC		358	I	X	0	ATC	NNC
365	Y	S	0	TAT	AGT		367	V	T	1e-06	GTC	ACG		362	V	G	1e-06	GTT	GGA		362	V	X	0	GTT	NTG		358	I	X	5e-06	ATC	NTC
365	Y	I	0	TAT	ATC		367	V	S	0	GTC	AGC		362	V	G	1e-06	GTT	GGC		362	V	X	1e-06	GTT	NTN		358	I	X	0	ATC	NTN
365	Y	I	0.001398	TAT	ATT		367	V	X	2e-06	GTC	ANC		362	V	G	6.8e-05	GTT	GGG		362	V	X	3.2e-05	GTT	NTT		358	I	X	0	ATC	NTT
365	Y	H	8e-06	TAT	CAC		367	V	I	1e-06	GTC	ATA		362	V	G	0.000645	GTT	GGT		362	V	*	0	GTT	TAA		358	I	Y	0.000413	ATC	TAC
365	Y	H	0.000496	TAT	CAT		367	V	I	0.001549	GTC	ATC		362	V	X	0	GTT	GNA		362	V	Y	0	GTT	TAC		358	I	S	0	ATC	TCA
365	Y	P	1e-06	TAT	CCC		367	V	M	1e-06	GTC	ATG		362	V	X	0	GTT	GNC		362	V	Y	0	GTT	TAT		358	I	S	0.000116	ATC	TCC
365	Y	P	1.6e-05	TAT	CCT		367	V	X	0	GTC	ATN		362	V	X	1e-06	GTT	GNG		362	V	S	0	GTT	TCA		358	I	S	0	ATC	TCG
365	Y	R	0	TAT	CGT		367	V	I	1e-06	GTC	ATT		362	V	X	1e-06	GTT	GNN		362	V	S	1e-06	GTT	TCC		358	I	S	0	ATC	TCN
365	Y	L	0	TAT	CTC		367	V	P	2e-06	GTC	CCC		362	V	X	1.6e-05	GTT	GNT		362	V	S	6e-06	GTT	TCT		358	I	C	0	ATC	TGC
365	Y	L	0.000395	TAT	CTT		367	V	L	0	GTC	CTA		362	V	V	0.023993	GTT	GTA		362	V	C	0	GTT	TGC		358	I	X	1e-06	ATC	TNC
365	Y	E	1e-06	TAT	GAG		367	V	L	0.000186	GTC	CTC		362	V	V	0.03819	GTT	GTC		362	V	C	1e-06	GTT	TGT		358	I	L	8.4e-05	ATC	TTA
365	Y	D	3.3e-05	TAT	GAT		367	V	L	0	GTC	CTN		362	V	V	0.025576	GTT	GTG		362	V	L	1e-06	GTT	TTA		358	I	F	0.097589	ATC	TTC
365	Y	A	0	TAT	GCT		367	V	L	0	GTC	CTT		362	V	V	9e-06	GTT	GTN		362	V	F	4e-06	GTT	TTC		358	I	L	7.7e-05	ATC	TTG
365	Y	G	0	TAT	GGT		367	V	E	1e-06	GTC	GAA		362	V	X	0	GTT	NCN		362	V	L	1e-06	GTT	TTG		358	I	X	6e-05	ATC	TTN
365	Y	V	0	TAT	GTT		367	V	D	0.002476	GTC	GAC		362	V	X	1e-06	GTT	NCT		362	V	X	0	GTT	TTN		358	I	F	0.000121	ATC	TTT
365	Y	X	0	TAT	NAN		367	V	E	0	GTC	GAG		362	V	X	0	GTT	NNT		362	V	F	0.000439	GTT	TTT		358	I	DEL	3.3e-05	ATC	---
365	Y	X	1.3e-05	TAT	NAT		367	V	X	1e-06	GTC	GAN		362	V	X	1e-06	GTT	NTA		362	V	DEL	5e-06	GTT	---		359	S	K	9e-06	AGC	AAA
365	Y	X	0	TAT	NNT		367	V	A	9.3e-05	GTC	GCA		362	V	X	1e-06	GTT	NTC		363	A	K	0	GCT	AAG		359	S	N	0.006734	AGC	AAC
365	Y	X	0	TAT	NTT		367	V	A	0.107651	GTC	GCC		362	V	X	1e-06	GTT	NTG		363	A	N	1.2e-05	GCT	AAT		359	S	K	0	AGC	AAG
365	Y	*	6e-06	TAT	TAA		367	V	A	0.002075	GTC	GCG		362	V	X	1e-06	GTT	NTN		363	A	T	1.3e-05	GCT	ACA		359	S	X	0	AGC	AAN
365	Y	Y	0.021557	TAT	TAC		367	V	A	3.4e-05	GTC	GCN		362	V	X	2.7e-05	GTT	NTT		363	A	T	7.1e-05	GCT	ACC		359	S	N	6e-06	AGC	AAT
365	Y	*	1.1e-05	TAT	TAG		367	V	A	5e-06	GTC	GCT		362	V	*	0	GTT	TAA		363	A	T	1e-06	GCT	ACG		359	S	T	6e-06	AGC	ACA
365	Y	X	2.2e-05	TAT	TAN		367	V	G	0.000493	GTC	GGC		362	V	Y	0	GTT	TAC		363	A	T	0	GCT	ACN		359	S	T	0.005893	AGC	ACC
365	Y	S	0	TAT	TCA		367	V	G	0	GTC	GGG		362	V	Y	0	GTT	TAT		363	A	T	0.005175	GCT	ACT		359	S	T	0	AGC	ACN
365	Y	S	7.4e-05	TAT	TCC		367	V	G	0	GTC	GGN		362	V	S	0	GTT	TCA		363	A	S	0	GCT	AGC		359	S	T	9e-06	AGC	ACT
365	Y	S	0	TAT	TCG		367	V	G	0	GTC	GGT		362	V	S	1e-06	GTT	TCC		363	A	S	1e-06	GCT	AGT		359	S	R	0.000543	AGC	AGA
365	Y	S	0	TAT	TCN		367	V	X	0	GTC	GNA		362	V	S	6e-06	GTT	TCT		363	A	I	0	GCT	ATC		359	S	R	0.001593	AGC	AGG
365	Y	S	0.002567	TAT	TCT		367	V	X	0.000855	GTC	GNC		362	V	W	0	GTT	TGG		363	A	I	1e-05	GCT	ATT		359	S	X	2.8e-05	AGC	AGN
365	Y	C	2e-06	TAT	TGC		367	V	X	3e-06	GTC	GNG		362	V	C	0	GTT	TGT		363	A	Q	0	GCT	CAA		359	S	S	0.015449	AGC	AGT
365	Y	W	0	TAT	TGG		367	V	X	1.2e-05	GTC	GNN		362	V	L	2e-06	GTT	TTA		363	A	H	1e-06	GCT	CAC		359	S	X	0	AGC	ANA
365	Y	C	0.000172	TAT	TGT		367	V	X	2e-06	GTC	GNT		362	V	F	5e-06	GTT	TTC		363	A	Q	0	GCT	CAG		359	S	X	0.000484	AGC	ANC
365	Y	X	0	TAT	TNN		367	V	V	0.000255	GTC	GTA		362	V	L	2e-06	GTT	TTG		363	A	X	0	GCT	CAN		359	S	X	1e-06	AGC	ANG
365	Y	X	5e-06	TAT	TNT		367	V	V	0.002242	GTC	GTG		362	V	F	0.0003	GTT	TTT		363	A	H	0.000403	GCT	CAT		359	S	X	2e-06	AGC	ANN
365	Y	F	0.000246	TAT	TTC		367	V	V	0.000255	GTC	GTN		362	V	DEL	1e-05	GTT	---		363	A	P	0.000557	GCT	CCA		359	S	X	7e-06	AGC	ANT
365	Y	X	1e-06	TAT	TTN		367	V	V	0.001807	GTC	GTT		363	A	N	1e-06	GCT	AAC		363	A	P	0.000936	GCT	CCC		359	S	I	1e-06	AGC	ATA
365	Y	F	0.019389	TAT	TTT		367	V	X	1e-06	GTC	NCC		363	A	N	4e-06	GCT	AAT		363	A	P	0.000295	GCT	CCG		359	S	I	0.000817	AGC	ATC
365	Y	DEL	3e-06	TAT	---		367	V	X	7e-06	GTC	NTC		363	A	T	1.9e-05	GCT	ACA		363	A	P	7e-06	GCT	CCN		359	S	M	7e-06	AGC	ATG
366	S	N	2e-06	TCT	AAT		367	V	X	0	GTC	NTN		363	A	T	0.000888	GCT	ACC		363	A	P	0.165064	GCT	CCT		359	S	X	0	AGC	ATN
366	S	T	8.8e-05	TCT	ACA		367	V	Y	1e-06	GTC	TAC		363	A	T	2e-06	GCT	ACG		363	A	R	1e-06	GCT	CGT		359	S	I	4e-06	AGC	ATT
366	S	T	1.2e-05	TCT	ACC		367	V	S	0	GTC	TCA		363	A	T	0	GCT	ACN		363	A	X	2e-06	GCT	CNT		359	S	Q	0	AGC	CAA
366	S	T	0.002211	TCT	ACT		367	V	S	0.001709	GTC	TCC		363	A	T	0.002177	GCT	ACT		363	A	L	0	GCT	CTA		359	S	H	6.2e-05	AGC	CAC
366	S	I	1e-06	TCT	ATT		367	V	S	1e-06	GTC	TCG		363	A	S	0	GCT	AGC		363	A	L	0	GCT	CTC		359	S	Q	0	AGC	CAG
366	S	H	0	TCT	CAC		367	V	S	1e-06	GTC	TCN		363	A	S	0	GCT	AGT		363	A	L	0	GCT	CTG		359	S	H	1e-06	AGC	CAT
366	S	H	3e-06	TCT	CAT		367	V	S	0	GTC	TCT		363	A	I	0	GCT	ATC		363	A	L	0.000108	GCT	CTT		359	S	P	8e-06	AGC	CCC
366	S	P	2e-06	TCT	CCA		367	V	C	0	GTC	TGC		363	A	I	2e-06	GCT	ATT		363	A	E	2e-06	GCT	GAA		359	S	R	2e-06	AGC	CGA
366	S	P	1.2e-05	TCT	CCC		367	V	X	4.6e-05	GTC	TNC		363	A	H	1e-06	GCT	CAT		363	A	D	2e-06	GCT	GAC		359	S	R	0.002092	AGC	CGC
366	S	P	0	TCT	CCG		367	V	X	1e-06	GTC	TNN		363	A	P	0	GCT	CCA		363	A	E	0	GCT	GAG		359	S	R	2e-06	AGC	CGG
366	S	P	0.001819	TCT	CCT		367	V	L	1.1e-05	GTC	TTA		363	A	P	3e-06	GCT	CCC		363	A	D	0.000448	GCT	GAT		359	S	R	0	AGC	CGN
366	S	L	0	TCT	CTT		367	V	F	0.04926	GTC	TTC		363	A	P	0	GCT	CCN		363	A	A	0.013172	GCT	GCA		359	S	R	2e-05	AGC	CGT
366	S	D	0	TCT	GAC		367	V	L	1e-06	GTC	TTG		363	A	P	0.000683	GCT	CCT		363	A	A	0.024116	GCT	GCC		359	S	X	1e-06	AGC	CNC
366	S	D	0	TCT	GAT		367	V	X	1.4e-05	GTC	TTN		363	A	R	0	GCT	CGT		363	A	A	0.001544	GCT	GCG		359	S	X	0	AGC	CNT
366	S	A	0	TCT	GCA		367	V	F	3e-06	GTC	TTT		363	A	L	0	GCT	CTT		363	A	A	3.5e-05	GCT	GCN		359	S	L	0	AGC	CTA
366	S	A	0	TCT	GCC		367	V	DEL	1e-06	GTC	---		363	A	E	2e-06	GCT	GAA		363	A	G	0.000252	GCT	GGA		359	S	L	2.9e-05	AGC	CTC
366	S	A	1e-06	TCT	GCG		368	L	T	2e-06	CTA	ACA		363	A	D	6e-06	GCT	GAC		363	A	G	3e-06	GCT	GGC		359	S	L	0	AGC	CTN
366	S	A	4.5e-05	TCT	GCT		368	L	T	0	CTA	ACC		363	A	E	1e-06	GCT	GAG		363	A	G	0	GCT	GGG		359	S	E	0	AGC	GAA
366	S	V	0	TCT	GTG		368	L	R	0	CTA	AGA		363	A	D	0.000423	GCT	GAT		363	A	G	0	GCT	GGN		359	S	D	0.00013	AGC	GAC
366	S	V	0	TCT	GTT		368	L	X	0	CTA	ANA		363	A	A	0.013626	GCT	GCA		363	A	G	0.003101	GCT	GGT		359	S	E	0	AGC	GAG
366	S	X	0	TCT	NCA		368	L	I	0.00041	CTA	ATA		363	A	A	0.064073	GCT	GCC		363	A	X	0	GCT	GNA		359	S	D	0	AGC	GAT
366	S	X	1e-06	TCT	NCC		368	L	I	3e-06	CTA	ATC		363	A	A	0.006222	GCT	GCG		363	A	X	0	GCT	GNC		359	S	A	1e-06	AGC	GCA
366	S	X	0	TCT	NCG		368	L	M	1e-06	CTA	ATG		363	A	A	3.9e-05	GCT	GCN		363	A	X	0	GCT	GNN		359	S	A	0.000338	AGC	GCC
366	S	X	3e-06	TCT	NCN		368	L	I	0	CTA	ATT		363	A	G	0	GCT	GGA		363	A	X	7e-06	GCT	GNT		359	S	G	1.6e-05	AGC	GGA
366	S	X	2.3e-05	TCT	NCT		368	L	Q	7.4e-05	CTA	CAA		363	A	G	1e-06	GCT	GGC		363	A	V	0.000313	GCT	GTA		359	S	G	0.045645	AGC	GGC
366	S	*	1e-06	TCT	TAA		368	L	H	0	CTA	CAC		363	A	G	0	GCT	GGN		363	A	V	0.000311	GCT	GTC		359	S	G	0.000122	AGC	GGG
366	S	Y	4e-06	TCT	TAC		368	L	Q	0	CTA	CAG		363	A	G	0.001576	GCT	GGT		363	A	V	1e-06	GCT	GTG		359	S	G	1e-06	AGC	GGN
366	S	*	1e-06	TCT	TAG		368	L	P	0.000433	CTA	CCA		363	A	X	0	GCT	GNA		363	A	V	1e-06	GCT	GTN		359	S	G	0.000246	AGC	GGT
366	S	Y	0.000563	TCT	TAT		368	L	P	1.3e-05	CTA	CCC		363	A	X	1e-06	GCT	GNC		363	A	V	0.013297	GCT	GTT		359	S	X	0	AGC	GNA
366	S	S	0.013985	TCT	TCA		368	L	P	1e-06	CTA	CCG		363	A	X	0	GCT	GNN		363	A	X	0	GCT	NCC		359	S	X	2.3e-05	AGC	GNC
366	S	S	0.03257	TCT	TCC		368	L	P	0	CTA	CCT		363	A	X	9e-06	GCT	GNT		363	A	X	0	GCT	NCN		359	S	X	0	AGC	GNG
366	S	S	0.001226	TCT	TCG		368	L	R	1e-05	CTA	CGA		363	A	V	1.7e-05	GCT	GTA		363	A	X	7e-06	GCT	NCT		359	S	X	0	AGC	GNN
366	S	S	4e-06	TCT	TCN		368	L	R	0	CTA	CGT		363	A	V	0.000398	GCT	GTC		363	A	X	0	GCT	NGT		359	S	V	9e-06	AGC	GTC
366	S	*	0	TCT	TGA		368	L	X	2.6e-05	CTA	CNA		363	A	V	6e-06	GCT	GTG		363	A	X	0	GCT	NNT		359	S	X	1e-05	AGC	NAC
366	S	C	0	TCT	TGC		368	L	X	0	CTA	CNC		363	A	V	0.003678	GCT	GTT		363	A	X	0	GCT	NTT		359	S	X	9e-06	AGC	NCC
366	S	C	0.0001	TCT	TGT		368	L	X	0	CTA	CNG		363	A	X	0	GCT	NCA		363	A	Y	0	GCT	TAC		359	S	X	1e-06	AGC	NGA
366	S	X	1e-06	TCT	TNA		368	L	X	0	CTA	CNN		363	A	X	0	GCT	NCC		363	A	Y	2e-06	GCT	TAT		359	S	X	0.00136	AGC	NGC
366	S	X	0	TCT	TNC		368	L	X	0	CTA	CNT		363	A	X	0	GCT	NCG		363	A	S	2e-06	GCT	TCA		359	S	X	2e-06	AGC	NGG
366	S	X	8e-06	TCT	TNT		368	L	L	0.003466	CTA	CTC		363	A	X	0	GCT	NCN		363	A	S	9e-06	GCT	TCC		359	S	X	0	AGC	NGN
366	S	L	2e-06	TCT	TTA		368	L	L	0.003924	CTA	CTG		363	A	X	7e-06	GCT	NCT		363	A	S	0	GCT	TCG		359	S	X	2e-05	AGC	NGT
366	S	F	3e-06	TCT	TTC		368	L	L	5e-06	CTA	CTN		363	A	X	0	GCT	NNT		363	A	S	0.000934	GCT	TCT		359	S	X	4.2e-05	AGC	NNC
366	S	L	1e-06	TCT	TTG		368	L	L	0.00222	CTA	CTT		363	A	X	0	GCT	NTC		363	A	*	0	GCT	TGA		359	S	X	1e-06	AGC	NNT
366	S	F	0.000361	TCT	TTT		368	L	V	0.000201	CTA	GTA		363	A	Y	3e-06	GCT	TAT		363	A	C	0	GCT	TGC		359	S	X	2e-06	AGC	NTC
366	S	DEL	3e-06	TCT	---		368	L	V	0	CTA	GTC		363	A	S	1e-06	GCT	TCA		363	A	C	1e-06	GCT	TGT		359	S	Y	5e-06	AGC	TAC
367	V	N	1e-06	GTC	AAC		368	L	X	1e-06	CTA	NNA		363	A	S	1.6e-05	GCT	TCC		363	A	X	0	GCT	TNT		359	S	S	1e-06	AGC	TCC
367	V	T	0	GTC	ACA		368	L	X	7.5e-05	CTA	NTA		363	A	S	1e-06	GCT	TCG		363	A	L	0	GCT	TTA		359	S	*	1e-06	AGC	TGA
367	V	T	0.000232	GTC	ACC		368	L	X	0	CTA	NTG		363	A	S	0.000409	GCT	TCT		363	A	F	0	GCT	TTC		359	S	C	0.004433	AGC	TGC
367	V	T	2e-06	GTC	ACT		368	L	X	0	CTA	NTT		363	A	C	0	GCT	TGC		363	A	F	1e-05	GCT	TTT		359	S	W	0	AGC	TGG
367	V	S	0	GTC	AGC		368	L	S	0	CTA	TCA		363	A	C	0	GCT	TGT		363	A	DEL	7e-06	GCT	---		359	S	C	3e-06	AGC	TGT
367	V	X	2e-06	GTC	ANC		368	L	*	0	CTA	TGA		363	A	F	0	GCT	TTC		364	D	K	0	GAT	AAA		359	S	X	3e-06	AGC	TNC
367	V	X	0	GTC	ANN		368	L	W	0	CTA	TGG		363	A	F	2e-06	GCT	TTT		364	D	N	4.3e-05	GAT	AAC		359	S	F	0	AGC	TTC
367	V	I	1e-06	GTC	ATA		368	L	X	0	CTA	TNA		363	A	DEL	1e-05	GCT	---		364	D	K	0	GAT	AAG		359	S	DEL	3e-05	AGC	---
367	V	I	0.001507	GTC	ATC		368	L	L	0.000759	CTA	TTA		364	D	K	0	GAT	AAA		364	D	X	0	GAT	AAN		360	N	K	0.003166	AAC	AAA
367	V	X	1e-06	GTC	ATN		368	L	F	3e-06	CTA	TTC		364	D	N	0.000252	GAT	AAC		364	D	N	0.00308	GAT	AAT		360	N	K	0.001956	AAC	AAG
367	V	I	2e-06	GTC	ATT		368	L	L	0	CTA	TTG		364	D	K	1e-06	GAT	AAG		364	D	T	0	GAT	ACC		360	N	X	4e-06	AAC	AAN
367	V	P	3e-06	GTC	CCC		368	L	DEL	1e-06	CTA	---		364	D	N	0.004151	GAT	AAT		364	D	T	9e-06	GAT	ACT		360	N	N	0.003356	AAC	AAT
367	V	L	1e-06	GTC	CTA		369	Y	N	0	TAT	AAC		364	D	T	1e-06	GAT	ACC		364	D	S	0	GAT	AGC		360	N	T	8.7e-05	AAC	ACA
367	V	L	0.000215	GTC	CTC		369	Y	N	6.6e-05	TAT	AAT		364	D	T	9e-06	GAT	ACT		364	D	S	4e-06	GAT	AGT		360	N	T	0.002263	AAC	ACC
367	V	L	0	GTC	CTN		369	Y	T	0	TAT	ACT		364	D	S	0	GAT	AGC		364	D	X	0	GAT	ANT		360	N	T	4e-06	AAC	ACG
367	V	L	1e-06	GTC	CTT		369	Y	H	1.4e-05	TAT	CAC		364	D	S	2e-06	GAT	AGT		364	D	I	0	GAT	ATT		360	N	T	6e-06	AAC	ACT
367	V	E	2e-06	GTC	GAA		369	Y	H	0.001817	TAT	CAT		364	D	X	0	GAT	ANT		364	D	H	0	GAT	CAC		360	N	R	1.8e-05	AAC	AGA
367	V	D	0.002684	GTC	GAC		369	Y	P	0	TAT	CCC		364	D	M	0	GAT	ATG		364	D	H	2.8e-05	GAT	CAT		360	N	S	0.018436	AAC	AGC
367	V	X	0	GTC	GAN		369	Y	P	7e-06	TAT	CCT		364	D	H	0	GAT	CAC		364	D	P	0	GAT	CCC		360	N	R	4.3e-05	AAC	AGG
367	V	D	1e-06	GTC	GAT		369	Y	R	1e-06	TAT	CGT		364	D	H	5.2e-05	GAT	CAT		364	D	P	0	GAT	CCT		360	N	X	0	AAC	AGN
367	V	A	0.000554	GTC	GCA		369	Y	L	2e-06	TAT	CTT		364	D	P	0	GAT	CCC		364	D	R	0	GAT	CGT		360	N	S	1.1e-05	AAC	AGT
367	V	A	0.175281	GTC	GCC		369	Y	E	1e-06	TAT	GAG		364	D	P	1e-06	GAT	CCT		364	D	E	0.000425	GAT	GAA		360	N	X	0	AAC	ANA
367	V	A	9.9e-05	GTC	GCG		369	Y	D	9e-06	TAT	GAT		364	D	R	0	GAT	CGT		364	D	D	0.022292	GAT	GAC		360	N	X	2.4e-05	AAC	ANC
367	V	A	5.9e-05	GTC	GCN		369	Y	X	8e-06	TAT	NAT		364	D	E	0.000529	GAT	GAA		364	D	E	5e-05	GAT	GAG		360	N	X	0	AAC	ANG
367	V	A	0.001933	GTC	GCT		369	Y	*	3e-06	TAT	TAA		364	D	D	0.038537	GAT	GAC		364	D	X	6e-06	GAT	GAN		360	N	X	0	AAC	ANN
367	V	G	1e-06	GTC	GGA		369	Y	Y	0.003649	TAT	TAC		364	D	E	0.000214	GAT	GAG		364	D	A	1e-06	GAT	GCA		360	N	X	0	AAC	ANT
367	V	G	0.000485	GTC	GGC		369	Y	*	1.4e-05	TAT	TAG		364	D	X	6e-06	GAT	GAN		364	D	A	2.6e-05	GAT	GCC		360	N	I	0	AAC	ATA
367	V	G	0	GTC	GGG		369	Y	X	6e-06	TAT	TAN		364	D	A	1e-06	GAT	GCA		364	D	A	0	GAT	GCG		360	N	I	8.1e-05	AAC	ATC
367	V	G	0	GTC	GGN		369	Y	S	1.2e-05	TAT	TCC		364	D	A	4.1e-05	GAT	GCC		364	D	A	0.000925	GAT	GCT		360	N	I	0	AAC	ATT
367	V	X	1e-06	GTC	GNA		369	Y	S	0.000995	TAT	TCT		364	D	A	1e-06	GAT	GCG		364	D	G	0	GAT	GGA		360	N	Q	5.5e-05	AAC	CAA
367	V	X	0.000883	GTC	GNC		369	Y	C	1e-06	TAT	TGC		364	D	A	0	GAT	GCN		364	D	G	3e-06	GAT	GGC		360	N	H	0.005349	AAC	CAC
367	V	X	1e-06	GTC	GNG		369	Y	W	0	TAT	TGG		364	D	A	0.000875	GAT	GCT		364	D	G	0	GAT	GGG		360	N	Q	7e-06	AAC	CAG
367	V	X	1.1e-05	GTC	GNN		369	Y	C	0.000575	TAT	TGT		364	D	G	0	GAT	GGA		364	D	G	0.001306	GAT	GGT		360	N	H	1.4e-05	AAC	CAT
367	V	X	5e-06	GTC	GNT		369	Y	X	0	TAT	TNC		364	D	G	4e-06	GAT	GGC		364	D	X	1e-06	GAT	GNC		360	N	P	6e-06	AAC	CCA
367	V	V	0.00147	GTC	GTA		369	Y	X	0	TAT	TNN		364	D	G	0	GAT	GGG		364	D	X	2.9e-05	GAT	GNT		360	N	P	0.000187	AAC	CCC
367	V	V	0.001216	GTC	GTG		369	Y	X	6e-06	TAT	TNT		364	D	G	0.001137	GAT	GGT		364	D	V	0	GAT	GTC		360	N	P	0	AAC	CCG
367	V	V	0.000238	GTC	GTN		369	Y	F	1e-06	TAT	TTC		364	D	X	1e-06	GAT	GNC		364	D	V	0.000264	GAT	GTT		360	N	P	1e-06	AAC	CCT
367	V	V	0.002055	GTC	GTT		369	Y	L	0	TAT	TTG		364	D	X	2.7e-05	GAT	GNT		364	D	X	0	GAT	NAA		360	N	R	0	AAC	CGA
367	V	X	2e-06	GTC	NCC		369	Y	F	0.006763	TAT	TTT		364	D	V	0	GAT	GTC		364	D	X	3.5e-05	GAT	NAC		360	N	R	6.4e-05	AAC	CGC
367	V	X	5e-06	GTC	NTC		369	Y	DEL	1e-06	TAT	---		364	D	V	0.000136	GAT	GTT		364	D	X	1e-06	GAT	NAN		360	N	R	0	AAC	CGG
367	V	Y	0	GTC	TAC		370	N	K	0.000473	AAT	AAA		364	D	X	1e-06	GAT	NAA		364	D	X	0.001499	GAT	NAT		360	N	R	0	AAC	CGT
367	V	S	1e-06	GTC	TCA		370	N	N	0.035788	AAT	AAC		364	D	X	5.6e-05	GAT	NAC		364	D	X	1e-06	GAT	NCT		360	N	X	0	AAC	CNC
367	V	S	0.000277	GTC	TCC		370	N	K	1.4e-05	AAT	AAG		364	D	X	1e-06	GAT	NAG		364	D	X	2e-06	GAT	NGT		360	N	L	1e-06	AAC	CTC
367	V	S	0	GTC	TCG		370	N	X	2e-06	AAT	AAN		364	D	X	1e-06	GAT	NAN		364	D	X	4e-06	GAT	NNT		360	N	E	0.001112	AAC	GAA
367	V	S	0	GTC	TCN		370	N	T	1e-06	AAT	ACA		364	D	X	0.001453	GAT	NAT		364	D	X	0	GAT	NTT		360	N	D	0.028414	AAC	GAC
367	V	S	2e-06	GTC	TCT		370	N	T	0.000131	AAT	ACC		364	D	X	0	GAT	NCC		364	D	Y	4e-06	GAT	TAC		360	N	E	0.000147	AAC	GAG
367	V	C	1e-06	GTC	TGC		370	N	T	0	AAT	ACG		364	D	X	2e-06	GAT	NCT		364	D	Y	0.000121	GAT	TAT		360	N	D	3.7e-05	AAC	GAT
367	V	C	1e-06	GTC	TGT		370	N	T	0.002764	AAT	ACT		364	D	X	2e-06	GAT	NGT		364	D	S	0	GAT	TCC		360	N	A	6e-06	AAC	GCA
367	V	X	5e-05	GTC	TNC		370	N	R	1.1e-05	AAT	AGA		364	D	X	0	GAT	NNC		364	D	S	1.3e-05	GAT	TCT		360	N	A	6.6e-05	AAC	GCC
367	V	X	0	GTC	TNG		370	N	S	2.9e-05	AAT	AGC		364	D	X	3e-06	GAT	NNT		364	D	C	1.7e-05	GAT	TGT		360	N	A	0	AAC	GCG
367	V	X	0	GTC	TNN		370	N	R	0	AAT	AGG		364	D	X	0	GAT	NTT		364	D	X	0	GAT	TNT		360	N	A	0	AAC	GCT
367	V	X	3e-06	GTC	TNT		370	N	S	0.002894	AAT	AGT		364	D	*	0	GAT	TAA		364	D	F	0	GAT	TTT		360	N	G	0	AAC	GGA
367	V	L	1.4e-05	GTC	TTA		370	N	X	0	AAT	ANC		364	D	Y	7e-06	GAT	TAC		364	D	DEL	7e-06	GAT	---		360	N	G	5.6e-05	AAC	GGC
367	V	F	0.050896	GTC	TTC		370	N	X	0	AAT	ANN		364	D	Y	0.000111	GAT	TAT		365	Y	N	0.000162	TAT	AAT		360	N	G	2e-06	AAC	GGG
367	V	L	9e-06	GTC	TTG		370	N	X	1e-06	AAT	ANT		364	D	S	1e-06	GAT	TCC		365	Y	T	1e-06	TAT	ACT		360	N	G	0	AAC	GGT
367	V	X	1.6e-05	GTC	TTN		370	N	I	0	AAT	ATC		364	D	S	1.6e-05	GAT	TCT		365	Y	I	0	TAT	ATC		360	N	X	0	AAC	GNC
367	V	F	0.002659	GTC	TTT		370	N	I	8e-06	AAT	ATT		364	D	*	0	GAT	TGA		365	Y	I	0.000598	TAT	ATT		360	N	V	0	AAC	GTA
367	V	DEL	2e-06	GTC	---		370	N	Q	1e-06	AAT	CAA		364	D	C	0	GAT	TGC		365	Y	H	7e-06	TAT	CAC		360	N	V	1.7e-05	AAC	GTC
368	L	T	1e-06	CTA	ACA		370	N	H	0.000155	AAT	CAC		364	D	C	1e-06	GAT	TGT		365	Y	X	0	TAT	CAN		360	N	X	6e-06	AAC	NAC
368	L	T	0	CTA	ACC		370	N	H	0.003464	AAT	CAT		364	D	F	0	GAT	TTT		365	Y	H	0.001011	TAT	CAT		360	N	X	0	AAC	NAN
368	L	R	0	CTA	AGA		370	N	P	5e-06	AAT	CCC		364	D	DEL	1e-05	GAT	---		365	Y	P	1e-06	TAT	CCC		360	N	X	0	AAC	NAT
368	L	R	0	CTA	AGG		370	N	P	0.000105	AAT	CCT		365	Y	N	0	TAT	AAC		365	Y	P	1.6e-05	TAT	CCT		360	N	X	0	AAC	NGC
368	L	I	0.001441	CTA	ATA		370	N	R	0	AAT	CGC		365	Y	N	0.00014	TAT	AAT		365	Y	R	1e-06	TAT	CGT		360	N	*	9e-06	AAC	TAA
368	L	I	3e-06	CTA	ATC		370	N	R	1.4e-05	AAT	CGT		365	Y	T	1e-06	TAT	ACT		365	Y	L	0	TAT	CTC		360	N	Y	0.00305	AAC	TAC
368	L	M	5e-06	CTA	ATG		370	N	D	3e-06	AAT	GAC		365	Y	S	0	TAT	AGT		365	Y	L	0.000466	TAT	CTT		360	N	Y	1e-06	AAC	TAT
368	L	I	1e-06	CTA	ATT		370	N	E	0	AAT	GAG		365	Y	I	0	TAT	ATC		365	Y	D	0	TAT	GAC		360	N	S	0	AAC	TCA
368	L	Q	4.9e-05	CTA	CAA		370	N	D	0.002139	AAT	GAT		365	Y	X	0	TAT	ATN		365	Y	E	1e-06	TAT	GAG		360	N	S	9e-06	AAC	TCC
368	L	H	0	CTA	CAC		370	N	A	0	AAT	GCC		365	Y	I	0.001104	TAT	ATT		365	Y	D	1.5e-05	TAT	GAT		360	N	*	0	AAC	TGA
368	L	Q	1e-06	CTA	CAG		370	N	A	9e-06	AAT	GCT		365	Y	Q	0	TAT	CAA		365	Y	A	0	TAT	GCT		360	N	C	1e-06	AAC	TGC
368	L	H	0	CTA	CAT		370	N	G	5.3e-05	AAT	GGT		365	Y	H	3e-05	TAT	CAC		365	Y	G	0	TAT	GGT		360	N	F	0	AAC	TTC
368	L	P	0.000552	CTA	CCA		370	N	V	0	AAT	GTT		365	Y	Q	0	TAT	CAG		365	Y	V	0	TAT	GTC		360	N	DEL	2.9e-05	AAC	---
368	L	P	1.6e-05	CTA	CCC		370	N	X	0	AAT	NAC		365	Y	H	0.000653	TAT	CAT		365	Y	V	0	TAT	GTT		361	C	K	1.7e-05	TGT	AAA
368	L	P	7e-06	CTA	CCG		370	N	X	6e-06	AAT	NAT		365	Y	P	1e-06	TAT	CCC		365	Y	X	0	TAT	NAC		361	C	N	1e-06	TGT	AAC
368	L	P	1e-06	CTA	CCT		370	N	Y	0	AAT	TAC		365	Y	P	0	TAT	CCG		365	Y	X	0	TAT	NAN		361	C	K	0	TGT	AAG
368	L	R	1.4e-05	CTA	CGA		370	N	Y	0.000295	AAT	TAT		365	Y	P	1.5e-05	TAT	CCT		365	Y	X	1.1e-05	TAT	NAT		361	C	N	1e-06	TGT	AAT
368	L	R	1e-06	CTA	CGG		370	N	S	2e-06	AAT	TCT		365	Y	R	1e-06	TAT	CGT		365	Y	X	0	TAT	NNT		361	C	T	0.001078	TGT	ACA
368	L	X	2.6e-05	CTA	CNA		370	N	DEL	1e-06	AAT	---		365	Y	L	0	TAT	CTC		365	Y	X	0	TAT	NTC		361	C	T	1.3e-05	TGT	ACC
368	L	X	0	CTA	CNC		371	S	T	0	TCC	ACA		365	Y	L	0.00011	TAT	CTT		365	Y	X	0	TAT	NTT		361	C	T	0	TGT	ACG
368	L	X	1e-06	CTA	CNG		371	S	T	0.000465	TCC	ACC		365	Y	D	0	TAT	GAC		365	Y	*	1.2e-05	TAT	TAA		361	C	T	0	TGT	ACT
368	L	X	0	CTA	CNN		371	S	H	0	TCC	CAC		365	Y	E	1e-06	TAT	GAG		365	Y	Y	0.025463	TAT	TAC		361	C	S	4e-06	TGT	AGC
368	L	X	0	CTA	CNT		371	S	P	3e-06	TCC	CCA		365	Y	D	8e-06	TAT	GAT		365	Y	*	1.4e-05	TAT	TAG		361	C	S	0.000569	TGT	AGT
368	L	L	0.003531	CTA	CTC		371	S	P	0.000817	TCC	CCC		365	Y	A	0	TAT	GCT		365	Y	X	2.3e-05	TAT	TAN		361	C	I	1e-06	TGT	ATA
368	L	L	0.019119	CTA	CTG		371	S	P	0	TCC	CCG		365	Y	V	1e-06	TAT	GTT		365	Y	S	0	TAT	TCA		361	C	I	0	TGT	ATT
368	L	L	6e-06	CTA	CTN		371	S	P	2e-06	TCC	CCT		365	Y	X	0	TAT	NAC		365	Y	S	8e-05	TAT	TCC		361	C	Q	0	TGT	CAA
368	L	L	0.005242	CTA	CTT		371	S	L	0	TCC	CTA		365	Y	X	0	TAT	NAN		365	Y	S	0	TAT	TCG		361	C	H	4e-06	TGT	CAC
368	L	V	4e-06	CTA	GTA		371	S	L	7.5e-05	TCC	CTC		365	Y	X	1.1e-05	TAT	NAT		365	Y	S	0	TAT	TCN		361	C	Q	0	TGT	CAG
368	L	X	0	CTA	NCA		371	S	A	1e-06	TCC	GCA		365	Y	X	0	TAT	NGT		365	Y	S	0.002377	TAT	TCT		361	C	H	5.2e-05	TGT	CAT
368	L	X	0	CTA	NNA		371	S	A	0.0001	TCC	GCC		365	Y	X	1e-06	TAT	NTT		365	Y	C	0.000233	TAT	TGC		361	C	P	3e-06	TGT	CCA
368	L	X	7.4e-05	CTA	NTA		371	S	A	0	TCC	GCT		365	Y	*	6e-06	TAT	TAA		365	Y	W	0	TAT	TGG		361	C	P	1e-06	TGT	CCC
368	L	X	0	CTA	NTC		371	S	V	0	TCC	GTC		365	Y	Y	0.025938	TAT	TAC		365	Y	X	0	TAT	TGN		361	C	P	0	TGT	CCT
368	L	X	1e-06	CTA	NTG		371	S	X	0	TCC	NCA		365	Y	*	1.1e-05	TAT	TAG		365	Y	C	0.001231	TAT	TGT		361	C	R	0	TGT	CGA
368	L	X	1e-06	CTA	NTT		371	S	X	2e-06	TCC	NCC		365	Y	X	2.2e-05	TAT	TAN		365	Y	X	0	TAT	TNC		361	C	R	6.8e-05	TGT	CGC
368	L	S	1e-06	CTA	TCA		371	S	*	1e-06	TCC	TAA		365	Y	S	0	TAT	TCA		365	Y	X	1e-06	TAT	TNN		361	C	R	1e-06	TGT	CGG
368	L	S	0	CTA	TCC		371	S	Y	0.000428	TCC	TAC		365	Y	S	7.8e-05	TAT	TCC		365	Y	X	5e-06	TAT	TNT		361	C	R	0	TGT	CGN
368	L	*	0	CTA	TGA		371	S	Y	1e-06	TCC	TAT		365	Y	S	0	TAT	TCG		365	Y	F	0.000908	TAT	TTC		361	C	R	0.002619	TGT	CGT
368	L	W	0	CTA	TGG		371	S	S	0.002404	TCC	TCA		365	Y	S	0	TAT	TCN		365	Y	L	0	TAT	TTG		361	C	L	0	TGT	CTA
368	L	X	0	CTA	TNA		371	S	S	0.000111	TCC	TCG		365	Y	S	0.002484	TAT	TCT		365	Y	X	0	TAT	TTN		361	C	L	2e-06	TGT	CTC
368	L	L	0.001426	CTA	TTA		371	S	S	2e-05	TCC	TCN		365	Y	C	2.2e-05	TAT	TGC		365	Y	F	0.007948	TAT	TTT		361	C	L	0	TGT	CTG
368	L	F	4e-06	CTA	TTC		371	S	S	0.005779	TCC	TCT		365	Y	W	0	TAT	TGG		365	Y	DEL	7e-06	TAT	---		361	C	L	1.8e-05	TGT	CTT
368	L	L	2.3e-05	CTA	TTG		371	S	C	0.000202	TCC	TGC		365	Y	C	0.000854	TAT	TGT		366	S	N	1e-06	TCT	AAT		361	C	D	0	TGT	GAC
368	L	F	1e-06	CTA	TTT		371	S	X	6e-06	TCC	TNC		365	Y	X	0	TAT	TNC		366	S	T	8e-06	TCT	ACA		361	C	D	0	TGT	GAT
368	L	DEL	2e-06	CTA	---		371	S	X	0	TCC	TNT		365	Y	X	1e-06	TAT	TNN		366	S	T	0	TCT	ACC		361	C	A	3.8e-05	TGT	GCA
369	Y	N	0.000305	TAT	AAT		371	S	L	0	TCC	TTA		365	Y	X	5e-06	TAT	TNT		366	S	T	0	TCT	ACG		361	C	G	1e-06	TGT	GGC
369	Y	T	1e-06	TAT	ACT		371	S	F	0.000808	TCC	TTC		365	Y	L	5.7e-05	TAT	TTA		366	S	T	0.001453	TCT	ACT		361	C	G	0	TGT	GGG
369	Y	I	0	TAT	ATC		371	S	L	0	TCC	TTG		365	Y	F	4.7e-05	TAT	TTC		366	S	I	1e-06	TCT	ATT		361	C	G	7.8e-05	TGT	GGT
369	Y	I	0	TAT	ATT		371	S	F	2e-06	TCC	TTT		365	Y	L	1.9e-05	TAT	TTG		366	S	H	0	TCT	CAC		361	C	V	0	TGT	GTC
369	Y	H	5e-05	TAT	CAC		371	S	DEL	1e-06	TCC	---		365	Y	X	1e-06	TAT	TTN		366	S	H	2e-06	TCT	CAT		361	C	V	0	TGT	GTT
369	Y	Q	0	TAT	CAG		372	A	K	1.4e-05	GCA	AAA		365	Y	F	0.035584	TAT	TTT		366	S	P	0.000365	TCT	CCA		361	C	X	0	TGT	NCA
369	Y	H	0.002331	TAT	CAT		372	A	N	0	GCA	AAC		365	Y	DEL	9e-06	TAT	---		366	S	P	4.8e-05	TCT	CCC		361	C	X	0	TGT	NGC
369	Y	P	2e-06	TAT	CCC		372	A	N	0	GCA	AAT		366	S	N	1e-06	TCT	AAT		366	S	P	0	TCT	CCG		361	C	X	1e-06	TGT	NGN
369	Y	P	1e-05	TAT	CCT		372	A	T	0.006989	GCA	ACA		366	S	T	0	TCT	ACA		366	S	P	0.002221	TCT	CCT		361	C	X	4e-06	TGT	NGT
369	Y	R	1e-06	TAT	CGT		372	A	T	3.1e-05	GCA	ACC		366	S	T	0.000184	TCT	ACC		366	S	R	0	TCT	CGT		361	C	*	0	TGT	TAA
369	Y	L	8.9e-05	TAT	CTC		372	A	T	1e-05	GCA	ACG		366	S	T	0.001737	TCT	ACT		366	S	X	0	TCT	CNT		361	C	Y	6.5e-05	TGT	TAC
369	Y	L	1.4e-05	TAT	CTT		372	A	T	1.2e-05	GCA	ACT		366	S	I	0	TCT	ATC		366	S	L	0	TCT	CTA		361	C	*	1e-06	TGT	TAG
369	Y	D	0	TAT	GAC		372	A	R	0	GCA	AGA		366	S	I	1.2e-05	TCT	ATT		366	S	L	0	TCT	CTC		361	C	Y	0.001175	TGT	TAT
369	Y	E	0	TAT	GAG		372	A	I	1e-06	GCA	ATA		366	S	H	0	TCT	CAC		366	S	L	7e-05	TCT	CTT		361	C	S	0	TGT	TCA
369	Y	D	5e-05	TAT	GAT		372	A	M	0	GCA	ATG		366	S	H	3e-06	TCT	CAT		366	S	D	0	TCT	GAT		361	C	S	0	TGT	TCC
369	Y	A	0	TAT	GCT		372	A	I	0	GCA	ATT		366	S	P	2e-06	TCT	CCA		366	S	A	1e-06	TCT	GCA		361	C	S	2.2e-05	TGT	TCT
369	Y	G	1.6e-05	TAT	GGT		372	A	Q	4e-06	GCA	CAA		366	S	P	0.000113	TCT	CCC		366	S	A	1e-06	TCT	GCC		361	C	*	5.6e-05	TGT	TGA
369	Y	V	0	TAT	GTC		372	A	H	0	GCA	CAC		366	S	P	1e-06	TCT	CCG		366	S	A	1e-06	TCT	GCG		361	C	C	0.030227	TGT	TGC
369	Y	V	1e-06	TAT	GTT		372	A	P	0.002043	GCA	CCA		366	S	P	0.00198	TCT	CCT		366	S	A	0.000169	TCT	GCT		361	C	W	0.000137	TGT	TGG
369	Y	X	0	TAT	NAC		372	A	P	4e-06	GCA	CCC		366	S	R	0	TCT	CGT		366	S	V	0	TCT	GTG		361	C	X	8e-06	TGT	TGN
369	Y	X	1e-05	TAT	NAT		372	A	P	0	GCA	CCG		366	S	L	0	TCT	CTA		366	S	V	0	TCT	GTT		361	C	X	0	TGT	TNN
369	Y	X	0	TAT	NCT		372	A	P	0	GCA	CCT		366	S	L	0	TCT	CTC		366	S	X	1e-06	TCT	NCA		361	C	X	4e-06	TGT	TNT
369	Y	X	0	TAT	NTT		372	A	X	0	GCA	CNA		366	S	L	1e-06	TCT	CTT		366	S	X	1e-06	TCT	NCC		361	C	L	0	TGT	TTA
369	Y	*	8e-06	TAT	TAA		372	A	L	0	GCA	CTA		366	S	E	0	TCT	GAA		366	S	X	3e-06	TCT	NCN		361	C	F	1.1e-05	TGT	TTC
369	Y	Y	0.015466	TAT	TAC		372	A	E	0.000592	GCA	GAA		366	S	E	0	TCT	GAG		366	S	X	2e-05	TCT	NCT		361	C	L	0	TGT	TTG
369	Y	*	1.3e-05	TAT	TAG		372	A	D	3e-06	GCA	GAC		366	S	D	0	TCT	GAT		366	S	X	0	TCT	NNT		361	C	F	0.000291	TGT	TTT
369	Y	X	5e-06	TAT	TAN		372	A	E	3e-06	GCA	GAG		366	S	A	0	TCT	GCA		366	S	X	0	TCT	NTT		361	C	DEL	2.8e-05	TGT	---
369	Y	S	3.8e-05	TAT	TCC		372	A	D	2e-06	GCA	GAT		366	S	A	0	TCT	GCC		366	S	*	8e-06	TCT	TAA		362	V	N	0	GTT	AAC
369	Y	S	0	TAT	TCN		372	A	A	0.001338	GCA	GCC		366	S	A	1e-06	TCT	GCG		366	S	Y	2e-06	TCT	TAC		362	V	N	1e-06	GTT	AAT
369	Y	S	0.00103	TAT	TCT		372	A	A	0.010797	GCA	GCG		366	S	A	9e-06	TCT	GCT		366	S	*	1e-06	TCT	TAG		362	V	T	0	GTT	ACA
369	Y	C	3.8e-05	TAT	TGC		372	A	A	3e-06	GCA	GCN		366	S	G	0	TCT	GGG		366	S	Y	0.000253	TCT	TAT		362	V	T	2e-06	GTT	ACC
369	Y	W	0	TAT	TGG		372	A	A	0.015828	GCA	GCT		366	S	V	0	TCT	GTT		366	S	S	0.055477	TCT	TCA		362	V	T	2e-05	GTT	ACT
369	Y	C	0.00128	TAT	TGT		372	A	G	0.000417	GCA	GGA		366	S	X	0	TCT	NCA		366	S	S	0.026159	TCT	TCC		362	V	S	1e-06	GTT	AGT
369	Y	X	0	TAT	TNC		372	A	G	1e-06	GCA	GGC		366	S	X	1e-06	TCT	NCC		366	S	S	0.001179	TCT	TCG		362	V	X	0	GTT	ANA
369	Y	X	0	TAT	TNN		372	A	X	4e-06	GCA	GNA		366	S	X	0	TCT	NCG		366	S	S	3e-06	TCT	TCN		362	V	X	0	GTT	ANC
369	Y	X	8e-06	TAT	TNT		372	A	X	0	GCA	GNG		366	S	X	3e-06	TCT	NCN		366	S	*	0	TCT	TGA		362	V	X	0	GTT	ANN
369	Y	L	0	TAT	TTA		372	A	V	0.000417	GCA	GTA		366	S	X	1.9e-05	TCT	NCT		366	S	C	2.5e-05	TCT	TGT		362	V	X	6e-06	GTT	ANT
369	Y	F	0.003531	TAT	TTC		372	A	V	3e-06	GCA	GTC		366	S	X	0	TCT	NTT		366	S	X	1e-06	TCT	TNA		362	V	I	4.4e-05	GTT	ATA
369	Y	L	0	TAT	TTG		372	A	V	4e-05	GCA	GTG		366	S	*	2e-06	TCT	TAA		366	S	X	0	TCT	TNC		362	V	I	3.8e-05	GTT	ATC
369	Y	F	0.012185	TAT	TTT		372	A	V	3e-06	GCA	GTT		366	S	Y	4e-06	TCT	TAC		366	S	X	0	TCT	TNN		362	V	M	1e-06	GTT	ATG
369	Y	DEL	3e-06	TAT	---		372	A	X	1e-06	GCA	NCA		366	S	*	1e-06	TCT	TAG		366	S	X	7e-06	TCT	TNT		362	V	X	0	GTT	ATN
370	N	K	0.001379	AAT	AAA		372	A	*	2e-06	GCA	TAA		366	S	Y	0.000467	TCT	TAT		366	S	L	8e-06	TCT	TTA		362	V	I	0.003069	GTT	ATT
370	N	N	0.015836	AAT	AAC		372	A	S	0.000772	GCA	TCA		366	S	S	0.014679	TCT	TCA		366	S	F	0.00012	TCT	TTC		362	V	P	0	GTT	CCT
370	N	K	7.3e-05	AAT	AAG		372	A	S	2.2e-05	GCA	TCC		366	S	S	0.035111	TCT	TCC		366	S	L	1e-06	TCT	TTG		362	V	X	0	GTT	CNT
370	N	X	2e-06	AAT	AAN		372	A	S	3e-06	GCA	TCG		366	S	S	0.004218	TCT	TCG		366	S	F	0.000332	TCT	TTT		362	V	L	0	GTT	CTA
370	N	T	3e-06	AAT	ACA		372	A	S	2e-06	GCA	TCT		366	S	S	3e-06	TCT	TCN		366	S	DEL	8e-06	TCT	---		362	V	L	1e-06	GTT	CTC
370	N	T	5.5e-05	AAT	ACC		372	A	X	0	GCA	TNA		366	S	*	0	TCT	TGA		367	V	N	2e-06	GTC	AAC		362	V	L	0.000132	GTT	CTT
370	N	T	0	AAT	ACG		372	A	L	1e-06	GCA	TTA		366	S	C	0	TCT	TGC		367	V	T	0	GTC	ACA		362	V	E	7.1e-05	GTT	GAA
370	N	T	0.00293	AAT	ACT		372	A	F	0	GCA	TTC		366	S	C	1.9e-05	TCT	TGT		367	V	T	3.3e-05	GTC	ACC		362	V	D	0.000155	GTT	GAC
370	N	R	0	AAT	AGA		372	A	L	0	GCA	TTG		366	S	X	0	TCT	TNA		367	V	T	2e-06	GTC	ACT		362	V	X	0	GTT	GAN
370	N	S	9e-06	AAT	AGC		372	A	DEL	1e-06	GCA	---		366	S	X	1e-06	TCT	TNC		367	V	S	2e-06	GTC	AGC		362	V	D	0.004433	GTT	GAT
370	N	R	0	AAT	AGG		373	S	K	3e-06	TCA	AAA		366	S	X	8e-06	TCT	TNT		367	V	X	3e-06	GTC	ANC		362	V	A	8.3e-05	GTT	GCA
370	N	S	0.003413	AAT	AGT		373	S	T	0.005752	TCA	ACA		366	S	L	8.7e-05	TCT	TTA		367	V	X	0	GTC	ANN		362	V	A	0.000871	GTT	GCC
370	N	X	0	AAT	ANN		373	S	T	3e-06	TCA	ACC		366	S	F	5e-06	TCT	TTC		367	V	I	3e-06	GTC	ATA		362	V	A	7e-06	GTT	GCG
370	N	X	3e-06	AAT	ANT		373	S	T	1e-06	TCA	ACG		366	S	L	4e-06	TCT	TTG		367	V	I	0.001969	GTC	ATC		362	V	A	1e-06	GTT	GCN
370	N	I	0	AAT	ATC		373	S	T	0	TCA	ACN		366	S	F	0.000807	TCT	TTT		367	V	M	2e-06	GTC	ATG		362	V	A	0.012504	GTT	GCT
370	N	I	0.000144	AAT	ATT		373	S	T	0	TCA	ACT		366	S	DEL	1e-05	TCT	---		367	V	X	1e-06	GTC	ATN		362	V	G	0	GTT	GGA
370	N	Q	5e-06	AAT	CAA		373	S	X	0	TCA	ANA		367	V	N	2e-06	GTC	AAC		367	V	I	2.8e-05	GTC	ATT		362	V	G	1e-06	GTT	GGC
370	N	H	8.1e-05	AAT	CAC		373	S	I	0	TCA	ATA		367	V	T	0	GTC	ACA		367	V	P	5e-06	GTC	CCC		362	V	G	0	GTT	GGG
370	N	Q	1e-06	AAT	CAG		373	S	Q	2e-06	TCA	CAA		367	V	T	0.000136	GTC	ACC		367	V	P	0	GTC	CCT		362	V	G	0	GTT	GGN
370	N	H	0.003903	AAT	CAT		373	S	P	0.005396	TCA	CCA		367	V	T	0	GTC	ACT		367	V	R	0	GTC	CGC		362	V	G	0.000664	GTT	GGT
370	N	P	4e-06	AAT	CCC		373	S	P	1.2e-05	TCA	CCC		367	V	S	1e-06	GTC	AGC		367	V	X	0	GTC	CNC		362	V	X	4.7e-05	GTT	GNA
370	N	P	0	AAT	CCG		373	S	P	1e-06	TCA	CCG		367	V	X	3e-06	GTC	ANC		367	V	L	1.5e-05	GTC	CTC		362	V	X	6e-05	GTT	GNC
370	N	P	0.000117	AAT	CCT		373	S	P	0	TCA	CCN		367	V	X	0	GTC	ANN		367	V	L	0	GTC	CTG		362	V	X	3e-06	GTT	GNG
370	N	R	0	AAT	CGC		373	S	L	1e-06	TCA	CTA		367	V	I	2e-06	GTC	ATA		367	V	L	0	GTC	CTT		362	V	X	6e-06	GTT	GNN
370	N	R	1.3e-05	AAT	CGT		373	S	E	3e-06	TCA	GAA		367	V	I	0.002687	GTC	ATC		367	V	E	4e-06	GTC	GAA		362	V	X	0.001407	GTT	GNT
370	N	L	1e-06	AAT	CTT		373	S	E	0	TCA	GAG		367	V	M	1e-06	GTC	ATG		367	V	D	0.006168	GTC	GAC		362	V	V	0.029438	GTT	GTA
370	N	E	1e-06	AAT	GAA		373	S	A	0.017281	TCA	GCA		367	V	X	1e-06	GTC	ATN		367	V	X	2e-06	GTC	GAN		362	V	V	0.037701	GTT	GTC
370	N	D	0.000439	AAT	GAC		373	S	A	9e-06	TCA	GCC		367	V	I	3e-06	GTC	ATT		367	V	D	1e-06	GTC	GAT		362	V	V	0.00201	GTT	GTG
370	N	E	0	AAT	GAG		373	S	A	0.000618	TCA	GCG		367	V	P	2e-06	GTC	CCC		367	V	A	2.5e-05	GTC	GCA		362	V	V	5.4e-05	GTT	GTN
370	N	D	0.003671	AAT	GAT		373	S	A	1e-06	TCA	GCN		367	V	R	0	GTC	CGC		367	V	A	0.037249	GTC	GCC		362	V	X	0	GTT	NCN
370	N	A	1e-06	AAT	GCC		373	S	A	0	TCA	GCT		367	V	X	1e-06	GTC	CNC		367	V	A	1.5e-05	GTC	GCG		362	V	X	0	GTT	NCT
370	N	A	1.4e-05	AAT	GCT		373	S	G	0	TCA	GGA		367	V	L	0	GTC	CTA		367	V	A	1.4e-05	GTC	GCN		362	V	X	0	GTT	NNA
370	N	G	0	AAT	GGC		373	S	G	0	TCA	GGG		367	V	L	0.000433	GTC	CTC		367	V	A	0.001105	GTC	GCT		362	V	X	1e-06	GTT	NNC
370	N	G	3e-06	AAT	GGT		373	S	X	0	TCA	GNA		367	V	L	0	GTC	CTG		367	V	G	1e-06	GTC	GGA		362	V	X	1.4e-05	GTT	NNT
370	N	X	0	AAT	NAC		373	S	V	3e-06	TCA	GTA		367	V	L	0	GTC	CTT		367	V	G	0.004039	GTC	GGC		362	V	X	1e-06	GTT	NTA
370	N	X	0	AAT	NAN		373	S	V	0	TCA	GTC		367	V	E	6e-06	GTC	GAA		367	V	G	0	GTC	GGG		362	V	X	1e-06	GTT	NTC
370	N	X	4e-06	AAT	NAT		373	S	V	0	TCA	GTG		367	V	D	0.005194	GTC	GAC		367	V	G	1e-06	GTC	GGN		362	V	X	7e-06	GTT	NTN
370	N	X	0	AAT	NCT		373	S	X	1e-06	TCA	NCA		367	V	E	0	GTC	GAG		367	V	G	0.000111	GTC	GGT		362	V	X	1.4e-05	GTT	NTT
370	N	Y	0	AAT	TAC		373	S	*	0.000113	TCA	TAA		367	V	X	2e-06	GTC	GAN		367	V	X	2e-06	GTC	GNA		362	V	Y	1e-06	GTT	TAT
370	N	Y	4.1e-05	AAT	TAT		373	S	Y	0	TCA	TAC		367	V	D	7.3e-05	GTC	GAT		367	V	X	0.000886	GTC	GNC		362	V	S	0	GTT	TCA
370	N	S	0	AAT	TCT		373	S	*	1e-06	TCA	TAG		367	V	A	0.000417	GTC	GCA		367	V	X	5e-06	GTC	GNG		362	V	S	1e-06	GTT	TCC
370	N	C	0	AAT	TGT		373	S	Y	0	TCA	TAT		367	V	A	0.083448	GTC	GCC		367	V	X	1.2e-05	GTC	GNN		362	V	S	4e-06	GTT	TCT
370	N	DEL	2e-06	AAT	---		373	S	S	0.001543	TCA	TCC		367	V	A	1e-06	GTC	GCG		367	V	X	4.5e-05	GTC	GNT		362	V	C	0	GTT	TGC
371	S	N	0	TCC	AAC		373	S	S	0.004181	TCA	TCG		367	V	A	2.5e-05	GTC	GCN		367	V	V	0.003104	GTC	GTA		362	V	C	0	GTT	TGT
371	S	T	1e-06	TCC	ACA		373	S	S	5.1e-05	TCA	TCN		367	V	A	0.000481	GTC	GCT		367	V	V	0.005047	GTC	GTG		362	V	X	0	GTT	TNA
371	S	T	0.002673	TCC	ACC		373	S	S	0.001068	TCA	TCT		367	V	G	1e-06	GTC	GGA		367	V	V	0.000288	GTC	GTN		362	V	X	2e-06	GTT	TNT
371	S	T	7.1e-05	TCC	ACT		373	S	*	5e-06	TCA	TGA		367	V	G	0.001358	GTC	GGC		367	V	V	0.049925	GTC	GTT		362	V	L	5e-06	GTT	TTA
371	S	I	2e-06	TCC	ATC		373	S	C	0	TCA	TGC		367	V	G	0	GTC	GGN		367	V	X	0	GTC	NCC		362	V	F	1.3e-05	GTT	TTC
371	S	H	0	TCC	CAC		373	S	W	0	TCA	TGG		367	V	G	1e-06	GTC	GGT		367	V	X	7e-06	GTC	NTC		362	V	L	0	GTT	TTG
371	S	P	5e-06	TCC	CCA		373	S	X	1.2e-05	TCA	TNA		367	V	X	2e-06	GTC	GNA		367	V	X	0	GTC	NTN		362	V	F	0.000635	GTT	TTT
371	S	P	0.001385	TCC	CCC		373	S	L	0.002451	TCA	TTA		367	V	X	0.000917	GTC	GNC		367	V	X	1e-06	GTC	NTT		362	V	DEL	2.8e-05	GTT	---
371	S	P	1e-06	TCC	CCG		373	S	F	5e-06	TCA	TTC		367	V	X	1e-06	GTC	GNG		367	V	Y	1e-06	GTC	TAC		363	A	K	0	GCT	AAA
371	S	P	1.8e-05	TCC	CCT		373	S	L	3e-06	TCA	TTG		367	V	X	1.4e-05	GTC	GNN		367	V	S	2.2e-05	GTC	TCC		363	A	N	0	GCT	AAC
371	S	L	0	TCC	CTA		373	S	X	0	TCA	TTN		367	V	X	4e-06	GTC	GNT		367	V	S	0	GTC	TCT		363	A	K	0	GCT	AAG
371	S	L	7e-05	TCC	CTC		373	S	F	1e-06	TCA	TTT		367	V	V	0.002341	GTC	GTA		367	V	C	1e-06	GTC	TGC		363	A	N	4e-06	GCT	AAT
371	S	L	0	TCC	CTG		373	S	DEL	1e-06	TCA	---		367	V	V	0.001407	GTC	GTG		367	V	X	2e-06	GTC	TNC		363	A	T	0.000495	GCT	ACA
371	S	L	0	TCC	CTT		374	F	T	0	TTT	ACT		367	V	V	0.000268	GTC	GTN		367	V	X	0	GTC	TNT		363	A	T	0.000508	GCT	ACC
371	S	E	0	TCC	GAA		374	F	I	0	TTT	ATA		367	V	V	0.003715	GTC	GTT		367	V	L	1e-06	GTC	TTA		363	A	T	4.2e-05	GCT	ACG
371	S	A	1e-06	TCC	GCA		374	F	I	0	TTT	ATC		367	V	X	1e-06	GTC	NCC		367	V	F	0.001937	GTC	TTC		363	A	T	0.005415	GCT	ACT
371	S	A	0.000108	TCC	GCC		374	F	I	5e-05	TTT	ATT		367	V	X	0	GTC	NTA		367	V	L	1e-06	GTC	TTG		363	A	S	0	GCT	AGC
371	S	A	0	TCC	GCG		374	F	H	0	TTT	CAT		367	V	X	7e-06	GTC	NTC		367	V	X	1e-06	GTC	TTN		363	A	S	4.2e-05	GCT	AGT
371	S	A	0	TCC	GCT		374	F	P	2e-06	TTT	CCC		367	V	X	0	GTC	NTN		367	V	F	8e-06	GTC	TTT		363	A	I	0	GCT	ATA
371	S	V	0	TCC	GTC		374	F	P	2.2e-05	TTT	CCT		367	V	*	0	GTC	TAA		367	V	DEL	7e-06	GTC	---		363	A	I	1e-06	GCT	ATC
371	S	X	2e-06	TCC	NCC		374	F	R	0	TTT	CGT		367	V	Y	1e-06	GTC	TAC		368	L	T	1e-06	CTA	ACA		363	A	M	0	GCT	ATG
371	S	*	2e-06	TCC	TAA		374	F	L	5.5e-05	TTT	CTA		367	V	S	4.3e-05	GTC	TCC		368	L	T	0	CTA	ACT		363	A	I	7e-05	GCT	ATT
371	S	Y	0.001303	TCC	TAC		374	F	L	1.6e-05	TTT	CTC		367	V	S	0	GTC	TCT		368	L	R	0	CTA	AGA		363	A	H	0	GCT	CAC
371	S	*	0	TCC	TAG		374	F	L	0.001906	TTT	CTT		367	V	*	0	GTC	TGA		368	L	X	0	CTA	ANA		363	A	H	2e-06	GCT	CAT
371	S	Y	1e-06	TCC	TAT		374	F	A	1e-06	TTT	GCT		367	V	C	0	GTC	TGC		368	L	I	0.001434	CTA	ATA		363	A	P	4e-06	GCT	CCA
371	S	S	0.00298	TCC	TCA		374	F	G	0	TTT	GGT		367	V	C	0	GTC	TGT		368	L	I	4e-06	CTA	ATC		363	A	P	0.000241	GCT	CCC
371	S	S	0.001622	TCC	TCG		374	F	V	6e-06	TTT	GTC		367	V	X	7e-06	GTC	TNC		368	L	M	3e-06	CTA	ATG		363	A	P	0	GCT	CCG
371	S	S	1.8e-05	TCC	TCN		374	F	V	0	TTT	GTG		367	V	X	0	GTC	TNN		368	L	X	0	CTA	ATN		363	A	P	0.002896	GCT	CCT
371	S	S	0.008632	TCC	TCT		374	F	V	0.000231	TTT	GTT		367	V	L	4e-06	GTC	TTA		368	L	I	1e-06	CTA	ATT		363	A	R	0	GCT	CGT
371	S	C	0.000184	TCC	TGC		374	F	X	2e-06	TTT	NTN		367	V	F	0.008662	GTC	TTC		368	L	Q	0.000113	CTA	CAA		363	A	X	0	GCT	CNT
371	S	C	0	TCC	TGT		374	F	X	2e-06	TTT	NTT		367	V	L	0	GTC	TTG		368	L	H	0	CTA	CAC		363	A	L	0	GCT	CTC
371	S	X	0	TCC	TNA		374	F	Y	0	TTT	TAC		367	V	X	3e-06	GTC	TTN		368	L	Q	1e-06	CTA	CAG		363	A	L	1e-06	GCT	CTT
371	S	X	6e-06	TCC	TNC		374	F	Y	0.000803	TTT	TAT		367	V	F	2e-06	GTC	TTT		368	L	H	0	CTA	CAT		363	A	E	1e-06	GCT	GAA
371	S	X	0	TCC	TNN		374	F	S	0	TTT	TCA		367	V	DEL	1e-05	GTC	---		368	L	P	0.000613	CTA	CCA		363	A	D	4e-06	GCT	GAC
371	S	L	1e-06	TCC	TTA		374	F	S	3.1e-05	TTT	TCC		368	L	K	0	CTA	AAA		368	L	P	1.4e-05	CTA	CCC		363	A	E	0	GCT	GAG
371	S	F	0.000985	TCC	TTC		374	F	S	0.000956	TTT	TCT		368	L	T	1e-06	CTA	ACA		368	L	P	4e-06	CTA	CCG		363	A	D	0.000138	GCT	GAT
371	S	L	6e-06	TCC	TTG		374	F	C	0	TTT	TGC		368	L	T	0	CTA	ACC		368	L	P	1e-06	CTA	CCT		363	A	A	0.011955	GCT	GCA
371	S	F	4e-06	TCC	TTT		374	F	W	0	TTT	TGG		368	L	R	0	CTA	AGA		368	L	R	5.6e-05	CTA	CGA		363	A	A	0.055588	GCT	GCC
371	S	DEL	2e-06	TCC	---		374	F	C	1.1e-05	TTT	TGT		368	L	X	0	CTA	ANA		368	L	R	0	CTA	CGC		363	A	A	0.006009	GCT	GCG
372	A	K	1.5e-05	GCA	AAA		374	F	X	1e-06	TTT	TNT		368	L	I	0.001738	CTA	ATA		368	L	R	0	CTA	CGG		363	A	A	4e-06	GCT	GCN
372	A	N	0	GCA	AAC		374	F	L	7.7e-05	TTT	TTA		368	L	I	8e-06	CTA	ATC		368	L	R	0	CTA	CGT		363	A	G	0	GCT	GGA
372	A	K	2e-06	GCA	AAG		374	F	F	0.023012	TTT	TTC		368	L	M	4e-06	CTA	ATG		368	L	X	2.5e-05	CTA	CNA		363	A	G	3.4e-05	GCT	GGC
372	A	N	0	GCA	AAT		374	F	L	1.8e-05	TTT	TTG		368	L	I	1e-06	CTA	ATT		368	L	X	0	CTA	CNC		363	A	G	0	GCT	GGG
372	A	T	0.005878	GCA	ACA		374	F	X	3e-06	TTT	TTN		368	L	Q	8.2e-05	CTA	CAA		368	L	X	0	CTA	CNG		363	A	G	0.002203	GCT	GGT
372	A	T	3.2e-05	GCA	ACC		374	F	DEL	1e-06	TTT	---		368	L	H	0	CTA	CAC		368	L	X	0	CTA	CNN		363	A	X	0	GCT	GNA
372	A	T	0.000467	GCA	ACG		375	S	N	0	TCC	AAC		368	L	Q	1e-06	CTA	CAG		368	L	L	0.003303	CTA	CTC		363	A	X	0	GCT	GNC
372	A	T	8e-06	GCA	ACT		375	S	T	0	TCC	ACA		368	L	H	0	CTA	CAT		368	L	L	0.013116	CTA	CTG		363	A	X	0	GCT	GNN
372	A	R	4e-06	GCA	AGA		375	S	T	0.000688	TCC	ACC		368	L	P	0.000659	CTA	CCA		368	L	L	8e-06	CTA	CTN		363	A	X	3e-06	GCT	GNT
372	A	S	0	GCA	AGC		375	S	T	0	TCC	ACT		368	L	P	1.5e-05	CTA	CCC		368	L	L	0.004036	CTA	CTT		363	A	V	8e-05	GCT	GTA
372	A	I	2e-06	GCA	ATA		375	S	S	6e-06	TCC	AGC		368	L	P	4e-06	CTA	CCG		368	L	X	0	CTA	GNA		363	A	V	0.0006	GCT	GTC
372	A	I	1e-06	GCA	ATC		375	S	I	0	TCC	ATC		368	L	P	1e-06	CTA	CCT		368	L	V	8.5e-05	CTA	GTA		363	A	V	0.000151	GCT	GTG
372	A	M	0	GCA	ATG		375	S	H	4e-06	TCC	CAC		368	L	R	1.3e-05	CTA	CGA		368	L	V	0	CTA	GTC		363	A	V	0	GCT	GTN
372	A	I	0	GCA	ATT		375	S	P	4e-06	TCC	CCA		368	L	R	0	CTA	CGG		368	L	V	0	CTA	GTG		363	A	V	0.032271	GCT	GTT
372	A	Q	4e-06	GCA	CAA		375	S	P	0.000969	TCC	CCC		368	L	R	0	CTA	CGT		368	L	X	0	CTA	NCA		363	A	X	0	GCT	NCA
372	A	Q	1e-06	GCA	CAG		375	S	P	0	TCC	CCG		368	L	X	2.8e-05	CTA	CNA		368	L	X	0	CTA	NNA		363	A	X	1e-06	GCT	NCC
372	A	P	0.003037	GCA	CCA		375	S	P	2e-06	TCC	CCT		368	L	X	1e-06	CTA	CNC		368	L	X	7.4e-05	CTA	NTA		363	A	X	0	GCT	NCN
372	A	P	6e-06	GCA	CCC		375	S	R	1e-06	TCC	CGC		368	L	X	0	CTA	CNG		368	L	X	0	CTA	NTC		363	A	X	9e-06	GCT	NCT
372	A	P	0.000108	GCA	CCG		375	S	L	1e-06	TCC	CTC		368	L	X	0	CTA	CNN		368	L	X	1e-06	CTA	NTG		363	A	X	0	GCT	NGT
372	A	P	0	GCA	CCT		375	S	D	0	TCC	GAC		368	L	X	0	CTA	CNT		368	L	X	0	CTA	NTN		363	A	X	0	GCT	NNT
372	A	R	0	GCA	CGA		375	S	A	6.5e-05	TCC	GCC		368	L	L	0.003639	CTA	CTC		368	L	X	0	CTA	NTT		363	A	X	0	GCT	NTT
372	A	L	0	GCA	CTA		375	S	A	0	TCC	GCT		368	L	L	0.012806	CTA	CTG		368	L	S	1e-06	CTA	TCA		363	A	Y	1e-06	GCT	TAT
372	A	E	0.001388	GCA	GAA		375	S	V	0	TCC	GTC		368	L	L	7e-06	CTA	CTN		368	L	S	0	CTA	TCC		363	A	S	2e-06	GCT	TCA
372	A	D	5e-06	GCA	GAC		375	S	X	1.8e-05	TCC	NCC		368	L	L	0.003369	CTA	CTT		368	L	X	0	CTA	TNA		363	A	S	1.7e-05	GCT	TCC
372	A	E	4.4e-05	GCA	GAG		375	S	X	1e-06	TCC	NCT		368	L	G	0	CTA	GGA		368	L	L	0.001599	CTA	TTA		363	A	S	1e-06	GCT	TCG
372	A	D	2e-06	GCA	GAT		375	S	*	1e-06	TCC	TAA		368	L	V	9.7e-05	CTA	GTA		368	L	F	6e-06	CTA	TTC		363	A	S	0.000476	GCT	TCT
372	A	A	0.004894	GCA	GCC		375	S	Y	6.9e-05	TCC	TAC		368	L	V	0	CTA	GTC		368	L	L	2e-06	CTA	TTG		363	A	C	0	GCT	TGC
372	A	A	0.022345	GCA	GCG		375	S	Y	0	TCC	TAT		368	L	V	0	CTA	GTG		368	L	F	0.000123	CTA	TTT		363	A	C	6.5e-05	GCT	TGT
372	A	A	3e-06	GCA	GCN		375	S	S	0.000828	TCC	TCA		368	L	X	0	CTA	NCA		368	L	DEL	6e-06	CTA	---		363	A	L	0	GCT	TTA
372	A	A	0.007248	GCA	GCT		375	S	S	0.0002	TCC	TCG		368	L	X	0	CTA	NNA		369	Y	N	0	TAT	AAC		363	A	F	1e-06	GCT	TTC
372	A	G	0.009745	GCA	GGA		375	S	S	3e-06	TCC	TCN		368	L	X	7.2e-05	CTA	NTA		369	Y	K	0	TAT	AAG		363	A	L	0	GCT	TTG
372	A	G	2.3e-05	GCA	GGC		375	S	S	0.005866	TCC	TCT		368	L	X	0	CTA	NTC		369	Y	N	0.000708	TAT	AAT		363	A	F	1.1e-05	GCT	TTT
372	A	G	1e-06	GCA	GGG		375	S	C	3e-06	TCC	TGC		368	L	X	1e-06	CTA	NTG		369	Y	T	2e-06	TAT	ACT		363	A	DEL	2.7e-05	GCT	---
372	A	G	0	GCA	GGT		375	S	X	1e-06	TCC	TNC		368	L	X	0	CTA	NTN		369	Y	S	0	TAT	AGT		364	D	K	2e-06	GAT	AAA
372	A	X	7e-06	GCA	GNA		375	S	X	1e-06	TCC	TNN		368	L	X	0	CTA	NTT		369	Y	H	8e-06	TAT	CAC		364	D	N	0.000465	GAT	AAC
372	A	X	0	GCA	GNC		375	S	L	1e-06	TCC	TTA		368	L	S	1e-06	CTA	TCA		369	Y	Q	0	TAT	CAG		364	D	K	1e-06	GAT	AAG
372	A	X	0	GCA	GNG		375	S	F	0.000284	TCC	TTC		368	L	S	0	CTA	TCC		369	Y	H	0.004316	TAT	CAT		364	D	N	0.005763	GAT	AAT
372	A	X	0	GCA	GNN		375	S	F	2e-06	TCC	TTT		368	L	S	0	CTA	TCG		369	Y	P	0	TAT	CCC		364	D	T	4e-06	GAT	ACC
372	A	V	0.002475	GCA	GTA		375	S	DEL	0	TCC	---		368	L	*	0	CTA	TGA		369	Y	P	1.1e-05	TAT	CCT		364	D	T	3.2e-05	GAT	ACT
372	A	V	3.7e-05	GCA	GTC		376	T	K	9e-06	ACT	AAA		368	L	X	0	CTA	TNA		369	Y	R	0	TAT	CGC		364	D	S	2e-06	GAT	AGT
372	A	V	6e-06	GCA	GTG		376	T	N	0.00019	ACT	AAC		368	L	L	0.007246	CTA	TTA		369	Y	R	0.00012	TAT	CGT		364	D	X	0	GAT	ANC
372	A	V	1e-06	GCA	GTT		376	T	K	2e-06	ACT	AAG		368	L	F	2.4e-05	CTA	TTC		369	Y	L	0	TAT	CTC		364	D	X	0	GAT	ANT
372	A	X	3e-06	GCA	NCA		376	T	X	1e-05	ACT	AAN		368	L	L	5.6e-05	CTA	TTG		369	Y	L	0	TAT	CTG		364	D	I	0	GAT	ATC
372	A	X	0	GCA	NCC		376	T	N	0.001422	ACT	AAT		368	L	X	0	CTA	TTN		369	Y	L	0.000124	TAT	CTT		364	D	I	0	GAT	ATT
372	A	X	0	GCA	NCT		376	T	T	0.002158	ACT	ACA		368	L	F	0	CTA	TTT		369	Y	D	0	TAT	GAC		364	D	H	3e-06	GAT	CAC
372	A	*	6e-06	GCA	TAA		376	T	T	0.08958	ACT	ACC		368	L	DEL	1e-05	CTA	---		369	Y	E	1e-06	TAT	GAG		364	D	H	0.000197	GAT	CAT
372	A	*	0	GCA	TAG		376	T	T	0.000159	ACT	ACG		369	Y	N	0	TAT	AAC		369	Y	D	5.1e-05	TAT	GAT		364	D	P	1e-06	GAT	CCC
372	A	S	0.001984	GCA	TCA		376	T	T	0.003353	ACT	ACN		369	Y	K	0	TAT	AAG		369	Y	A	0	TAT	GCT		364	D	P	9e-06	GAT	CCT
372	A	S	2.1e-05	GCA	TCC		376	T	S	0	ACT	AGC		369	Y	N	0.000599	TAT	AAT		369	Y	X	0	TAT	GNT		364	D	R	0	GAT	CGT
372	A	S	4e-06	GCA	TCG		376	T	S	8e-06	ACT	AGT		369	Y	T	1e-06	TAT	ACT		369	Y	V	0	TAT	GTG		364	D	E	0.002133	GAT	GAA
372	A	S	1e-06	GCA	TCT		376	T	X	0	ACT	ANA		369	Y	S	0	TAT	AGT		369	Y	X	0	TAT	NAN		364	D	D	0.058099	GAT	GAC
372	A	*	2e-06	GCA	TGA		376	T	X	2e-06	ACT	ANC		369	Y	I	0	TAT	ATA		369	Y	X	1.1e-05	TAT	NAT		364	D	E	0.000434	GAT	GAG
372	A	C	0	GCA	TGC		376	T	X	1.3e-05	ACT	ANT		369	Y	H	9e-06	TAT	CAC		369	Y	X	0	TAT	NCT		364	D	X	8e-06	GAT	GAN
372	A	L	1e-06	GCA	TTA		376	T	I	0	ACT	ATA		369	Y	Q	0	TAT	CAG		369	Y	X	0	TAT	NTT		364	D	A	8e-06	GAT	GCA
372	A	F	0	GCA	TTC		376	T	I	6e-06	ACT	ATC		369	Y	H	0.003406	TAT	CAT		369	Y	*	5e-06	TAT	TAA		364	D	A	0.000282	GAT	GCC
372	A	DEL	2e-06	GCA	---		376	T	M	0	ACT	ATG		369	Y	P	0	TAT	CCC		369	Y	Y	0.00728	TAT	TAC		364	D	A	1e-06	GAT	GCG
373	S	K	2e-06	TCA	AAA		376	T	X	2e-06	ACT	ATN		369	Y	P	9e-06	TAT	CCT		369	Y	*	2.1e-05	TAT	TAG		364	D	A	0.002804	GAT	GCT
373	S	T	0.004896	TCA	ACA		376	T	I	0.00073	ACT	ATT		369	Y	R	0	TAT	CGC		369	Y	X	5e-06	TAT	TAN		364	D	G	0	GAT	GGA
373	S	T	3e-06	TCA	ACC		376	T	Q	0	ACT	CAA		369	Y	R	1.9e-05	TAT	CGT		369	Y	S	0	TAT	TCA		364	D	G	4.4e-05	GAT	GGC
373	S	T	2e-06	TCA	ACG		376	T	H	4e-06	ACT	CAC		369	Y	X	0	TAT	CNT		369	Y	S	1.8e-05	TAT	TCC		364	D	G	1e-06	GAT	GGG
373	S	T	0	TCA	ACN		376	T	X	0	ACT	CAN		369	Y	L	0	TAT	CTC		369	Y	S	0	TAT	TCG		364	D	G	0.003452	GAT	GGT
373	S	I	1e-06	TCA	ATA		376	T	H	2.8e-05	ACT	CAT		369	Y	L	9.7e-05	TAT	CTT		369	Y	S	0	TAT	TCN		364	D	X	2e-06	GAT	GNC
373	S	Q	0.0005	TCA	CAA		376	T	P	1e-05	ACT	CCA		369	Y	D	0	TAT	GAC		369	Y	S	0.001001	TAT	TCT		364	D	X	0	GAT	GNN
373	S	H	1e-06	TCA	CAC		376	T	P	0.000212	ACT	CCC		369	Y	E	1e-06	TAT	GAG		369	Y	C	1.8e-05	TAT	TGC		364	D	X	2.2e-05	GAT	GNT
373	S	Q	0	TCA	CAG		376	T	P	4e-06	ACT	CCN		369	Y	D	6.4e-05	TAT	GAT		369	Y	W	0	TAT	TGG		364	D	V	0	GAT	GTA
373	S	X	0	TCA	CAN		376	T	P	0.001489	ACT	CCT		369	Y	G	0	TAT	GGT		369	Y	X	0	TAT	TGN		364	D	V	1e-06	GAT	GTC
373	S	P	0.009664	TCA	CCA		376	T	L	0	ACT	CTC		369	Y	V	0	TAT	GTT		369	Y	C	0.003063	TAT	TGT		364	D	V	0.000211	GAT	GTT
373	S	P	1.3e-05	TCA	CCC		376	T	L	1e-06	ACT	CTT		369	Y	X	0	TAT	NAC		369	Y	X	0	TAT	TNC		364	D	X	1e-06	GAT	NAC
373	S	P	8.8e-05	TCA	CCG		376	T	D	0	ACT	GAC		369	Y	X	1.1e-05	TAT	NAT		369	Y	X	0	TAT	TNN		364	D	X	1.4e-05	GAT	NAT
373	S	P	0	TCA	CCN		376	T	D	3e-06	ACT	GAT		369	Y	X	0	TAT	NCT		369	Y	X	7e-06	TAT	TNT		364	D	X	0	GAT	NGT
373	S	P	0	TCA	CCT		376	T	A	0	ACT	GCA		369	Y	X	0	TAT	NGT		369	Y	F	0.000224	TAT	TTC		364	D	X	0	GAT	NNT
373	S	R	1e-06	TCA	CGA		376	T	A	1.8e-05	ACT	GCC		369	Y	X	0	TAT	NNT		369	Y	L	9e-05	TAT	TTG		364	D	*	0	GAT	TAA
373	S	L	2.8e-05	TCA	CTA		376	T	A	0	ACT	GCG		369	Y	X	0	TAT	NTT		369	Y	X	0	TAT	TTN		364	D	Y	9e-06	GAT	TAC
373	S	L	0	TCA	CTC		376	T	A	2e-06	ACT	GCN		369	Y	*	1.7e-05	TAT	TAA		369	Y	F	0.004039	TAT	TTT		364	D	*	0	GAT	TAG
373	S	L	1.1e-05	TCA	CTG		376	T	A	0.000573	ACT	GCT		369	Y	Y	0.010059	TAT	TAC		369	Y	DEL	7e-06	TAT	---		364	D	Y	0.000368	GAT	TAT
373	S	L	0	TCA	CTT		376	T	G	0	ACT	GGT		369	Y	*	1.7e-05	TAT	TAG		370	N	K	0.001942	AAT	AAA		364	D	S	0	GAT	TCA
373	S	E	4e-06	TCA	GAA		376	T	V	1e-06	ACT	GTT		369	Y	X	5e-06	TAT	TAN		370	N	N	0.019251	AAT	AAC		364	D	S	6e-06	GAT	TCC
373	S	E	0	TCA	GAG		376	T	X	4e-06	ACT	NCC		369	Y	S	0	TAT	TCA		370	N	K	0.00014	AAT	AAG		364	D	S	6.9e-05	GAT	TCT
373	S	A	0.001596	TCA	GCA		376	T	X	0	ACT	NCN		369	Y	S	2.5e-05	TAT	TCC		370	N	X	3e-06	AAT	AAN		364	D	C	0	GAT	TGC
373	S	A	1e-06	TCA	GCC		376	T	X	2.9e-05	ACT	NCT		369	Y	S	0	TAT	TCG		370	N	T	4e-06	AAT	ACA		364	D	C	2e-06	GAT	TGT
373	S	A	1.9e-05	TCA	GCG		376	T	X	0	ACT	NNT		369	Y	S	0.001447	TAT	TCT		370	N	T	6.7e-05	AAT	ACC		364	D	X	0	GAT	TNT
373	S	G	0	TCA	GGA		376	T	Y	0	ACT	TAC		369	Y	C	3e-06	TAT	TGC		370	N	T	1e-06	AAT	ACG		364	D	F	1e-06	GAT	TTT
373	S	V	2e-06	TCA	GTA		376	T	S	3.9e-05	ACT	TCC		369	Y	W	0	TAT	TGG		370	N	T	0.002642	AAT	ACT		364	D	DEL	6e-06	GAT	---
373	S	X	2e-06	TCA	NCA		376	T	S	1e-06	ACT	TCN		369	Y	X	0	TAT	TGN		370	N	R	4e-06	AAT	AGA		365	Y	N	0	TAT	AAC
373	S	*	0.000116	TCA	TAA		376	T	S	0.000274	ACT	TCT		369	Y	C	0.003531	TAT	TGT		370	N	S	0.000219	AAT	AGC		365	Y	X	0	TAT	AAN
373	S	Y	1e-06	TCA	TAC		376	T	DEL	0	ACT	---		369	Y	X	0	TAT	TNC		370	N	R	0	AAT	AGG		365	Y	N	0.000418	TAT	AAT
373	S	*	3e-06	TCA	TAG		377	F	I	0	TTT	ATC		369	Y	X	0	TAT	TNN		370	N	S	0.004438	AAT	AGT		365	Y	T	2e-06	TAT	ACT
373	S	Y	0	TCA	TAT		377	F	I	0.000601	TTT	ATT		369	Y	X	5e-06	TAT	TNT		370	N	X	0	AAT	ANC		365	Y	X	0	TAT	AGN
373	S	S	0.000981	TCA	TCC		377	F	H	0	TTT	CAT		369	Y	L	3.2e-05	TAT	TTA		370	N	X	2e-06	AAT	ANT		365	Y	S	6.5e-05	TAT	AGT
373	S	S	0.013239	TCA	TCG		377	F	P	1e-06	TTT	CCC		369	Y	F	3.2e-05	TAT	TTC		370	N	I	0	AAT	ATC		365	Y	X	0	TAT	ANN
373	S	S	5.1e-05	TCA	TCN		377	F	P	5e-06	TTT	CCT		369	Y	L	0	TAT	TTG		370	N	I	4.3e-05	AAT	ATT		365	Y	I	0	TAT	ATC
373	S	S	0.001075	TCA	TCT		377	F	L	0	TTT	CTA		369	Y	F	0.010037	TAT	TTT		370	N	Q	6e-06	AAT	CAA		365	Y	X	3e-06	TAT	ATN
373	S	*	7e-06	TCA	TGA		377	F	L	7e-06	TTT	CTC		369	Y	DEL	1e-05	TAT	---		370	N	H	7.9e-05	AAT	CAC		365	Y	I	0.004117	TAT	ATT
373	S	W	1e-06	TCA	TGG		377	F	L	0	TTT	CTG		370	N	K	0.002195	AAT	AAA		370	N	Q	0	AAT	CAG		365	Y	Q	1e-06	TAT	CAA
373	S	X	1.3e-05	TCA	TNA		377	F	L	0.001177	TTT	CTT		370	N	N	0.033146	AAT	AAC		370	N	H	0.004057	AAT	CAT		365	Y	H	0.000168	TAT	CAC
373	S	L	0.016618	TCA	TTA		377	F	G	0	TTT	GGG		370	N	K	1.5e-05	AAT	AAG		370	N	P	3e-06	AAT	CCC		365	Y	Q	0	TAT	CAG
373	S	F	2.1e-05	TCA	TTC		377	F	G	2e-06	TTT	GGT		370	N	X	2e-06	AAT	AAN		370	N	P	0	AAT	CCG		365	Y	X	4e-06	TAT	CAN
373	S	L	5e-06	TCA	TTG		377	F	V	0	TTT	GTC		370	N	T	6e-06	AAT	ACA		370	N	P	0.000101	AAT	CCT		365	Y	H	0.004593	TAT	CAT
373	S	X	1e-06	TCA	TTN		377	F	V	2e-06	TTT	GTG		370	N	T	0.000119	AAT	ACC		370	N	R	1e-06	AAT	CGC		365	Y	P	1e-06	TAT	CCC
373	S	F	1e-06	TCA	TTT		377	F	V	4.8e-05	TTT	GTT		370	N	T	0.002928	AAT	ACT		370	N	R	1.6e-05	AAT	CGT		365	Y	P	0	TAT	CCN
373	S	DEL	2e-06	TCA	---		377	F	X	0	TTT	NNT		370	N	R	0	AAT	AGA		370	N	L	0	AAT	CTT		365	Y	P	1.9e-05	TAT	CCT
374	F	T	0	TTT	ACC		377	F	X	0	TTT	NTC		370	N	S	0.000345	AAT	AGC		370	N	D	0.000172	AAT	GAC		365	Y	R	2e-06	TAT	CGT
374	F	T	1e-06	TTT	ACT		377	F	X	0	TTT	NTG		370	N	R	0	AAT	AGG		370	N	E	0	AAT	GAG		365	Y	L	0	TAT	CTC
374	F	I	1e-06	TTT	ATC		377	F	X	0	TTT	NTN		370	N	S	0.005557	AAT	AGT		370	N	D	0.004883	AAT	GAT		365	Y	L	4.8e-05	TAT	CTT
374	F	M	0	TTT	ATG		377	F	X	3.4e-05	TTT	NTT		370	N	X	0	AAT	ANN		370	N	A	0	AAT	GCC		365	Y	D	0	TAT	GAC
374	F	I	0.00028	TTT	ATT		377	F	Y	0	TTT	TAC		370	N	X	2e-06	AAT	ANT		370	N	A	1.8e-05	AAT	GCT		365	Y	E	1e-06	TAT	GAG
374	F	H	0	TTT	CAC		377	F	Y	3.7e-05	TTT	TAT		370	N	I	4.5e-05	AAT	ATC		370	N	G	0	AAT	GGC		365	Y	X	0	TAT	GAN
374	F	H	3e-06	TTT	CAT		377	F	S	4e-06	TTT	TCC		370	N	I	0.000122	AAT	ATT		370	N	G	2e-06	AAT	GGT		365	Y	D	4.3e-05	TAT	GAT
374	F	P	3e-06	TTT	CCC		377	F	S	0	TTT	TCG		370	N	Q	8e-06	AAT	CAA		370	N	X	0	AAT	NAC		365	Y	A	0	TAT	GCT
374	F	P	2.5e-05	TTT	CCT		377	F	S	0.000558	TTT	TCT		370	N	H	0.00014	AAT	CAC		370	N	X	4e-06	AAT	NAT		365	Y	G	3.8e-05	TAT	GGT
374	F	R	1e-06	TTT	CGT		377	F	C	0	TTT	TGC		370	N	Q	0	AAT	CAG		370	N	X	0	AAT	NNT		365	Y	V	0	TAT	GTC
374	F	L	0	TTT	CTA		377	F	W	1e-06	TTT	TGG		370	N	H	0.003662	AAT	CAT		370	N	Y	5e-06	AAT	TAC		365	Y	V	0	TAT	GTG
374	F	L	2.6e-05	TTT	CTC		377	F	C	2.9e-05	TTT	TGT		370	N	P	0	AAT	CCA		370	N	Y	0.000265	AAT	TAT		365	Y	V	3.3e-05	TAT	GTT
374	F	L	0	TTT	CTG		377	F	X	0	TTT	TNC		370	N	P	6e-06	AAT	CCC		370	N	S	1e-06	AAT	TCT		365	Y	X	0	TAT	NAC
374	F	L	0.001821	TTT	CTT		377	F	X	1e-05	TTT	TNT		370	N	P	0.000113	AAT	CCT		370	N	C	0	AAT	TGT		365	Y	X	2e-06	TAT	NAN
374	F	D	1e-06	TTT	GAT		377	F	L	3.8e-05	TTT	TTA		370	N	R	2e-06	AAT	CGC		370	N	DEL	2e-06	AAT	---		365	Y	X	3e-06	TAT	NAT
374	F	A	0	TTT	GCT		377	F	F	0.004556	TTT	TTC		370	N	R	2.4e-05	AAT	CGT		371	S	N	1e-06	TCC	AAC		365	Y	X	0	TAT	NNT
374	F	G	0	TTT	GGT		377	F	L	0.000133	TTT	TTG		370	N	L	0	AAT	CTC		371	S	T	0	TCC	ACA		365	Y	X	0	TAT	NTT
374	F	V	7e-06	TTT	GTC		377	F	X	2.4e-05	TTT	TTN		370	N	L	1e-06	AAT	CTT		371	S	T	0.003566	TCC	ACC		365	Y	*	3.7e-05	TAT	TAA
374	F	V	1e-06	TTT	GTG		377	F	DEL	0	TTT	---		370	N	E	1e-06	AAT	GAA		371	S	T	0	TCC	ACG		365	Y	Y	0.031397	TAT	TAC
374	F	V	0.000174	TTT	GTT		378	K	K	0.000319	AAG	AAA		370	N	D	7e-06	AAT	GAC		371	S	T	0	TCC	ACN		365	Y	*	3e-05	TAT	TAG
374	F	X	0	TTT	NNT		378	K	N	3e-06	AAG	AAC		370	N	E	0	AAT	GAG		371	S	T	0.000246	TCC	ACT		365	Y	X	0.000927	TAT	TAN
374	F	X	2e-06	TTT	NTN		378	K	X	8e-06	AAG	AAN		370	N	D	0.003686	AAT	GAT		371	S	S	0	TCC	AGC		365	Y	S	1e-06	TAT	TCA
374	F	X	4e-06	TTT	NTT		378	K	N	0.000112	AAG	AAT		370	N	A	0	AAT	GCC		371	S	X	0	TCC	ANC		365	Y	S	9.4e-05	TAT	TCC
374	F	Y	9.6e-05	TTT	TAC		378	K	T	6e-06	AAG	ACA		370	N	A	1.4e-05	AAT	GCT		371	S	I	2e-06	TCC	ATC		365	Y	S	1e-06	TAT	TCG
374	F	Y	0.003601	TTT	TAT		378	K	T	0.002875	AAG	ACG		370	N	G	0	AAT	GGC		371	S	M	0	TCC	ATG		365	Y	S	8e-06	TAT	TCN
374	F	S	0	TTT	TCA		378	K	T	7e-06	AAG	ACT		370	N	G	6.8e-05	AAT	GGT		371	S	I	0	TCC	ATT		365	Y	S	0.001953	TAT	TCT
374	F	S	3.3e-05	TTT	TCC		378	K	R	1e-06	AAG	AGA		370	N	V	0	AAT	GTC		371	S	P	5e-06	TCC	CCA		365	Y	C	6.3e-05	TAT	TGC
374	F	S	0.002444	TTT	TCT		378	K	R	0.009683	AAG	AGG		370	N	V	0	AAT	GTT		371	S	P	0.001631	TCC	CCC		365	Y	W	0	TAT	TGG
374	F	C	1e-06	TTT	TGC		378	K	S	2e-06	AAG	AGT		370	N	X	0	AAT	NAC		371	S	P	1e-06	TCC	CCG		365	Y	X	2e-06	TAT	TGN
374	F	W	0	TTT	TGG		378	K	X	3.4e-05	AAG	ANG		370	N	X	5e-06	AAT	NAT		371	S	P	4e-06	TCC	CCT		365	Y	C	0.002267	TAT	TGT
374	F	C	6e-05	TTT	TGT		378	K	M	0.000425	AAG	ATG		370	N	X	0	AAT	NNT		371	S	R	0	TCC	CGC		365	Y	X	0	TAT	TNC
374	F	X	2e-06	TTT	TNT		378	K	I	0	AAG	ATT		370	N	*	0	AAT	TAA		371	S	L	1e-06	TCC	CTA		365	Y	X	1e-06	TAT	TNN
374	F	L	0.000116	TTT	TTA		378	K	Q	1.2e-05	AAG	CAA		370	N	Y	0	AAT	TAC		371	S	L	0.000396	TCC	CTC		365	Y	X	8e-06	TAT	TNT
374	F	F	0.030855	TTT	TTC		378	K	H	0	AAG	CAC		370	N	X	0	AAT	TAN		371	S	L	0	TCC	CTT		365	Y	L	0	TAT	TTA
374	F	L	3.3e-05	TTT	TTG		378	K	Q	0.003732	AAG	CAG		370	N	Y	0.000276	AAT	TAT		371	S	E	0	TCC	GAA		365	Y	F	4e-05	TAT	TTC
374	F	X	4e-06	TTT	TTN		378	K	H	3.9e-05	AAG	CAT		370	N	S	1e-06	AAT	TCT		371	S	D	0	TCC	GAC		365	Y	L	0	TAT	TTG
374	F	DEL	1e-06	TTT	---		378	K	P	0	AAG	CCA		370	N	C	0	AAT	TGT		371	S	A	0.00017	TCC	GCA		365	Y	X	1.6e-05	TAT	TTN
375	S	N	1e-06	TCC	AAC		378	K	P	0.000188	AAG	CCG		370	N	F	0	AAT	TTT		371	S	A	0.000205	TCC	GCC		365	Y	F	0.01588	TAT	TTT
375	S	T	0	TCC	ACA		378	K	P	4e-06	AAG	CCT		370	N	DEL	3e-06	AAT	---		371	S	A	0	TCC	GCG		365	Y	DEL	5e-06	TAT	---
375	S	T	0.001492	TCC	ACC		378	K	R	0	AAG	CGA		371	S	N	0	TCC	AAC		371	S	A	1e-06	TCC	GCT		366	S	N	2.1e-05	TCT	AAT
375	S	T	0	TCC	ACT		378	K	R	4e-05	AAG	CGG		371	S	T	6e-06	TCC	ACA		371	S	V	0	TCC	GTA		366	S	T	1.5e-05	TCT	ACA
375	S	H	2e-06	TCC	CAC		378	K	R	0	AAG	CGT		371	S	T	0.005588	TCC	ACC		371	S	V	1e-06	TCC	GTC		366	S	T	1.7e-05	TCT	ACC
375	S	P	3e-06	TCC	CCA		378	K	L	1e-06	AAG	CTG		371	S	T	0	TCC	ACG		371	S	X	2e-06	TCC	NCC		366	S	T	0.002081	TCT	ACT
375	S	P	0.00108	TCC	CCC		378	K	E	0	AAG	GAA		371	S	T	0	TCC	ACN		371	S	X	0	TCC	NCN		366	S	X	0	TCT	ANT
375	S	P	0	TCC	CCG		378	K	E	0.00133	AAG	GAG		371	S	T	1e-06	TCC	ACT		371	S	*	1e-06	TCC	TAA		366	S	I	1e-06	TCT	ATT
375	S	P	3e-06	TCC	CCT		378	K	D	0	AAG	GAT		371	S	S	0	TCC	AGC		371	S	Y	0.000527	TCC	TAC		366	S	H	0	TCT	CAC
375	S	L	1e-06	TCC	CTC		378	K	A	3e-06	AAG	GCG		371	S	I	3e-06	TCC	ATC		371	S	*	0	TCC	TAG		366	S	H	1e-05	TCT	CAT
375	S	D	0	TCC	GAC		378	K	G	3e-06	AAG	GGG		371	S	H	0	TCC	CAC		371	S	Y	2e-06	TCC	TAT		366	S	P	4.5e-05	TCT	CCA
375	S	A	0.000211	TCC	GCC		378	K	V	0	AAG	GTG		371	S	P	7e-06	TCC	CCA		371	S	S	0.003732	TCC	TCA		366	S	P	5.7e-05	TCT	CCC
375	S	A	1e-06	TCC	GCT		378	K	X	1.4e-05	AAG	NAG		371	S	P	0.001704	TCC	CCC		371	S	S	0.004057	TCC	TCG		366	S	P	1e-06	TCT	CCG
375	S	V	1e-06	TCC	GTC		378	K	X	0	AAG	NGG		371	S	P	1e-06	TCC	CCG		371	S	S	1.8e-05	TCC	TCN		366	S	P	0.003306	TCT	CCT
375	S	X	1.7e-05	TCC	NCC		378	K	X	0	AAG	NTG		371	S	P	2e-06	TCC	CCT		371	S	S	0.012384	TCC	TCT		366	S	R	0	TCT	CGT
375	S	X	0	TCC	NCN		378	K	*	1.4e-05	AAG	TAG		371	S	L	0	TCC	CTA		371	S	*	0	TCC	TGA		366	S	X	0	TCT	CNT
375	S	X	0	TCC	NCT		378	K	W	0	AAG	TGG		371	S	L	0.000232	TCC	CTC		371	S	C	6.9e-05	TCC	TGC		366	S	L	0	TCT	CTC
375	S	*	1e-06	TCC	TAA		378	K	L	3e-06	AAG	TTG		371	S	D	0	TCC	GAC		371	S	C	0	TCC	TGT		366	S	L	1e-06	TCT	CTT
375	S	Y	6.4e-05	TCC	TAC		378	K	DEL	0	AAG	---		371	S	A	2e-06	TCC	GCA		371	S	X	0	TCC	TNA		366	S	E	0	TCT	GAG
375	S	Y	1e-06	TCC	TAT		379	C	S	1e-06	TGT	AGT		371	S	A	0.000487	TCC	GCC		371	S	X	7e-06	TCC	TNC		366	S	D	1e-06	TCT	GAT
375	S	S	0.001063	TCC	TCA		379	C	H	1e-06	TGT	CAT		371	S	A	0	TCC	GCG		371	S	X	0	TCC	TNN		366	S	A	0	TCT	GCA
375	S	S	0.001603	TCC	TCG		379	C	R	2e-06	TGT	CGC		371	S	A	0	TCC	GCT		371	S	X	0	TCC	TNT		366	S	A	0	TCT	GCC
375	S	S	6e-06	TCC	TCN		379	C	R	0	TGT	CGG		371	S	V	2e-06	TCC	GTC		371	S	L	2e-06	TCC	TTA		366	S	A	0	TCT	GCG
375	S	S	0.006851	TCC	TCT		379	C	R	9.5e-05	TGT	CGT		371	S	V	0	TCC	GTG		371	S	F	0.002586	TCC	TTC		366	S	A	0	TCT	GCN
375	S	C	4e-06	TCC	TGC		379	C	L	0	TGT	CTT		371	S	V	0	TCC	GTT		371	S	L	2e-06	TCC	TTG		366	S	A	0.000835	TCT	GCT
375	S	X	2e-06	TCC	TNC		379	C	G	0	TGT	GGA		371	S	X	2e-06	TCC	NCC		371	S	F	4e-06	TCC	TTT		366	S	X	0	TCT	GNT
375	S	X	0	TCC	TNN		379	C	G	0	TGT	GGC		371	S	*	3e-06	TCC	TAA		371	S	DEL	1e-05	TCC	---		366	S	V	0	TCT	GTG
375	S	L	1e-06	TCC	TTA		379	C	G	2e-06	TGT	GGG		371	S	Y	0.000653	TCC	TAC		372	A	K	2.6e-05	GCA	AAA		366	S	V	2e-06	TCT	GTT
375	S	F	0.000346	TCC	TTC		379	C	G	0.00073	TGT	GGT		371	S	*	0	TCC	TAG		372	A	N	0	GCA	AAC		366	S	X	0	TCT	NAC
375	S	L	1e-06	TCC	TTG		379	C	V	0	TGT	GTT		371	S	Y	2e-06	TCC	TAT		372	A	K	0	GCA	AAG		366	S	X	1e-06	TCT	NAT
375	S	F	5e-06	TCC	TTT		379	C	X	1e-06	TGT	NGC		371	S	S	0.005629	TCC	TCA		372	A	T	0.010384	GCA	ACA		366	S	X	4e-06	TCT	NCA
375	S	DEL	1e-06	TCC	---		379	C	X	0	TGT	NGN		371	S	S	0.003265	TCC	TCG		372	A	T	2.9e-05	GCA	ACC		366	S	X	1.3e-05	TCT	NCC
376	T	K	1e-05	ACT	AAA		379	C	X	1.7e-05	TGT	NGT		371	S	S	1.9e-05	TCC	TCN		372	A	T	4.6e-05	GCA	ACG		366	S	X	0	TCT	NCG
376	T	N	0.000123	ACT	AAC		379	C	X	0	TGT	NNT		371	S	S	0.01012	TCC	TCT		372	A	T	0	GCA	ACN		366	S	X	0.0003	TCT	NCT
376	T	K	6e-06	ACT	AAG		379	C	X	0	TGT	NTT		371	S	C	0.00021	TCC	TGC		372	A	T	4e-06	GCA	ACT		366	S	X	0	TCT	NNA
376	T	X	8e-06	ACT	AAN		379	C	Y	4e-06	TGT	TAC		371	S	W	0	TCC	TGG		372	A	R	1e-06	GCA	AGA		366	S	X	1e-06	TCT	NNC
376	T	N	0.001635	ACT	AAT		379	C	Y	0.000177	TGT	TAT		371	S	C	0	TCC	TGT		372	A	X	0	GCA	ANA		366	S	X	2.2e-05	TCT	NNT
376	T	T	0.005316	ACT	ACA		379	C	S	0	TGT	TCC		371	S	X	0	TCC	TNA		372	A	I	4e-06	GCA	ATA		366	S	X	0	TCT	NTT
376	T	T	0.050625	ACT	ACC		379	C	S	4e-06	TGT	TCT		371	S	X	7e-06	TCC	TNC		372	A	I	0	GCA	ATC		366	S	*	3e-06	TCT	TAA
376	T	T	0.000944	ACT	ACG		379	C	*	1.1e-05	TGT	TGA		371	S	X	0	TCC	TNT		372	A	M	0	GCA	ATG		366	S	Y	7.4e-05	TCT	TAC
376	T	T	0.003266	ACT	ACN		379	C	C	0.028016	TGT	TGC		371	S	L	3e-06	TCC	TTA		372	A	I	0	GCA	ATT		366	S	*	0	TCT	TAG
376	T	R	0	ACT	AGA		379	C	W	0.001087	TGT	TGG		371	S	F	0.001854	TCC	TTC		372	A	Q	3e-06	GCA	CAA		366	S	X	0	TCT	TAN
376	T	S	1e-06	ACT	AGC		379	C	X	6e-06	TGT	TGN		371	S	L	2e-06	TCC	TTG		372	A	H	0	GCA	CAC		366	S	Y	0.002064	TCT	TAT
376	T	X	0	ACT	AGN		379	C	X	0	TGT	TNC		371	S	F	3e-06	TCC	TTT		372	A	P	0.002187	GCA	CCA		366	S	S	0.013717	TCT	TCA
376	T	S	1.2e-05	ACT	AGT		379	C	X	1.6e-05	TGT	TNT		371	S	DEL	1.3e-05	TCC	---		372	A	P	5e-06	GCA	CCC		366	S	S	0.0357	TCT	TCC
376	T	X	0	ACT	ANA		379	C	F	2e-06	TGT	TTC		372	A	K	2.2e-05	GCA	AAA		372	A	P	1.7e-05	GCA	CCG		366	S	S	0.003312	TCT	TCG
376	T	X	1e-06	ACT	ANC		379	C	L	0	TGT	TTG		372	A	N	0	GCA	AAC		372	A	P	0	GCA	CCN		366	S	S	2.4e-05	TCT	TCN
376	T	X	0	ACT	ANN		379	C	F	0.000233	TGT	TTT		372	A	K	1e-06	GCA	AAG		372	A	P	0	GCA	CCT		366	S	*	0	TCT	TGA
376	T	X	1.3e-05	ACT	ANT		379	C	DEL	0	TGT	---		372	A	N	0	GCA	AAT		372	A	L	0	GCA	CTA		366	S	C	1e-06	TCT	TGC
376	T	I	0	ACT	ATA		380	Y	N	2e-06	TAT	AAT		372	A	T	0.009093	GCA	ACA		372	A	E	0.001363	GCA	GAA		366	S	W	0	TCT	TGG
376	T	I	5e-06	ACT	ATC		380	Y	H	5e-06	TAT	CAC		372	A	T	3.5e-05	GCA	ACC		372	A	D	5e-06	GCA	GAC		366	S	C	0.00018	TCT	TGT
376	T	M	0	ACT	ATG		380	Y	Q	0	TAT	CAG		372	A	T	0.000134	GCA	ACG		372	A	E	0.000384	GCA	GAG		366	S	X	1e-06	TCT	TNA
376	T	X	3e-06	ACT	ATN		380	Y	H	0.000391	TAT	CAT		372	A	T	3.2e-05	GCA	ACT		372	A	D	1e-06	GCA	GAT		366	S	X	2e-06	TCT	TNC
376	T	I	0.000751	ACT	ATT		380	Y	P	1.4e-05	TAT	CCT		372	A	R	1e-06	GCA	AGA		372	A	A	0.001613	GCA	GCC		366	S	X	0	TCT	TNG
376	T	Q	0	ACT	CAA		380	Y	R	1e-06	TAT	CGT		372	A	X	0	GCA	ANA		372	A	A	0.036181	GCA	GCG		366	S	X	1e-06	TCT	TNN
376	T	H	3e-06	ACT	CAC		380	Y	L	0	TAT	CTT		372	A	I	0.000208	GCA	ATA		372	A	A	4e-06	GCA	GCN		366	S	X	5.7e-05	TCT	TNT
376	T	Q	0	ACT	CAG		380	Y	E	0	TAT	GAA		372	A	I	1e-06	GCA	ATC		372	A	A	0.00298	GCA	GCT		366	S	L	4e-06	TCT	TTA
376	T	X	0	ACT	CAN		380	Y	D	1.6e-05	TAT	GAC		372	A	M	0	GCA	ATG		372	A	G	0.001166	GCA	GGA		366	S	F	3.8e-05	TCT	TTC
376	T	H	3.2e-05	ACT	CAT		380	Y	E	5.6e-05	TAT	GAG		372	A	Q	5e-06	GCA	CAA		372	A	G	2e-06	GCA	GGC		366	S	L	3e-06	TCT	TTG
376	T	P	1e-05	ACT	CCA		380	Y	D	0.00052	TAT	GAT		372	A	H	0	GCA	CAC		372	A	G	1e-06	GCA	GGG		366	S	X	0	TCT	TTN
376	T	P	0.000159	ACT	CCC		380	Y	A	0	TAT	GCT		372	A	H	0	GCA	CAT		372	A	X	5e-06	GCA	GNA		366	S	F	0.000793	TCT	TTT
376	T	P	2e-06	ACT	CCG		380	Y	G	3e-06	TAT	GGT		372	A	P	0.003112	GCA	CCA		372	A	X	0	GCA	GNG		366	S	DEL	3e-06	TCT	---
376	T	P	5e-06	ACT	CCN		380	Y	X	0	TAT	GNT		372	A	P	7e-06	GCA	CCC		372	A	X	0	GCA	GNT		367	V	K	0	GTC	AAA
376	T	P	0.001602	ACT	CCT		380	Y	X	0	TAT	NAC		372	A	P	0	GCA	CCG		372	A	V	0.001485	GCA	GTA		367	V	N	2e-06	GTC	AAC
376	T	X	0	ACT	CNT		380	Y	X	1e-06	TAT	NAN		372	A	P	3.5e-05	GCA	CCT		372	A	V	8e-06	GCA	GTC		367	V	K	0	GTC	AAG
376	T	L	0	ACT	CTC		380	Y	X	3e-06	TAT	NAT		372	A	R	0	GCA	CGA		372	A	V	2.5e-05	GCA	GTG		367	V	T	2e-06	GTC	ACA
376	T	L	2e-06	ACT	CTT		380	Y	X	0	TAT	NCT		372	A	R	0	GCA	CGC		372	A	V	1e-06	GCA	GTT		367	V	T	3.2e-05	GTC	ACC
376	T	D	1e-06	ACT	GAC		380	Y	*	2.2e-05	TAT	TAA		372	A	L	1e-06	GCA	CTA		372	A	X	4e-06	GCA	NCA		367	V	T	0	GTC	ACG
376	T	D	3e-06	ACT	GAT		380	Y	Y	0.033459	TAT	TAC		372	A	L	0	GCA	CTC		372	A	X	0	GCA	NCG		367	V	T	0	GTC	ACT
376	T	A	2e-06	ACT	GCA		380	Y	*	0.00097	TAT	TAG		372	A	E	0.001157	GCA	GAA		372	A	X	0	GCA	NCN		367	V	S	2e-06	GTC	AGC
376	T	A	9.7e-05	ACT	GCC		380	Y	X	3e-06	TAT	TAN		372	A	D	5e-06	GCA	GAC		372	A	X	0	GCA	NCT		367	V	I	1.6e-05	GTC	ATA
376	T	A	1e-06	ACT	GCG		380	Y	S	0	TAT	TCA		372	A	E	5e-06	GCA	GAG		372	A	*	2.2e-05	GCA	TAA		367	V	I	0.008155	GTC	ATC
376	T	A	2e-06	ACT	GCN		380	Y	S	3.2e-05	TAT	TCC		372	A	D	0	GCA	GAT		372	A	Y	0	GCA	TAC		367	V	M	4e-06	GTC	ATG
376	T	A	0.001085	ACT	GCT		380	Y	S	0.000864	TAT	TCT		372	A	A	0.001945	GCA	GCC		372	A	*	0	GCA	TAG		367	V	I	2e-06	GTC	ATT
376	T	G	0	ACT	GGT		380	Y	C	6e-06	TAT	TGC		372	A	A	0.032243	GCA	GCG		372	A	Y	0	GCA	TAT		367	V	H	0	GTC	CAC
376	T	V	1e-06	ACT	GTT		380	Y	W	5e-06	TAT	TGG		372	A	A	3e-06	GCA	GCN		372	A	S	0.006378	GCA	TCA		367	V	P	3.1e-05	GTC	CCC
376	T	X	1e-06	ACT	NCC		380	Y	C	0.000195	TAT	TGT		372	A	A	0.003359	GCA	GCT		372	A	S	2.5e-05	GCA	TCC		367	V	R	0	GTC	CGC
376	T	X	0	ACT	NCG		380	Y	X	1e-06	TAT	TNC		372	A	G	0.001429	GCA	GGA		372	A	S	9.6e-05	GCA	TCG		367	V	L	5e-06	GTC	CTA
376	T	X	0	ACT	NCN		380	Y	X	0	TAT	TNN		372	A	G	3e-06	GCA	GGC		372	A	S	1e-05	GCA	TCT		367	V	L	0.001484	GTC	CTC
376	T	X	3.6e-05	ACT	NCT		380	Y	X	2.5e-05	TAT	TNT		372	A	G	0	GCA	GGG		372	A	*	0	GCA	TGA		367	V	L	0	GTC	CTT
376	T	X	0	ACT	NNT		380	Y	F	0	TAT	TTC		372	A	X	6e-06	GCA	GNA		372	A	X	0	GCA	TNA		367	V	E	0.000122	GTC	GAA
376	T	*	0	ACT	TAA		380	Y	L	0	TAT	TTG		372	A	X	0	GCA	GNG		372	A	L	1e-06	GCA	TTA		367	V	D	0.003928	GTC	GAC
376	T	Y	4e-06	ACT	TAT		380	Y	X	0	TAT	TTN		372	A	X	0	GCA	GNT		372	A	L	0	GCA	TTG		367	V	E	3.7e-05	GTC	GAG
376	T	S	1e-05	ACT	TCC		380	Y	F	0.000426	TAT	TTT		372	A	V	0.001667	GCA	GTA		372	A	DEL	9e-06	GCA	---		367	V	D	0	GTC	GAT
376	T	S	1e-06	ACT	TCG		380	Y	DEL	0	TAT	---		372	A	V	9e-06	GCA	GTC		373	S	K	1e-06	TCA	AAA		367	V	A	0.000214	GTC	GCA
376	T	S	5e-06	ACT	TCN		381	G	T	0	GGA	ACA		372	A	V	0.000118	GCA	GTG		373	S	T	0.003672	TCA	ACA		367	V	A	0.038504	GTC	GCC
376	T	S	0.001757	ACT	TCT		381	G	R	0.00264	GGA	AGA		372	A	V	1e-06	GCA	GTT		373	S	T	2e-06	TCA	ACC		367	V	A	0.000373	GTC	GCG
376	T	X	0	ACT	TTN		381	G	S	1e-06	GGA	AGC		372	A	X	2e-06	GCA	NCA		373	S	T	0	TCA	ACG		367	V	A	0	GTC	GCN
376	T	F	5e-06	ACT	TTT		381	G	R	2e-06	GGA	AGG		372	A	X	0	GCA	NCG		373	S	T	0	TCA	ACN		367	V	A	0.000361	GTC	GCT
376	T	DEL	1e-06	ACT	---		381	G	S	1e-06	GGA	AGT		372	A	X	0	GCA	NCN		373	S	X	0	TCA	ANA		367	V	G	1e-06	GTC	GGA
377	F	S	0	TTT	AGT		381	G	X	0	GGA	ANA		372	A	X	0	GCA	NCT		373	S	I	8e-06	TCA	ATA		367	V	G	0.002994	GTC	GGC
377	F	I	1e-06	TTT	ATC		381	G	I	0	GGA	ATA		372	A	*	8e-06	GCA	TAA		373	S	Q	3e-06	TCA	CAA		367	V	G	0	GTC	GGG
377	F	M	0	TTT	ATG		381	G	R	9.7e-05	GGA	CGA		372	A	Y	0	GCA	TAC		373	S	Q	0	TCA	CAG		367	V	G	2.7e-05	GTC	GGT
377	F	I	0.000835	TTT	ATT		381	G	R	0	GGA	CGG		372	A	S	0.001986	GCA	TCA		373	S	P	0.00959	TCA	CCA		367	V	X	3e-06	GTC	GNC
377	F	P	1e-06	TTT	CCC		381	G	R	0	GGA	CGT		372	A	S	2.5e-05	GCA	TCC		373	S	P	1.2e-05	TCA	CCC		367	V	X	0	GTC	GNN
377	F	P	7e-06	TTT	CCT		381	G	L	0	GGA	CTA		372	A	S	5e-06	GCA	TCG		373	S	P	3.7e-05	TCA	CCG		367	V	V	0.004958	GTC	GTA
377	F	R	1e-06	TTT	CGT		381	G	E	0.000163	GGA	GAA		372	A	S	1e-06	GCA	TCT		373	S	P	1e-06	TCA	CCN		367	V	V	0.006065	GTC	GTG
377	F	X	0	TTT	CNT		381	G	D	0	GGA	GAC		372	A	*	1e-06	GCA	TGA		373	S	P	1e-06	TCA	CCT		367	V	V	2e-06	GTC	GTN
377	F	L	0	TTT	CTA		381	G	E	2e-06	GGA	GAG		372	A	X	0	GCA	TNA		373	S	R	0	TCA	CGA		367	V	V	0.002591	GTC	GTT
377	F	L	1.1e-05	TTT	CTC		381	G	D	0	GGA	GAT		372	A	L	1e-06	GCA	TTA		373	S	R	0	TCA	CGG		367	V	X	0	GTC	NCC
377	F	L	1e-06	TTT	CTG		381	G	A	7.5e-05	GGA	GCA		372	A	F	0	GCA	TTC		373	S	X	0	TCA	CNA		367	V	X	4e-06	GTC	NTC
377	F	L	0	TTT	CTN		381	G	A	0	GGA	GCG		372	A	DEL	1.1e-05	GCA	---		373	S	L	2e-06	TCA	CTA		367	V	Y	0	GTC	TAC
377	F	L	0.005675	TTT	CTT		381	G	A	0	GGA	GCT		373	S	K	2e-06	TCA	AAA		373	S	L	0	TCA	CTC		367	V	S	0	GTC	TCA
377	F	A	0	TTT	GCT		381	G	G	0.002122	GGA	GGC		373	S	T	0.0052	TCA	ACA		373	S	E	0	TCA	GAA		367	V	S	6e-05	GTC	TCC
377	F	G	0	TTT	GGG		381	G	G	0.02904	GGA	GGG		373	S	T	3e-06	TCA	ACC		373	S	E	0	TCA	GAG		367	V	C	0	GTC	TGC
377	F	G	1e-06	TTT	GGT		381	G	G	1.3e-05	GGA	GGN		373	S	T	0.000124	TCA	ACG		373	S	A	0.000928	TCA	GCA		367	V	L	7.5e-05	GTC	TTA
377	F	V	1e-06	TTT	GTC		381	G	G	0.008631	GGA	GGT		373	S	T	0	TCA	ACN		373	S	A	1e-06	TCA	GCC		367	V	F	0.003367	GTC	TTC
377	F	V	2e-06	TTT	GTG		381	G	X	1.4e-05	GGA	GNA		373	S	X	0	TCA	ANA		373	S	A	6e-06	TCA	GCG		367	V	L	1e-06	GTC	TTG
377	F	V	5.8e-05	TTT	GTT		381	G	X	0	GGA	GNG		373	S	I	1e-06	TCA	ATA		373	S	A	0	TCA	GCT		367	V	F	0	GTC	TTT
377	F	X	0	TTT	NCT		381	G	X	0	GGA	GNT		373	S	I	0	TCA	ATC		373	S	G	0	TCA	GGA		367	V	DEL	2e-06	GTC	---
377	F	X	0	TTT	NNT		381	G	V	0.000159	GGA	GTA		373	S	M	0	TCA	ATG		373	S	V	1e-06	TCA	GTA		368	L	T	5e-06	CTA	ACA
377	F	X	0	TTT	NTA		381	G	V	1e-06	GGA	GTC		373	S	Q	3e-06	TCA	CAA		373	S	V	0	TCA	GTG		368	L	T	0	CTA	ACC
377	F	X	0	TTT	NTC		381	G	V	1e-05	GGA	GTG		373	S	P	0.008027	TCA	CCA		373	S	X	2e-06	TCA	NCA		368	L	R	1e-06	CTA	AGA
377	F	X	3.8e-05	TTT	NTT		381	G	V	3e-06	GGA	GTT		373	S	P	1.3e-05	TCA	CCC		373	S	X	0	TCA	NCN		368	L	X	0	CTA	ANA
377	F	Y	9e-06	TTT	TAC		381	G	X	5e-06	GGA	NGA		373	S	P	1.7e-05	TCA	CCG		373	S	X	0	TCA	NNA		368	L	I	0.011291	CTA	ATA
377	F	Y	5e-06	TTT	TAT		381	G	X	0	GGA	NGN		373	S	P	0	TCA	CCN		373	S	*	0.000101	TCA	TAA		368	L	I	3.8e-05	CTA	ATC
377	F	S	5e-06	TTT	TCC		381	G	X	0	GGA	NGT		373	S	P	1e-06	TCA	CCT		373	S	Y	1e-06	TCA	TAC		368	L	M	9e-06	CTA	ATG
377	F	S	0.000719	TTT	TCT		381	G	X	0	GGA	NNA		373	S	R	0	TCA	CGA		373	S	*	2e-06	TCA	TAG		368	L	I	1e-06	CTA	ATT
377	F	C	0	TTT	TGC		381	G	*	0	GGA	TAA		373	S	X	0	TCA	CNA		373	S	Y	0	TCA	TAT		368	L	Q	0.000126	CTA	CAA
377	F	W	2e-06	TTT	TGG		381	G	*	0.000656	GGA	TGA		373	S	L	1.1e-05	TCA	CTA		373	S	S	0.002089	TCA	TCC		368	L	H	1e-06	CTA	CAC
377	F	C	3.3e-05	TTT	TGT		381	G	C	2e-06	GGA	TGC		373	S	L	0	TCA	CTG		373	S	S	0.013666	TCA	TCG		368	L	Q	1e-06	CTA	CAG
377	F	X	0	TTT	TNC		381	G	W	3.6e-05	GGA	TGG		373	S	E	0	TCA	GAA		373	S	S	5.5e-05	TCA	TCN		368	L	H	0	CTA	CAT
377	F	X	1e-05	TTT	TNT		381	G	C	4e-06	GGA	TGT		373	S	A	0.001238	TCA	GCA		373	S	S	0.003274	TCA	TCT		368	L	P	0.001054	CTA	CCA
377	F	L	0.000223	TTT	TTA		381	G	X	0	GGA	TNA		373	S	A	1e-06	TCA	GCC		373	S	*	6e-06	TCA	TGA		368	L	P	1.4e-05	CTA	CCC
377	F	F	0.009832	TTT	TTC		381	G	L	3e-06	GGA	TTA		373	S	A	1e-06	TCA	GCG		373	S	C	0	TCA	TGC		368	L	P	9e-06	CTA	CCG
377	F	L	6.5e-05	TTT	TTG		381	G	L	0	GGA	TTG		373	S	A	0	TCA	GCT		373	S	W	0	TCA	TGG		368	L	P	0	CTA	CCN
377	F	X	2.3e-05	TTT	TTN		381	G	F	0	GGA	TTT		373	S	V	1e-06	TCA	GTA		373	S	X	1.2e-05	TCA	TNA		368	L	P	1e-06	CTA	CCT
377	F	DEL	1e-06	TTT	---		381	G	DEL	0	GGA	---		373	S	V	0	TCA	GTG		373	S	X	0	TCA	TNG		368	L	R	1.6e-05	CTA	CGA
378	K	K	0.00215	AAG	AAA		382	V	T	1e-06	GTG	ACG		373	S	X	2e-06	TCA	NCA		373	S	X	0	TCA	TNN		368	L	R	0	CTA	CGC
378	K	N	2.2e-05	AAG	AAC		382	V	R	1e-06	GTG	AGG		373	S	X	0	TCA	NCN		373	S	L	0.003603	TCA	TTA		368	L	R	0	CTA	CGG
378	K	X	8e-06	AAG	AAN		382	V	I	1e-06	GTG	ATA		373	S	*	0.000114	TCA	TAA		373	S	F	7e-06	TCA	TTC		368	L	R	0	CTA	CGT
378	K	N	0.000229	AAG	AAT		382	V	M	0.000389	GTG	ATG		373	S	Y	1e-06	TCA	TAC		373	S	L	3e-06	TCA	TTG		368	L	X	5e-06	CTA	CNA
378	K	T	1.2e-05	AAG	ACA		382	V	I	0	GTG	ATT		373	S	*	3e-06	TCA	TAG		373	S	X	0	TCA	TTN		368	L	X	0	CTA	CNG
378	K	T	0	AAG	ACC		382	V	P	0	GTG	CCG		373	S	Y	1e-06	TCA	TAT		373	S	F	3.3e-05	TCA	TTT		368	L	X	0	CTA	CNN
378	K	T	0.002876	AAG	ACG		382	V	L	5.3e-05	GTG	CTG		373	S	S	0.001241	TCA	TCC		373	S	DEL	9e-06	TCA	---		368	L	L	0.004934	CTA	CTC
378	K	T	5e-06	AAG	ACT		382	V	L	0	GTG	CTT		373	S	S	0.016584	TCA	TCG		374	F	N	3e-06	TTT	AAT		368	L	L	0.014326	CTA	CTG
378	K	R	2e-06	AAG	AGA		382	V	E	0	GTG	GAA		373	S	S	5.3e-05	TCA	TCN		374	F	T	1e-06	TTT	ACT		368	L	L	2e-06	CTA	CTN
378	K	R	0.020921	AAG	AGG		382	V	E	7e-05	GTG	GAG		373	S	S	0.004427	TCA	TCT		374	F	I	1e-06	TTT	ATC		368	L	L	0.004771	CTA	CTT
378	K	X	1e-06	AAG	AGN		382	V	D	0	GTG	GAT		373	S	*	5e-06	TCA	TGA		374	F	I	7.5e-05	TTT	ATT		368	L	A	0	CTA	GCA
378	K	S	2e-06	AAG	AGT		382	V	A	2e-06	GTG	GCA		373	S	W	5e-06	TCA	TGG		374	F	H	0	TTT	CAC		368	L	V	0.000392	CTA	GTA
378	K	X	0	AAG	ANA		382	V	A	0.001339	GTG	GCG		373	S	X	1.4e-05	TCA	TNA		374	F	Q	5e-06	TTT	CAG		368	L	V	1e-06	CTA	GTC
378	K	X	2.7e-05	AAG	ANG		382	V	A	1e-06	GTG	GCT		373	S	X	0	TCA	TNC		374	F	H	0.000983	TTT	CAT		368	L	V	0	CTA	GTG
378	K	I	0	AAG	ATA		382	V	G	5e-06	GTG	GGA		373	S	X	0	TCA	TNG		374	F	P	2e-06	TTT	CCC		368	L	X	3e-06	CTA	NTA
378	K	M	0.000412	AAG	ATG		382	V	G	1e-06	GTG	GGC		373	S	X	0	TCA	TNT		374	F	P	2.4e-05	TTT	CCT		368	L	X	0	CTA	NTN
378	K	X	0	AAG	ATN		382	V	G	0.001124	GTG	GGG		373	S	L	0.009123	TCA	TTA		374	F	R	0	TTT	CGT		368	L	*	0	CTA	TAA
378	K	Q	1.8e-05	AAG	CAA		382	V	G	1.4e-05	GTG	GGT		373	S	F	1.4e-05	TCA	TTC		374	F	L	0	TTT	CTA		368	L	S	2e-06	CTA	TCA
378	K	H	2e-06	AAG	CAC		382	V	X	2e-06	GTG	GNG		373	S	L	4e-05	TCA	TTG		374	F	L	4.6e-05	TTT	CTC		368	L	S	0	CTA	TCC
378	K	Q	0.003859	AAG	CAG		382	V	V	0.002166	GTG	GTA		373	S	X	1e-06	TCA	TTN		374	F	L	0	TTT	CTG		368	L	*	0	CTA	TGA
378	K	H	4.3e-05	AAG	CAT		382	V	V	9e-06	GTG	GTC		373	S	F	1e-06	TCA	TTT		374	F	L	0	TTT	CTN		368	L	L	0.002436	CTA	TTA
378	K	P	1e-06	AAG	CCA		382	V	V	8e-06	GTG	GTN		373	S	DEL	1.1e-05	TCA	---		374	F	L	0.002245	TTT	CTT		368	L	F	1.4e-05	CTA	TTC
378	K	P	0	AAG	CCC		382	V	V	0.002674	GTG	GTT		374	F	N	0	TTT	AAT		374	F	D	0	TTT	GAT		368	L	L	1e-06	CTA	TTG
378	K	P	0.000199	AAG	CCG		382	V	X	0	GTG	NNG		374	F	T	0	TTT	ACT		374	F	A	0	TTT	GCT		368	L	F	0	CTA	TTT
378	K	P	2e-06	AAG	CCT		382	V	X	5e-06	GTG	NTG		374	F	I	1e-06	TTT	ATC		374	F	G	0	TTT	GGG		368	L	DEL	2e-06	CTA	---
378	K	R	0	AAG	CGA		382	V	X	0	GTG	NTN		374	F	I	8e-05	TTT	ATT		374	F	G	1e-06	TTT	GGT		369	Y	K	0	TAT	AAA
378	K	R	8.2e-05	AAG	CGG		382	V	S	1e-06	GTG	TCG		374	F	H	0	TTT	CAC		374	F	V	0	TTT	GTA		369	Y	N	7.4e-05	TAT	AAC
378	K	R	1e-06	AAG	CGT		382	V	W	4e-06	GTG	TGG		374	F	H	2e-06	TTT	CAT		374	F	V	5e-06	TTT	GTC		369	Y	K	0	TAT	AAG
378	K	X	0	AAG	CNG		382	V	C	0	GTG	TGT		374	F	P	2e-06	TTT	CCC		374	F	V	1e-06	TTT	GTG		369	Y	N	0.006972	TAT	AAT
378	K	L	2e-06	AAG	CTG		382	V	L	1e-06	GTG	TTA		374	F	P	3.1e-05	TTT	CCT		374	F	V	0.000182	TTT	GTT		369	Y	T	1e-06	TAT	ACC
378	K	L	0	AAG	CTT		382	V	F	0	GTG	TTC		374	F	R	0	TTT	CGT		374	F	X	0	TTT	NCT		369	Y	T	2.6e-05	TAT	ACT
378	K	E	0	AAG	GAA		382	V	L	0.000637	GTG	TTG		374	F	L	1e-06	TTT	CTA		374	F	X	0	TTT	NTC		369	Y	S	0	TAT	AGC
378	K	E	0.001881	AAG	GAG		382	V	F	1.9e-05	GTG	TTT		374	F	L	2.3e-05	TTT	CTC		374	F	X	3e-06	TTT	NTN		369	Y	S	0.000534	TAT	AGT
378	K	D	0	AAG	GAT		382	V	DEL	1e-06	GTG	---		374	F	L	0	TTT	CTG		374	F	X	4e-06	TTT	NTT		369	Y	I	1e-06	TAT	ATT
378	K	A	0	AAG	GCA		383	S	N	1e-06	TCT	AAC		374	F	L	0	TTT	CTN		374	F	*	0	TTT	TAA		369	Y	Q	2.7e-05	TAT	CAA
378	K	A	5e-06	AAG	GCG		383	S	N	1e-06	TCT	AAT		374	F	L	0.002619	TTT	CTT		374	F	Y	1.1e-05	TTT	TAC		369	Y	H	0.00018	TAT	CAC
378	K	G	1.5e-05	AAG	GGG		383	S	T	1e-06	TCT	ACA		374	F	D	0	TTT	GAC		374	F	X	0	TTT	TAN		369	Y	Q	0	TAT	CAG
378	K	X	1.4e-05	AAG	NAG		383	S	T	0	TCT	ACC		374	F	D	1e-06	TTT	GAT		374	F	Y	0.002548	TTT	TAT		369	Y	H	0.023756	TAT	CAT
378	K	X	0	AAG	NGG		383	S	T	1e-06	TCT	ACG		374	F	A	1e-06	TTT	GCT		374	F	S	0	TTT	TCA		369	Y	P	1e-06	TAT	CCC
378	K	X	0	AAG	NNG		383	S	T	0.001133	TCT	ACT		374	F	G	0	TTT	GGG		374	F	S	0.000138	TTT	TCC		369	Y	P	8.1e-05	TAT	CCT
378	K	*	1.3e-05	AAG	TAG		383	S	R	0	TCT	AGA		374	F	G	0	TTT	GGT		374	F	S	0	TTT	TCG		369	Y	R	0	TAT	CGC
378	K	Y	0	AAG	TAT		383	S	S	0.000355	TCT	AGC		374	F	V	6e-06	TTT	GTC		374	F	S	0.002024	TTT	TCT		369	Y	R	0.000329	TAT	CGT
378	K	S	0	AAG	TCG		383	S	S	2e-05	TCT	AGT		374	F	V	1e-06	TTT	GTG		374	F	C	0	TTT	TGC		369	Y	L	0	TAT	CTA
378	K	W	0	AAG	TGG		383	S	I	1e-06	TCT	ATC		374	F	V	0.000179	TTT	GTT		374	F	W	1e-06	TTT	TGG		369	Y	L	0	TAT	CTC
378	K	L	3e-06	AAG	TTG		383	S	I	0	TCT	ATT		374	F	X	2e-06	TTT	NTN		374	F	C	2.6e-05	TTT	TGT		369	Y	L	0.001152	TAT	CTT
378	K	F	0	AAG	TTT		383	S	H	1e-06	TCT	CAT		374	F	X	4e-06	TTT	NTT		374	F	X	3e-06	TTT	TNT		369	Y	D	1e-06	TAT	GAC
378	K	DEL	0	AAG	---		383	S	P	1e-06	TCT	CCA		374	F	Y	0.000218	TTT	TAC		374	F	L	0.000142	TTT	TTA		369	Y	E	0	TAT	GAG
379	C	S	2.1e-05	TGT	AGC		383	S	P	1e-05	TCT	CCC		374	F	*	0	TTT	TAG		374	F	F	0.026219	TTT	TTC		369	Y	D	0.000703	TAT	GAT
379	C	S	5e-06	TGT	AGT		383	S	P	6e-06	TCT	CCG		374	F	Y	0.00404	TTT	TAT		374	F	L	7.9e-05	TTT	TTG		369	Y	A	3e-06	TAT	GCT
379	C	H	1e-06	TGT	CAT		383	S	P	0.002938	TCT	CCT		374	F	S	0	TTT	TCA		374	F	X	4e-06	TTT	TTN		369	Y	G	0	TAT	GGT
379	C	P	0	TGT	CCC		383	S	R	0	TCT	CGT		374	F	S	0.000105	TTT	TCC		374	F	DEL	1e-06	TTT	---		369	Y	X	0	TAT	GNT
379	C	R	2e-06	TGT	CGC		383	S	L	0	TCT	CTT		374	F	S	0	TTT	TCG		375	S	N	0	TCC	AAC		369	Y	V	0	TAT	GTT
379	C	R	0.000102	TGT	CGT		383	S	D	0	TCT	GAC		374	F	S	0.00249	TTT	TCT		375	S	T	0	TCC	ACA		369	Y	X	0	TAT	NAC
379	C	L	0	TGT	CTT		383	S	E	0	TCT	GAG		374	F	C	0	TTT	TGC		375	S	T	0.002097	TCC	ACC		369	Y	X	2e-06	TAT	NAT
379	C	G	1e-06	TGT	GGC		383	S	D	3e-06	TCT	GAT		374	F	W	1e-06	TTT	TGG		375	S	T	0	TCC	ACT		369	Y	X	0	TAT	NNT
379	C	G	1e-06	TGT	GGG		383	S	A	9e-06	TCT	GCA		374	F	C	4e-05	TTT	TGT		375	S	S	2e-06	TCC	AGC		369	Y	*	1.4e-05	TAT	TAA
379	C	G	0.000735	TGT	GGT		383	S	A	3.3e-05	TCT	GCC		374	F	X	0	TTT	TNC		375	S	X	0	TCC	ANN		369	Y	Y	0.019166	TAT	TAC
379	C	V	0	TGT	GTT		383	S	A	4.7e-05	TCT	GCG		374	F	X	2e-06	TTT	TNT		375	S	I	0	TCC	ATC		369	Y	*	1e-05	TAT	TAG
379	C	X	1e-06	TGT	NGC		383	S	A	0.003014	TCT	GCT		374	F	L	0.000343	TTT	TTA		375	S	Q	0	TCC	CAA		369	Y	X	6e-06	TAT	TAN
379	C	X	0	TGT	NGN		383	S	G	1e-06	TCT	GGC		374	F	F	0.030806	TTT	TTC		375	S	H	3e-06	TCC	CAC		369	Y	S	0	TAT	TCA
379	C	X	1.6e-05	TGT	NGT		383	S	G	0	TCT	GGG		374	F	L	0.000165	TTT	TTG		375	S	H	0	TCC	CAT		369	Y	S	6.1e-05	TAT	TCC
379	C	Y	5e-06	TGT	TAC		383	S	G	7e-06	TCT	GGT		374	F	X	4e-06	TTT	TTN		375	S	P	6e-06	TCC	CCA		369	Y	S	0	TAT	TCG
379	C	*	0	TGT	TAG		383	S	V	1e-06	TCT	GTC		374	F	DEL	1e-06	TTT	---		375	S	P	0.002793	TCC	CCC		369	Y	S	0	TAT	TCN
379	C	Y	0.000147	TGT	TAT		383	S	V	7e-06	TCT	GTT		375	S	N	1e-06	TCC	AAC		375	S	P	0	TCC	CCG		369	Y	S	0.003164	TAT	TCT
379	C	S	0	TGT	TCC		383	S	X	4e-06	TCT	NCT		375	S	T	1e-06	TCC	ACA		375	S	P	2e-06	TCC	CCT		369	Y	*	0	TAT	TGA
379	C	S	3e-06	TGT	TCT		383	S	*	0	TCT	TAA		375	S	T	0.002925	TCC	ACC		375	S	R	1e-06	TCC	CGC		369	Y	C	0.000492	TAT	TGC
379	C	*	1.4e-05	TGT	TGA		383	S	Y	3e-06	TCT	TAC		375	S	T	0	TCC	ACN		375	S	L	1e-06	TCC	CTC		369	Y	W	0	TAT	TGG
379	C	C	0.027587	TGT	TGC		383	S	*	5e-06	TCT	TAG		375	S	T	1e-06	TCC	ACT		375	S	D	0	TCC	GAC		369	Y	X	0	TAT	TGN
379	C	W	0.001056	TGT	TGG		383	S	Y	8.1e-05	TCT	TAT		375	S	S	1.3e-05	TCC	AGC		375	S	A	0	TCC	GCA		369	Y	C	0.00911	TAT	TGT
379	C	X	5e-06	TGT	TGN		383	S	S	0.004165	TCT	TCA		375	S	X	0	TCC	ANC		375	S	A	3.1e-05	TCC	GCC		369	Y	X	2e-06	TAT	TNT
379	C	X	1e-06	TGT	TNC		383	S	S	0.016143	TCT	TCC		375	S	I	0	TCC	ATC		375	S	A	0	TCC	GCG		369	Y	L	0	TAT	TTA
379	C	X	1.5e-05	TGT	TNT		383	S	S	0.001661	TCT	TCG		375	S	Q	0	TCC	CAA		375	S	A	0	TCC	GCT		369	Y	F	0.000155	TAT	TTC
379	C	L	0	TGT	TTA		383	S	S	1.9e-05	TCT	TCN		375	S	H	3e-06	TCC	CAC		375	S	V	0	TCC	GTC		369	Y	F	0.006936	TAT	TTT
379	C	F	3e-06	TGT	TTC		383	S	C	0	TCT	TGC		375	S	P	4e-06	TCC	CCA		375	S	X	1.9e-05	TCC	NCC		369	Y	DEL	2e-06	TAT	---
379	C	L	0	TGT	TTG		383	S	C	2e-05	TCT	TGT		375	S	P	0.001669	TCC	CCC		375	S	X	0	TCC	NCN		370	N	K	0.015222	AAT	AAA
379	C	F	0.000164	TGT	TTT		383	S	X	0	TCT	TNN		375	S	P	0	TCC	CCG		375	S	X	0	TCC	NCT		370	N	N	0.024081	AAT	AAC
379	C	DEL	0	TGT	---		383	S	X	1e-05	TCT	TNT		375	S	P	2e-06	TCC	CCT		375	S	*	2e-06	TCC	TAA		370	N	K	0.00218	AAT	AAG
380	Y	K	0	TAT	AAG		383	S	L	0	TCT	TTA		375	S	R	1e-06	TCC	CGC		375	S	Y	0.000109	TCC	TAC		370	N	X	5e-06	AAT	AAN
380	Y	N	1.5e-05	TAT	AAT		383	S	F	3e-06	TCT	TTC		375	S	L	0	TCC	CTA		375	S	Y	0	TCC	TAT		370	N	T	2.6e-05	AAT	ACA
380	Y	Q	0	TAT	CAA		383	S	L	5e-06	TCT	TTG		375	S	L	1e-06	TCC	CTC		375	S	S	0.000818	TCC	TCA		370	N	T	6.1e-05	AAT	ACC
380	Y	H	5e-06	TAT	CAC		383	S	F	0.000268	TCT	TTT		375	S	E	0	TCC	GAA		375	S	S	0.000444	TCC	TCG		370	N	T	3e-06	AAT	ACG
380	Y	Q	1e-06	TAT	CAG		383	S	DEL	1e-06	TCT	---		375	S	D	0	TCC	GAC		375	S	S	6e-06	TCC	TCN		370	N	T	0.001674	AAT	ACT
380	Y	H	0.000616	TAT	CAT		384	P	K	0	CCT	AAG		375	S	A	0	TCC	GCA		375	S	S	0.003029	TCC	TCT		370	N	R	0.000758	AAT	AGA
380	Y	P	1.3e-05	TAT	CCT		384	P	N	3e-06	CCT	AAT		375	S	A	0.000157	TCC	GCC		375	S	C	3.3e-05	TCC	TGC		370	N	S	0.000201	AAT	AGC
380	Y	R	0	TAT	CGT		384	P	T	0	CCT	ACA		375	S	A	1e-06	TCC	GCT		375	S	X	3e-06	TCC	TNC		370	N	R	1.7e-05	AAT	AGG
380	Y	L	0	TAT	CTT		384	P	T	2e-06	CCT	ACC		375	S	V	0	TCC	GTC		375	S	X	0	TCC	TNN		370	N	X	0	AAT	AGN
380	Y	E	0	TAT	GAA		384	P	T	1.5e-05	CCT	ACG		375	S	X	1.5e-05	TCC	NCC		375	S	X	0	TCC	TNT		370	N	S	0.018239	AAT	AGT
380	Y	D	1.5e-05	TAT	GAC		384	P	T	0.000508	CCT	ACT		375	S	X	0	TCC	NCG		375	S	L	1e-06	TCC	TTA		370	N	X	0	AAT	ANA
380	Y	E	5.4e-05	TAT	GAG		384	P	S	0	CCT	AGT		375	S	X	0	TCC	NCN		375	S	F	0.000335	TCC	TTC		370	N	X	0	AAT	ANC
380	Y	D	0.00053	TAT	GAT		384	P	I	2e-06	CCT	ATT		375	S	X	0	TCC	NCT		375	S	L	0	TCC	TTG		370	N	X	0	AAT	ANN
380	Y	A	0	TAT	GCT		384	P	Q	0	CCT	CAA		375	S	*	2e-06	TCC	TAA		375	S	F	4e-06	TCC	TTT		370	N	X	2e-06	AAT	ANT
380	Y	G	0	TAT	GGG		384	P	H	1e-06	CCT	CAC		375	S	Y	0.000126	TCC	TAC		375	S	DEL	1e-06	TCC	---		370	N	I	0	AAT	ATA
380	Y	G	2e-06	TAT	GGT		384	P	Q	6e-06	CCT	CAG		375	S	*	0	TCC	TAG		376	T	K	1e-05	ACT	AAA		370	N	I	0	AAT	ATC
380	Y	X	0	TAT	GNG		384	P	H	0.000201	CCT	CAT		375	S	Y	0	TCC	TAT		376	T	N	3.9e-05	ACT	AAC		370	N	M	0	AAT	ATG
380	Y	X	0	TAT	GNT		384	P	P	0.000576	CCT	CCA		375	S	S	0.000801	TCC	TCA		376	T	K	2.4e-05	ACT	AAG		370	N	I	6.2e-05	AAT	ATT
380	Y	V	0	TAT	GTT		384	P	P	0.004978	CCT	CCC		375	S	S	0.000933	TCC	TCG		376	T	X	3e-06	ACT	AAN		370	N	Q	3e-05	AAT	CAA
380	Y	X	0	TAT	NAC		384	P	P	0.001986	CCT	CCG		375	S	S	5e-06	TCC	TCN		376	T	N	0.00088	ACT	AAT		370	N	H	5e-05	AAT	CAC
380	Y	X	0	TAT	NAN		384	P	P	3.2e-05	CCT	CCN		375	S	S	0.004435	TCC	TCT		376	T	T	0.015051	ACT	ACA		370	N	Q	7e-06	AAT	CAG
380	Y	X	4e-06	TAT	NAT		384	P	R	0	CCT	CGA		375	S	*	0	TCC	TGA		376	T	T	0.021508	ACT	ACC		370	N	H	0.003945	AAT	CAT
380	Y	X	0	TAT	NCT		384	P	R	0	CCT	CGC		375	S	C	5e-06	TCC	TGC		376	T	T	0.006593	ACT	ACG		370	N	P	0	AAT	CCA
380	Y	X	0	TAT	NNT		384	P	R	2e-06	CCT	CGG		375	S	C	0	TCC	TGT		376	T	T	0.002719	ACT	ACN		370	N	P	0	AAT	CCC
380	Y	*	5.2e-05	TAT	TAA		384	P	R	0.000776	CCT	CGT		375	S	X	2e-06	TCC	TNC		376	T	R	0	ACT	AGA		370	N	P	0.000119	AAT	CCT
380	Y	Y	0.031716	TAT	TAC		384	P	X	0	CCT	CNC		375	S	X	0	TCC	TNN		376	T	S	1e-06	ACT	AGC		370	N	R	0	AAT	CGC
380	Y	*	0.000997	TAT	TAG		384	P	X	1e-06	CCT	CNN		375	S	L	0	TCC	TTA		376	T	R	0	ACT	AGG		370	N	R	4.1e-05	AAT	CGT
380	Y	X	5e-06	TAT	TAN		384	P	X	1.1e-05	CCT	CNT		375	S	F	0.000191	TCC	TTC		376	T	X	1e-06	ACT	AGN		370	N	L	1e-06	AAT	CTT
380	Y	S	0	TAT	TCA		384	P	L	3e-06	CCT	CTC		375	S	L	0	TCC	TTG		376	T	S	0.000186	ACT	AGT		370	N	E	7.7e-05	AAT	GAA
380	Y	S	3.5e-05	TAT	TCC		384	P	L	2.9e-05	CCT	CTG		375	S	F	3e-06	TCC	TTT		376	T	X	0	ACT	ANA		370	N	D	0.000431	AAT	GAC
380	Y	S	0	TAT	TCG		384	P	L	1e-06	CCT	CTN		375	S	DEL	1e-06	TCC	---		376	T	X	1e-06	ACT	ANC		370	N	E	0	AAT	GAG
380	Y	S	0.000893	TAT	TCT		384	P	L	0.009151	CCT	CTT		376	T	K	2.1e-05	ACT	AAA		376	T	X	0	ACT	ANG		370	N	D	0.011246	AAT	GAT
380	Y	*	0	TAT	TGA		384	P	D	0	CCT	GAT		376	T	N	0.000108	ACT	AAC		376	T	X	0	ACT	ANN		370	N	A	1e-06	AAT	GCC
380	Y	C	6e-06	TAT	TGC		384	P	A	0	CCT	GCC		376	T	K	3.2e-05	ACT	AAG		376	T	X	1.2e-05	ACT	ANT		370	N	A	4.8e-05	AAT	GCT
380	Y	W	5e-06	TAT	TGG		384	P	A	0	CCT	GCG		376	T	X	8e-06	ACT	AAN		376	T	I	1e-06	ACT	ATA		370	N	G	0	AAT	GGC
380	Y	C	0.000262	TAT	TGT		384	P	A	5e-06	CCT	GCT		376	T	N	0.001445	ACT	AAT		376	T	I	2e-06	ACT	ATC		370	N	G	0	AAT	GGG
380	Y	X	1e-06	TAT	TNC		384	P	G	0	CCT	GGT		376	T	T	0.016215	ACT	ACA		376	T	M	3e-06	ACT	ATG		370	N	G	0.000135	AAT	GGT
380	Y	X	0	TAT	TNG		384	P	X	1e-06	CCT	NAT		376	T	T	0.040766	ACT	ACC		376	T	X	1e-06	ACT	ATN		370	N	V	0	AAT	GTT
380	Y	X	0	TAT	TNN		384	P	X	2e-06	CCT	NCA		376	T	T	0.006493	ACT	ACG		376	T	I	0.000497	ACT	ATT		370	N	X	0	AAT	NAA
380	Y	X	2.5e-05	TAT	TNT		384	P	X	1.5e-05	CCT	NCC		376	T	T	0.003234	ACT	ACN		376	T	Q	0	ACT	CAA		370	N	X	0	AAT	NAC
380	Y	F	1e-06	TAT	TTC		384	P	X	1.1e-05	CCT	NCG		376	T	R	0	ACT	AGA		376	T	H	1e-06	ACT	CAC		370	N	X	0	AAT	NAG
380	Y	L	0	TAT	TTG		384	P	X	0	CCT	NCN		376	T	S	4e-06	ACT	AGC		376	T	Q	0	ACT	CAG		370	N	X	0	AAT	NAN
380	Y	F	0.000214	TAT	TTT		384	P	X	0.003368	CCT	NCT		376	T	R	1e-06	ACT	AGG		376	T	X	0	ACT	CAN		370	N	X	1.9e-05	AAT	NAT
380	Y	DEL	0	TAT	---		384	P	X	2e-06	CCT	NGT		376	T	X	0	ACT	AGN		376	T	H	1.9e-05	ACT	CAT		370	N	X	0	AAT	NCT
381	G	K	0	GGA	AAA		384	P	X	0	CCT	NTG		376	T	S	2.9e-05	ACT	AGT		376	T	P	3.1e-05	ACT	CCA		370	N	X	0	AAT	NGT
381	G	T	0	GGA	ACA		384	P	X	3.3e-05	CCT	NTT		376	T	X	0	ACT	ANA		376	T	P	8.5e-05	ACT	CCC		370	N	*	0	AAT	TAA
381	G	R	0.00172	GGA	AGA		384	P	Y	2e-06	CCT	TAT		376	T	X	0	ACT	ANC		376	T	P	1.1e-05	ACT	CCG		370	N	Y	0	AAT	TAC
381	G	S	0	GGA	AGC		384	P	S	2e-06	CCT	TCC		376	T	X	0	ACT	ANG		376	T	P	5e-06	ACT	CCN		370	N	*	0	AAT	TAG
381	G	R	4.5e-05	GGA	AGG		384	P	S	3e-05	CCT	TCG		376	T	X	1.5e-05	ACT	ANT		376	T	P	0.001861	ACT	CCT		370	N	Y	0.000656	AAT	TAT
381	G	S	1e-06	GGA	AGT		384	P	S	0.000748	CCT	TCT		376	T	I	2e-06	ACT	ATA		376	T	R	0	ACT	CGT		370	N	S	1e-06	AAT	TCT
381	G	I	0	GGA	ATA		384	P	C	0	CCT	TGT		376	T	I	8.1e-05	ACT	ATC		376	T	X	0	ACT	CNT		370	N	C	1e-06	AAT	TGT
381	G	M	0	GGA	ATG		384	P	F	0	CCT	TTC		376	T	M	4e-06	ACT	ATG		376	T	L	1e-06	ACT	CTT		370	N	DEL	7.7e-05	AAT	---
381	G	R	0.000356	GGA	CGA		384	P	L	2e-06	CCT	TTG		376	T	X	4e-06	ACT	ATN		376	T	D	0	ACT	GAC		371	S	N	0	TCC	AAC
381	G	R	0	GGA	CGC		384	P	F	1.1e-05	CCT	TTT		376	T	I	0.00084	ACT	ATT		376	T	E	0	ACT	GAG		371	S	T	0	TCC	ACA
381	G	R	0	GGA	CGG		384	P	DEL	1e-06	CCT	---		376	T	Q	1e-06	ACT	CAA		376	T	D	2e-06	ACT	GAT		371	S	T	4e-05	TCC	ACC
381	G	R	0	GGA	CGT		385	T	K	0	ACT	AAA		376	T	H	2e-06	ACT	CAC		376	T	A	2.4e-05	ACT	GCA		371	S	T	0	TCC	ACT
381	G	E	9.6e-05	GGA	GAA		385	T	N	1e-06	ACT	AAC		376	T	Q	1e-06	ACT	CAG		376	T	A	7.8e-05	ACT	GCC		371	S	S	0	TCC	AGC
381	G	D	1e-06	GGA	GAC		385	T	K	2.3e-05	ACT	AAG		376	T	X	0	ACT	CAN		376	T	A	2e-06	ACT	GCG		371	S	I	5e-06	TCC	ATA
381	G	E	1e-06	GGA	GAG		385	T	N	0.000349	ACT	AAT		376	T	H	2.5e-05	ACT	CAT		376	T	A	4e-06	ACT	GCN		371	S	I	0.001807	TCC	ATC
381	G	D	1e-06	GGA	GAT		385	T	T	0.0016	ACT	ACA		376	T	P	4.4e-05	ACT	CCA		376	T	A	0.000839	ACT	GCT		371	S	M	0	TCC	ATG
381	G	A	1.9e-05	GGA	GCA		385	T	T	0.012315	ACT	ACC		376	T	P	0.000112	ACT	CCC		376	T	G	0	ACT	GGT		371	S	I	2e-06	TCC	ATT
381	G	A	0	GGA	GCC		385	T	T	0.004209	ACT	ACG		376	T	P	1e-05	ACT	CCG		376	T	V	0	ACT	GTG		371	S	Q	1.7e-05	TCC	CAA
381	G	A	0	GGA	GCT		385	T	T	1.9e-05	ACT	ACN		376	T	P	4e-06	ACT	CCN		376	T	V	1e-06	ACT	GTT		371	S	H	0.009291	TCC	CAC
381	G	G	0.005232	GGA	GGC		385	T	R	2e-06	ACT	AGG		376	T	P	0.001676	ACT	CCT		376	T	X	1e-06	ACT	NCA		371	S	X	0	TCC	CAN
381	G	G	0.023997	GGA	GGG		385	T	S	0.000494	ACT	AGT		376	T	R	0	ACT	CGT		376	T	X	1e-06	ACT	NCC		371	S	H	0.000101	TCC	CAT
381	G	G	1.3e-05	GGA	GGN		385	T	X	1e-06	ACT	ANT		376	T	X	0	ACT	CNT		376	T	X	0	ACT	NCG		371	S	P	0.000433	TCC	CCA
381	G	G	0.019338	GGA	GGT		385	T	I	1e-06	ACT	ATA		376	T	L	0	ACT	CTC		376	T	X	0	ACT	NCN		371	S	P	0.006909	TCC	CCC
381	G	X	1.2e-05	GGA	GNA		385	T	I	3e-06	ACT	ATC		376	T	L	2e-06	ACT	CTT		376	T	X	3.5e-05	ACT	NCT		371	S	P	0	TCC	CCG
381	G	X	0	GGA	GNC		385	T	M	3.4e-05	ACT	ATG		376	T	E	0	ACT	GAA		376	T	X	1e-06	ACT	NNT		371	S	P	0.000133	TCC	CCT
381	G	X	1e-06	GGA	GNG		385	T	X	0	ACT	ATN		376	T	D	0	ACT	GAC		376	T	*	1e-06	ACT	TAA		371	S	R	0.000128	TCC	CGC
381	G	X	0	GGA	GNT		385	T	I	0.000896	ACT	ATT		376	T	X	0	ACT	GAN		376	T	Y	4e-06	ACT	TAC		371	S	R	0	TCC	CGT
381	G	V	0.000168	GGA	GTA		385	T	P	1e-06	ACT	CCC		376	T	D	3e-06	ACT	GAT		376	T	*	0	ACT	TAG		371	S	X	2e-06	TCC	CNC
381	G	V	1e-06	GGA	GTC		385	T	P	0	ACT	CCG		376	T	A	0.000195	ACT	GCA		376	T	X	2e-06	ACT	TAN		371	S	L	0.009901	TCC	CTA
381	G	V	9e-06	GGA	GTG		385	T	P	5.1e-05	ACT	CCT		376	T	A	1.1e-05	ACT	GCC		376	T	Y	0.000497	ACT	TAT		371	S	L	0.942647	TCC	CTC
381	G	V	6e-06	GGA	GTT		385	T	E	0	ACT	GAG		376	T	A	2e-06	ACT	GCG		376	T	S	0.001385	ACT	TCA		371	S	L	0.001826	TCC	CTG
381	G	X	6e-06	GGA	NGA		385	T	D	3e-06	ACT	GAT		376	T	A	5e-06	ACT	GCN		376	T	S	0.000921	ACT	TCC		371	S	L	1.1e-05	TCC	CTN
381	G	X	0	GGA	NGC		385	T	A	1e-06	ACT	GCA		376	T	A	0.001236	ACT	GCT		376	T	S	1.3e-05	ACT	TCG		371	S	L	0.012509	TCC	CTT
381	G	X	0	GGA	NGG		385	T	A	2e-06	ACT	GCC		376	T	G	0	ACT	GGT		376	T	S	0.000509	ACT	TCN		371	S	D	0	TCC	GAC
381	G	X	0	GGA	NGN		385	T	A	3e-05	ACT	GCG		376	T	V	0	ACT	GTA		376	T	S	0.155388	ACT	TCT		371	S	A	1e-06	TCC	GCC
381	G	X	0	GGA	NGT		385	T	A	0	ACT	GCN		376	T	V	1e-06	ACT	GTT		376	T	C	1e-06	ACT	TGT		371	S	V	0	TCC	GTA
381	G	*	1e-06	GGA	TAA		385	T	A	0.002956	ACT	GCT		376	T	X	0	ACT	NCA		376	T	X	0	ACT	TNA		371	S	V	3.5e-05	TCC	GTC
381	G	*	0.000672	GGA	TGA		385	T	G	0	ACT	GGT		376	T	X	1e-06	ACT	NCC		376	T	X	2e-06	ACT	TNT		371	S	X	0	TCC	NCC
381	G	C	3e-06	GGA	TGC		385	T	V	0	ACT	GTC		376	T	X	0	ACT	NCG		376	T	F	0	ACT	TTC		371	S	X	0	TCC	NGC
381	G	W	2.8e-05	GGA	TGG		385	T	V	1e-06	ACT	GTG		376	T	X	3.1e-05	ACT	NCT		376	T	L	0	ACT	TTG		371	S	X	2e-06	TCC	NTC
381	G	C	7e-06	GGA	TGT		385	T	V	3e-06	ACT	GTT		376	T	X	0	ACT	NNT		376	T	X	0	ACT	TTN		371	S	*	0	TCC	TAA
381	G	L	2e-06	GGA	TTA		385	T	X	0	ACT	NCC		376	T	X	0	ACT	NTT		376	T	F	8e-06	ACT	TTT		371	S	Y	0.00079	TCC	TAC
381	G	F	0	GGA	TTC		385	T	X	0	ACT	NCN		376	T	Y	0	ACT	TAC		376	T	DEL	0	ACT	---		371	S	*	0	TCC	TAG
381	G	L	0	GGA	TTG		385	T	X	5e-06	ACT	NCT		376	T	X	0	ACT	TAN		377	F	T	0	TTT	ACT		371	S	Y	0	TCC	TAT
381	G	DEL	0	GGA	---		385	T	X	0	ACT	NNT		376	T	Y	6e-06	ACT	TAT		377	F	I	0	TTT	ATC		371	S	S	0.000386	TCC	TCA
382	V	T	0	GTG	ACA		385	T	S	2e-06	ACT	TCG		376	T	S	0	ACT	TCA		377	F	I	0.000293	TTT	ATT		371	S	S	0	TCC	TCG
382	V	T	1e-06	GTG	ACG		385	T	S	0.000987	ACT	TCT		376	T	S	6.8e-05	ACT	TCC		377	F	H	0	TTT	CAT		371	S	S	0	TCC	TCN
382	V	R	1e-06	GTG	AGG		385	T	F	0	ACT	TTT		376	T	S	0	ACT	TCG		377	F	P	0	TTT	CCC		371	S	S	0.00013	TCC	TCT
382	V	I	1e-06	GTG	ATA		385	T	DEL	2e-06	ACT	---		376	T	S	1.4e-05	ACT	TCN		377	F	P	4e-06	TTT	CCT		371	S	*	0	TCC	TGA
382	V	I	0	GTG	ATC		386	K	N	0.000212	AAA	AAC		376	T	S	0.003795	ACT	TCT		377	F	R	0	TTT	CGT		371	S	C	0.000684	TCC	TGC
382	V	M	0.000727	GTG	ATG		386	K	K	0.013421	AAA	AAG		376	T	F	0	ACT	TTT		377	F	X	0	TTT	CNT		371	S	C	1e-06	TCC	TGT
382	V	I	0	GTG	ATT		386	K	X	1e-06	AAA	AAN		376	T	DEL	1e-06	ACT	---		377	F	L	0	TTT	CTA		371	S	X	0	TCC	TNC
382	V	P	0	GTG	CCA		386	K	N	0.001297	AAA	AAT		377	F	T	0	TTT	ACT		377	F	L	3e-06	TTT	CTC		371	S	L	3.2e-05	TCC	TTA
382	V	P	0	GTG	CCG		386	K	T	0.001154	AAA	ACA		377	F	I	1e-06	TTT	ATC		377	F	L	0	TTT	CTG		371	S	F	0.002565	TCC	TTC
382	V	R	0	GTG	CGG		386	K	T	2e-06	AAA	ACC		377	F	I	0.000266	TTT	ATT		377	F	L	0.0016	TTT	CTT		371	S	L	1e-06	TCC	TTG
382	V	L	0	GTG	CTA		386	K	T	1e-06	AAA	ACG		377	F	H	0	TTT	CAT		377	F	A	0	TTT	GCT		371	S	X	0	TCC	TTN
382	V	L	1.1e-05	GTG	CTG		386	K	T	0	AAA	ACT		377	F	P	0	TTT	CCC		377	F	G	0	TTT	GGG		371	S	F	5e-06	TCC	TTT
382	V	E	6.9e-05	GTG	GAG		386	K	R	0.004598	AAA	AGA		377	F	P	6e-06	TTT	CCT		377	F	G	3e-06	TTT	GGT		371	S	DEL	5e-06	TCC	---
382	V	D	0	GTG	GAT		386	K	S	1e-06	AAA	AGC		377	F	R	0	TTT	CGT		377	F	V	0	TTT	GTA		372	A	K	4e-06	GCA	AAA
382	V	A	4e-06	GTG	GCA		386	K	R	1.9e-05	AAA	AGG		377	F	X	0	TTT	CNT		377	F	V	1e-06	TTT	GTC		372	A	N	0	GCA	AAC
382	V	A	0	GTG	GCC		386	K	S	1e-06	AAA	AGT		377	F	L	0	TTT	CTA		377	F	V	3e-06	TTT	GTG		372	A	T	0.005698	GCA	ACA
382	V	A	0.001169	GTG	GCG		386	K	X	2e-06	AAA	ANA		377	F	L	3.1e-05	TTT	CTC		377	F	V	0.00045	TTT	GTT		372	A	T	6e-05	GCA	ACC
382	V	A	4e-06	GTG	GCT		386	K	I	9.6e-05	AAA	ATA		377	F	L	0	TTT	CTG		377	F	X	0	TTT	NNT		372	A	T	2e-06	GCA	ACG
382	V	G	7e-06	GTG	GGA		386	K	Q	0.000344	AAA	CAA		377	F	L	0	TTT	CTN		377	F	X	0	TTT	NTC		372	A	T	4.9e-05	GCA	ACT
382	V	G	1e-06	GTG	GGC		386	K	H	2e-06	AAA	CAC		377	F	L	0.002635	TTT	CTT		377	F	X	3.1e-05	TTT	NTT		372	A	R	0.000146	GCA	AGA
382	V	G	0.001133	GTG	GGG		386	K	Q	0	AAA	CAG		377	F	A	0	TTT	GCG		377	F	*	0	TTT	TAA		372	A	I	0	GCA	ATA
382	V	G	1.5e-05	GTG	GGT		386	K	P	2e-06	AAA	CCA		377	F	A	0	TTT	GCT		377	F	Y	0	TTT	TAC		372	A	I	0	GCA	ATC
382	V	X	3e-06	GTG	GNG		386	K	P	0	AAA	CCC		377	F	G	0	TTT	GGC		377	F	Y	0.000433	TTT	TAT		372	A	Q	2e-06	GCA	CAA
382	V	X	0	GTG	GNN		386	K	R	0	AAA	CGA		377	F	G	0	TTT	GGG		377	F	S	0	TTT	TCA		372	A	P	0.005926	GCA	CCA
382	V	V	0.003124	GTG	GTA		386	K	E	0.029986	AAA	GAA		377	F	G	3e-06	TTT	GGT		377	F	S	1.5e-05	TTT	TCC		372	A	P	2.8e-05	GCA	CCC
382	V	V	0.000462	GTG	GTC		386	K	D	9e-06	AAA	GAC		377	F	V	0	TTT	GTA		377	F	S	0	TTT	TCG		372	A	P	0	GCA	CCG
382	V	V	1e-05	GTG	GTN		386	K	E	0.000269	AAA	GAG		377	F	V	1e-06	TTT	GTC		377	F	S	0.000398	TTT	TCT		372	A	P	7.9e-05	GCA	CCT
382	V	V	0.001692	GTG	GTT		386	K	X	0	AAA	GAN		377	F	V	5e-06	TTT	GTG		377	F	*	0	TTT	TGA		372	A	L	1e-06	GCA	CTA
382	V	X	5e-06	GTG	NTG		386	K	D	2e-06	AAA	GAT		377	F	V	0.000237	TTT	GTT		377	F	C	0	TTT	TGC		372	A	E	0.000635	GCA	GAA
382	V	X	0	GTG	NTN		386	K	A	5e-05	AAA	GCA		377	F	X	0	TTT	NNT		377	F	W	2e-06	TTT	TGG		372	A	D	7e-06	GCA	GAC
382	V	*	0	GTG	TAG		386	K	G	9.6e-05	AAA	GGA		377	F	X	0	TTT	NTC		377	F	C	8.5e-05	TTT	TGT		372	A	E	7e-06	GCA	GAG
382	V	S	0	GTG	TCC		386	K	G	2e-06	AAA	GGG		377	F	X	0	TTT	NTN		377	F	X	1e-05	TTT	TNT		372	A	D	4e-06	GCA	GAT
382	V	S	3e-06	GTG	TCG		386	K	G	0	AAA	GGT		377	F	X	3.1e-05	TTT	NTT		377	F	L	0.000409	TTT	TTA		372	A	A	0.009446	GCA	GCC
382	V	S	0	GTG	TCT		386	K	V	0	AAA	GTA		377	F	Y	0	TTT	TAC		377	F	F	0.005217	TTT	TTC		372	A	A	0.034921	GCA	GCG
382	V	W	7e-06	GTG	TGG		386	K	X	2e-06	AAA	NAA		377	F	Y	0.000227	TTT	TAT		377	F	L	0.000101	TTT	TTG		372	A	A	2e-06	GCA	GCN
382	V	C	0	GTG	TGT		386	K	X	3e-06	AAA	NAN		377	F	S	0	TTT	TCA		377	F	X	2.5e-05	TTT	TTN		372	A	A	0.016862	GCA	GCT
382	V	L	1e-06	GTG	TTA		386	K	*	8e-06	AAA	TAA		377	F	S	6.4e-05	TTT	TCC		377	F	DEL	0	TTT	---		372	A	G	0.007751	GCA	GGA
382	V	F	0	GTG	TTC		386	K	*	0	AAA	TAG		377	F	S	0	TTT	TCG		378	K	K	0.001817	AAG	AAA		372	A	G	3e-05	GCA	GGC
382	V	L	0.000606	GTG	TTG		386	K	S	0	AAA	TCA		377	F	S	0.000796	TTT	TCT		378	K	N	7.9e-05	AAG	AAC		372	A	G	0.000649	GCA	GGG
382	V	F	1.8e-05	GTG	TTT		386	K	*	0	AAA	TGA		377	F	*	0	TTT	TGA		378	K	X	1.2e-05	AAG	AAN		372	A	G	1.4e-05	GCA	GGT
382	V	DEL	0	GTG	---		386	K	DEL	3e-06	AAA	---		377	F	C	1e-06	TTT	TGC		378	K	N	0.000185	AAG	AAT		372	A	X	3e-06	GCA	GNA
383	S	N	0	TCT	AAT		387	L	R	2e-06	TTA	AGA		377	F	W	3e-06	TTT	TGG		378	K	T	1.1e-05	AAG	ACA		372	A	X	0	GCA	GNC
383	S	T	0.000185	TCT	ACA		387	L	I	0.000263	TTA	ATA		377	F	C	0.000109	TTT	TGT		378	K	T	1e-06	AAG	ACC		372	A	X	0	GCA	GNG
383	S	T	1e-06	TCT	ACC		387	L	I	0	TTA	ATC		377	F	X	0	TTT	TNC		378	K	T	0.003301	AAG	ACG		372	A	X	0	GCA	GNT
383	S	T	3e-06	TCT	ACG		387	L	P	1e-06	TTA	CCA		377	F	X	1.1e-05	TTT	TNT		378	K	T	0	AAG	ACN		372	A	V	0.015222	GCA	GTA
383	S	T	0.003137	TCT	ACT		387	L	R	2.6e-05	TTA	CGA		377	F	L	0.0001	TTT	TTA		378	K	T	5e-06	AAG	ACT		372	A	V	5e-06	GCA	GTC
383	S	S	0	TCT	AGC		387	L	R	0	TTA	CGG		377	F	F	0.012636	TTT	TTC		378	K	R	5.5e-05	AAG	AGA		372	A	V	0.001219	GCA	GTG
383	S	S	0	TCT	AGT		387	L	X	0	TTA	CNA		377	F	L	8.9e-05	TTT	TTG		378	K	S	0	AAG	AGC		372	A	V	0	GCA	GTN
383	S	I	1e-06	TCT	ATT		387	L	L	0.007356	TTA	CTA		377	F	X	2.4e-05	TTT	TTN		378	K	R	0.028659	AAG	AGG		372	A	V	6.7e-05	GCA	GTT
383	S	H	1e-06	TCT	CAT		387	L	L	1e-06	TTA	CTC		377	F	DEL	1e-06	TTT	---		378	K	X	0	AAG	AGN		372	A	X	4.9e-05	GCA	NCA
383	S	P	0.000132	TCT	CCA		387	L	L	0.000359	TTA	CTG		378	K	K	0.002432	AAG	AAA		378	K	S	4e-06	AAG	AGT		372	A	X	0	GCA	NCC
383	S	P	4.1e-05	TCT	CCC		387	L	A	0	TTA	GCA		378	K	N	7e-06	AAG	AAC		378	K	X	2.9e-05	AAG	ANG		372	A	X	1e-06	GCA	NCG
383	S	P	1e-05	TCT	CCG		387	L	G	0.000292	TTA	GGA		378	K	X	1.2e-05	AAG	AAN		378	K	I	0	AAG	ATA		372	A	X	1e-06	GCA	NCT
383	S	P	0	TCT	CCN		387	L	G	2e-06	TTA	GGG		378	K	N	0.000373	AAG	AAT		378	K	M	0.000877	AAG	ATG		372	A	X	0	GCA	NGA
383	S	P	0.005492	TCT	CCT		387	L	V	0.001373	TTA	GTA		378	K	T	1.2e-05	AAG	ACA		378	K	I	0	AAG	ATT		372	A	X	1e-06	GCA	NTA
383	S	R	0	TCT	CGT		387	L	V	0	TTA	GTC		378	K	T	0	AAG	ACC		378	K	Q	1.5e-05	AAG	CAA		372	A	*	3e-06	GCA	TAA
383	S	X	0	TCT	CNT		387	L	V	1.8e-05	TTA	GTG		378	K	T	0.002849	AAG	ACG		378	K	H	1e-06	AAG	CAC		372	A	S	0.004185	GCA	TCA
383	S	L	4.2e-05	TCT	CTT		387	L	V	0	TTA	GTT		378	K	T	0	AAG	ACN		378	K	Q	0.003719	AAG	CAG		372	A	S	3.8e-05	GCA	TCC
383	S	D	0	TCT	GAC		387	L	X	0	TTA	NGA		378	K	T	8e-06	AAG	ACT		378	K	X	0	AAG	CAN		372	A	S	4e-06	GCA	TCG
383	S	E	0	TCT	GAG		387	L	X	4.9e-05	TTA	NTA		378	K	R	5e-06	AAG	AGA		378	K	H	3.4e-05	AAG	CAT		372	A	S	0	GCA	TCN
383	S	D	5e-06	TCT	GAT		387	L	X	1e-06	TTA	NTG		378	K	S	0	AAG	AGC		378	K	P	1e-06	AAG	CCA		372	A	S	2.7e-05	GCA	TCT
383	S	A	2.1e-05	TCT	GCA		387	L	X	0	TTA	NTN		378	K	R	0.032542	AAG	AGG		378	K	P	0.000189	AAG	CCG		372	A	*	1e-06	GCA	TGA
383	S	A	8.1e-05	TCT	GCC		387	L	*	2e-06	TTA	TAA		378	K	X	1e-06	AAG	AGN		378	K	P	2e-06	AAG	CCT		372	A	L	4e-06	GCA	TTA
383	S	A	5e-05	TCT	GCG		387	L	S	0.000118	TTA	TCA		378	K	S	4e-06	AAG	AGT		378	K	R	0	AAG	CGA		372	A	DEL	0.000145	GCA	---
383	S	A	0.002146	TCT	GCT		387	L	S	0	TTA	TCG		378	K	X	3e-05	AAG	ANG		378	K	R	0	AAG	CGC		373	S	K	4e-06	TCA	AAA
383	S	G	0	TCT	GGC		387	L	*	0.002108	TTA	TGA		378	K	I	0	AAG	ATA		378	K	R	0.000109	AAG	CGG		373	S	N	0	TCA	AAC
383	S	G	1e-06	TCT	GGT		387	L	C	0	TTA	TGC		378	K	M	0.001514	AAG	ATG		378	K	R	1e-06	AAG	CGT		373	S	K	0	TCA	AAG
383	S	V	0	TCT	GTA		387	L	W	1.5e-05	TTA	TGG		378	K	X	0	AAG	ATN		378	K	X	0	AAG	CNG		373	S	T	0.00097	TCA	ACA
383	S	V	0	TCT	GTC		387	L	C	0	TTA	TGT		378	K	I	0	AAG	ATT		378	K	L	4e-06	AAG	CTG		373	S	T	4e-06	TCA	ACC
383	S	V	4e-06	TCT	GTT		387	L	X	1.1e-05	TTA	TNA		378	K	Q	1.8e-05	AAG	CAA		378	K	E	2e-06	AAG	GAA		373	S	T	2e-06	TCA	ACG
383	S	X	0	TCT	NCA		387	L	F	3.3e-05	TTA	TTC		378	K	H	1e-06	AAG	CAC		378	K	D	0	AAG	GAC		373	S	T	1e-05	TCA	ACT
383	S	X	0	TCT	NCC		387	L	L	0.004482	TTA	TTG		378	K	Q	0.003891	AAG	CAG		378	K	E	0.011633	AAG	GAG		373	S	R	1e-06	TCA	AGA
383	S	X	5e-06	TCT	NCT		387	L	X	2e-06	TTA	TTN		378	K	H	4.2e-05	AAG	CAT		378	K	X	0	AAG	GAN		373	S	I	4e-06	TCA	ATA
383	S	*	1e-06	TCT	TAA		387	L	F	6.2e-05	TTA	TTT		378	K	P	1e-06	AAG	CCA		378	K	D	2e-06	AAG	GAT		373	S	I	0	TCA	ATC
383	S	Y	4e-06	TCT	TAC		387	L	DEL	2e-06	TTA	---		378	K	P	0	AAG	CCC		378	K	A	0	AAG	GCA		373	S	Q	0.001332	TCA	CAA
383	S	*	7e-06	TCT	TAG		388	N	K	0.00068	AAT	AAA		378	K	P	0.000202	AAG	CCG		378	K	A	3e-05	AAG	GCG		373	S	H	6e-06	TCA	CAC
383	S	Y	0.000228	TCT	TAT		388	N	N	0.015174	AAT	AAC		378	K	P	3e-06	AAG	CCT		378	K	G	1e-05	AAG	GGG		373	S	Q	1e-05	TCA	CAG
383	S	S	0.010107	TCT	TCA		388	N	K	0.000671	AAT	AAG		378	K	R	0	AAG	CGA		378	K	X	0	AAG	GNG		373	S	H	4.2e-05	TCA	CAT
383	S	S	0.030162	TCT	TCC		388	N	X	2e-06	AAT	AAN		378	K	R	0.000137	AAG	CGG		378	K	V	3.9e-05	AAG	GTG		373	S	P	0.948363	TCA	CCA
383	S	S	0.006375	TCT	TCG		388	N	T	1e-06	AAT	ACC		378	K	R	1e-06	AAG	CGT		378	K	X	1.4e-05	AAG	NAG		373	S	P	0.002348	TCA	CCC
383	S	S	1.7e-05	TCT	TCN		388	N	T	1e-06	AAT	ACG		378	K	X	0	AAG	CNG		378	K	X	1e-06	AAG	NGG		373	S	P	0.014768	TCA	CCG
383	S	C	0	TCT	TGC		388	N	T	0.000325	AAT	ACT		378	K	L	7e-06	AAG	CTG		378	K	X	0	AAG	NNG		373	S	P	2e-06	TCA	CCN
383	S	W	0	TCT	TGG		388	N	R	1e-06	AAT	AGA		378	K	L	0	AAG	CTT		378	K	*	0	AAG	TAA		373	S	P	0.008696	TCA	CCT
383	S	C	0.00029	TCT	TGT		388	N	S	5e-06	AAT	AGC		378	K	E	1e-05	AAG	GAA		378	K	*	1.9e-05	AAG	TAG		373	S	R	0.001511	TCA	CGA
383	S	X	1e-06	TCT	TNC		388	N	R	8e-06	AAT	AGG		378	K	D	0	AAG	GAC		378	K	Y	0	AAG	TAT		373	S	R	2e-06	TCA	CGC
383	S	X	0	TCT	TNG		388	N	S	0.002475	AAT	AGT		378	K	E	0.00598	AAG	GAG		378	K	S	0	AAG	TCG		373	S	X	1.9e-05	TCA	CNA
383	S	X	0	TCT	TNN		388	N	X	0	AAT	ANC		378	K	X	0	AAG	GAN		378	K	W	0	AAG	TGG		373	S	X	0	TCA	CNG
383	S	X	1.1e-05	TCT	TNT		388	N	X	5e-06	AAT	ANT		378	K	D	2e-06	AAG	GAT		378	K	L	3e-06	AAG	TTG		373	S	X	0	TCA	CNT
383	S	L	8e-06	TCT	TTA		388	N	I	2.5e-05	AAT	ATT		378	K	A	0	AAG	GCA		378	K	F	0	AAG	TTT		373	S	L	0.002068	TCA	CTA
383	S	F	5e-06	TCT	TTC		388	N	H	1e-06	AAT	CAC		378	K	A	1.6e-05	AAG	GCG		378	K	DEL	0	AAG	---		373	S	L	4e-06	TCA	CTC
383	S	L	3.7e-05	TCT	TTG		388	N	Q	0	AAT	CAG		378	K	G	1e-05	AAG	GGG		379	C	S	0	TGT	AGC		373	S	L	1e-05	TCA	CTG
383	S	F	0.000486	TCT	TTT		388	N	H	0.000132	AAT	CAT		378	K	G	0	AAG	GGT		379	C	S	3e-06	TGT	AGT		373	S	L	2e-06	TCA	CTT
383	S	DEL	1e-06	TCT	---		388	N	P	0	AAT	CCC		378	K	X	0	AAG	GNG		379	C	H	0	TGT	CAC		373	S	E	0	TCA	GAA
384	P	N	0	CCT	AAC		388	N	P	2e-06	AAT	CCT		378	K	V	0	AAG	GTG		379	C	H	1e-06	TGT	CAT		373	S	A	0.002852	TCA	GCA
384	P	K	0	CCT	AAG		388	N	R	0	AAT	CGT		378	K	X	1.6e-05	AAG	NAG		379	C	P	0	TGT	CCC		373	S	A	3e-06	TCA	GCC
384	P	N	4e-06	CCT	AAT		388	N	L	0	AAT	CTT		378	K	X	0	AAG	NAN		379	C	P	0	TGT	CCT		373	S	A	0	TCA	GCG
384	P	T	4e-06	CCT	ACA		388	N	E	0	AAT	GAA		378	K	X	0	AAG	NCG		379	C	R	0	TGT	CGA		373	S	A	0	TCA	GCT
384	P	T	5e-06	CCT	ACC		388	N	D	7e-06	AAT	GAC		378	K	X	0	AAG	NGG		379	C	R	1e-06	TGT	CGC		373	S	V	1e-06	TCA	GTA
384	P	T	1.1e-05	CCT	ACG		388	N	E	1e-05	AAT	GAG		378	K	*	0	AAG	TAA		379	C	R	0.000107	TGT	CGT		373	S	X	4e-06	TCA	NCA
384	P	T	0.000282	CCT	ACT		388	N	X	0	AAT	GAN		378	K	*	1.4e-05	AAG	TAG		379	C	L	0	TGT	CTT		373	S	X	0	TCA	NCG
384	P	R	0	CCT	AGG		388	N	D	0.007814	AAT	GAT		378	K	Y	0	AAG	TAT		379	C	G	0	TGT	GGC		373	S	X	0	TCA	NCN
384	P	S	0	CCT	AGT		388	N	A	0	AAT	GCT		378	K	W	1e-06	AAG	TGG		379	C	G	2e-06	TGT	GGG		373	S	X	0	TCA	NCT
384	P	M	0	CCT	ATG		388	N	G	0	AAT	GGC		378	K	L	3e-06	AAG	TTG		379	C	G	0.000663	TGT	GGT		373	S	*	5e-06	TCA	TAA
384	P	I	1e-06	CCT	ATT		388	N	G	0	AAT	GGG		378	K	F	0	AAG	TTT		379	C	V	0	TGT	GTT		373	S	*	0	TCA	TAG
384	P	Q	1e-06	CCT	CAA		388	N	G	1.9e-05	AAT	GGT		378	K	DEL	1e-06	AAG	---		379	C	X	0	TGT	NAT		373	S	S	5.9e-05	TCA	TCC
384	P	H	2e-06	CCT	CAC		388	N	X	0	AAT	GNT		379	C	S	1.6e-05	TGT	AGT		379	C	X	0	TGT	NGC		373	S	S	1.5e-05	TCA	TCG
384	P	Q	6e-06	CCT	CAG		388	N	X	0	AAT	NAC		379	C	H	0	TGT	CAC		379	C	X	0	TGT	NGN		373	S	S	3e-06	TCA	TCT
384	P	H	0.000488	CCT	CAT		388	N	X	4e-06	AAT	NAT		379	C	H	1e-06	TGT	CAT		379	C	X	1.6e-05	TGT	NGT		373	S	*	0	TCA	TGA
384	P	P	0.003641	CCT	CCA		388	N	*	0	AAT	TAG		379	C	R	2e-06	TGT	CGC		379	C	*	0	TGT	TAA		373	S	X	0	TCA	TNA
384	P	P	0.018945	CCT	CCC		388	N	Y	7.4e-05	AAT	TAT		379	C	R	0	TGT	CGG		379	C	Y	3e-06	TGT	TAC		373	S	L	0.001225	TCA	TTA
384	P	P	0.00468	CCT	CCG		388	N	C	0	AAT	TGT		379	C	R	0.000181	TGT	CGT		379	C	Y	0.000137	TGT	TAT		373	S	F	2e-06	TCA	TTC
384	P	P	3e-05	CCT	CCN		388	N	DEL	2e-06	AAT	---		379	C	L	0	TGT	CTT		379	C	S	4e-06	TGT	TCT		373	S	L	0	TCA	TTG
384	P	R	0	CCT	CGA		389	D	K	0	GAT	AAA		379	C	D	0	TGT	GAT		379	C	*	9e-06	TGT	TGA		373	S	X	0	TCA	TTN
384	P	R	3e-06	CCT	CGG		389	D	N	2e-06	GAT	AAC		379	C	G	1e-06	TGT	GGC		379	C	C	0.016186	TGT	TGC		373	S	DEL	3e-06	TCA	---
384	P	R	0.001241	CCT	CGT		389	D	K	9e-06	GAT	AAG		379	C	G	2e-06	TGT	GGG		379	C	W	0.000918	TGT	TGG		374	F	N	5.7e-05	TTT	AAT
384	P	X	0	CCT	CNA		389	D	N	0.001693	GAT	AAT		379	C	G	0.00072	TGT	GGT		379	C	X	6e-06	TGT	TGN		374	F	T	9.5e-05	TTT	ACT
384	P	X	0	CCT	CNC		389	D	T	0	GAT	ACT		379	C	V	0	TGT	GTT		379	C	X	0	TGT	TNC		374	F	S	0	TTT	AGT
384	P	X	0	CCT	CNG		389	D	R	0	GAT	AGA		379	C	X	1e-06	TGT	NGC		379	C	X	0	TGT	TNG		374	F	X	0	TTT	ANT
384	P	X	0	CCT	CNN		389	D	S	1e-06	GAT	AGT		379	C	X	0	TGT	NGN		379	C	X	1.7e-05	TGT	TNT		374	F	I	0	TTT	ATA
384	P	X	1.2e-05	CCT	CNT		389	D	I	0	GAT	ATT		379	C	X	1.6e-05	TGT	NGT		379	C	F	1e-06	TGT	TTC		374	F	I	1e-06	TTT	ATC
384	P	L	6.1e-05	CCT	CTA		389	D	Q	0	GAT	CAA		379	C	X	0	TGT	NNT		379	C	L	0	TGT	TTG		374	F	I	0.001174	TTT	ATT
384	P	L	5e-05	CCT	CTC		389	D	Q	1e-06	GAT	CAG		379	C	Y	5e-06	TGT	TAC		379	C	F	0.000192	TGT	TTT		374	F	Q	0	TTT	CAA
384	P	L	2e-05	CCT	CTG		389	D	H	1.4e-05	GAT	CAT		379	C	*	0	TGT	TAG		379	C	DEL	0	TGT	---		374	F	H	0	TTT	CAC
384	P	L	1e-06	CCT	CTN		389	D	P	0	GAT	CCT		379	C	Y	0.000172	TGT	TAT		380	Y	N	1e-06	TAT	AAC		374	F	X	0	TTT	CAN
384	P	L	0.003565	CCT	CTT		389	D	R	0	GAT	CGT		379	C	S	0	TGT	TCC		380	Y	N	2e-06	TAT	AAT		374	F	H	0.000447	TTT	CAT
384	P	D	0	CCT	GAT		389	D	E	0.001804	GAT	GAA		379	C	S	4e-06	TGT	TCT		380	Y	Q	0	TAT	CAA		374	F	P	1e-06	TTT	CCC
384	P	A	2e-06	CCT	GCG		389	D	D	0.009788	GAT	GAC		379	C	*	4.9e-05	TGT	TGA		380	Y	H	3.2e-05	TAT	CAC		374	F	P	0	TTT	CCG
384	P	A	0.000685	CCT	GCT		389	D	E	0.001253	GAT	GAG		379	C	C	0.031852	TGT	TGC		380	Y	Q	1e-06	TAT	CAG		374	F	P	0.000534	TTT	CCT
384	P	V	1e-06	CCT	GTT		389	D	X	1e-06	GAT	GAN		379	C	W	0.001018	TGT	TGG		380	Y	H	0.000605	TAT	CAT		374	F	R	0	TTT	CGC
384	P	X	1e-06	CCT	NAT		389	D	A	1e-06	GAT	GCC		379	C	X	6e-06	TGT	TGN		380	Y	P	7e-06	TAT	CCT		374	F	R	0.000226	TTT	CGT
384	P	X	1.2e-05	CCT	NCA		389	D	A	3e-05	GAT	GCT		379	C	X	0	TGT	TNC		380	Y	R	0	TAT	CGT		374	F	X	1e-06	TTT	CNT
384	P	X	6.4e-05	CCT	NCC		389	D	G	1e-06	GAT	GGA		379	C	X	0	TGT	TNG		380	Y	X	0	TAT	CNT		374	F	L	3.7e-05	TTT	CTA
384	P	X	1.7e-05	CCT	NCG		389	D	G	4.3e-05	GAT	GGC		379	C	X	0	TGT	TNN		380	Y	L	0	TAT	CTT		374	F	L	0.001541	TTT	CTC
384	P	X	0	CCT	NCN		389	D	G	5e-06	GAT	GGG		379	C	X	1.6e-05	TGT	TNT		380	Y	E	1e-06	TAT	GAA		374	F	L	1e-06	TTT	CTG
384	P	X	0.003299	CCT	NCT		389	D	G	0.001771	GAT	GGT		379	C	L	0	TGT	TTA		380	Y	D	0.000108	TAT	GAC		374	F	L	0	TTT	CTN
384	P	X	0	CCT	NGG		389	D	X	6e-06	GAT	GNT		379	C	F	1e-06	TGT	TTC		380	Y	E	3.8e-05	TAT	GAG		374	F	L	0.031763	TTT	CTT
384	P	X	4e-06	CCT	NGT		389	D	V	0	GAT	GTG		379	C	L	0	TGT	TTG		380	Y	D	0.00039	TAT	GAT		374	F	D	1e-06	TTT	GAT
384	P	X	0	CCT	NTA		389	D	V	9.2e-05	GAT	GTT		379	C	F	0.000134	TGT	TTT		380	Y	A	0	TAT	GCT		374	F	A	0	TTT	GCA
384	P	X	1e-05	CCT	NTT		389	D	X	0	GAT	NAC		379	C	DEL	1e-06	TGT	---		380	Y	G	0	TAT	GGC		374	F	A	1e-06	TTT	GCT
384	P	*	0	CCT	TAG		389	D	X	1.5e-05	GAT	NAT		380	Y	N	0	TAT	AAC		380	Y	G	0	TAT	GGG		374	F	G	0	TTT	GGG
384	P	Y	1e-06	CCT	TAT		389	D	X	0	GAT	NGT		380	Y	K	0	TAT	AAG		380	Y	G	3e-06	TAT	GGT		374	F	G	0	TTT	GGT
384	P	S	2e-06	CCT	TCA		389	D	Y	5e-06	GAT	TAC		380	Y	N	2e-06	TAT	AAT		380	Y	X	0	TAT	GNT		374	F	V	0	TTT	GTA
384	P	S	7e-06	CCT	TCC		389	D	*	1e-06	GAT	TAG		380	Y	H	5e-06	TAT	CAC		380	Y	V	1e-06	TAT	GTT		374	F	V	0	TTT	GTC
384	P	S	3.1e-05	CCT	TCG		389	D	Y	0.000108	GAT	TAT		380	Y	Q	1e-06	TAT	CAG		380	Y	X	1e-06	TAT	NAC		374	F	V	0	TTT	GTG
384	P	S	0.001022	CCT	TCT		389	D	S	0	GAT	TCT		380	Y	H	0.00072	TAT	CAT		380	Y	X	1e-06	TAT	NAN		374	F	V	0.00049	TTT	GTT
384	P	C	0	CCT	TGT		389	D	C	0	GAT	TGC		380	Y	P	1.2e-05	TAT	CCT		380	Y	X	3e-06	TAT	NAT		374	F	X	0	TTT	NCN
384	P	L	1e-06	CCT	TTG		389	D	C	1e-06	GAT	TGT		380	Y	R	1e-06	TAT	CGT		380	Y	X	0	TAT	NNT		374	F	X	0	TTT	NCT
384	P	F	8e-06	CCT	TTT		389	D	DEL	2e-06	GAT	---		380	Y	X	0	TAT	CNT		380	Y	*	0.000141	TAT	TAA		374	F	X	0	TTT	NTA
384	P	DEL	1e-06	CCT	---		390	L	N	0	CTC	AAC		380	Y	L	0	TAT	CTT		380	Y	Y	0.248635	TAT	TAC		374	F	X	2e-06	TTT	NTN
385	T	K	2e-06	ACT	AAA		390	L	T	0	CTC	ACC		380	Y	E	0	TAT	GAA		380	Y	*	0.00069	TAT	TAG		374	F	X	3e-06	TTT	NTT
385	T	N	2e-06	ACT	AAC		390	L	R	1e-06	CTC	AGA		380	Y	D	1.3e-05	TAT	GAC		380	Y	X	4e-06	TAT	TAN		374	F	*	0	TTT	TAA
385	T	K	2.4e-05	ACT	AAG		390	L	S	1.3e-05	CTC	AGC		380	Y	E	5.1e-05	TAT	GAG		380	Y	S	2e-06	TAT	TCA		374	F	Y	6.7e-05	TTT	TAC
385	T	N	0.001132	ACT	AAT		390	L	R	0	CTC	AGG		380	Y	D	0.000641	TAT	GAT		380	Y	S	0.000211	TAT	TCC		374	F	*	0	TTT	TAG
385	T	T	0.00489	ACT	ACA		390	L	S	1e-06	CTC	AGT		380	Y	A	1e-06	TAT	GCT		380	Y	S	0	TAT	TCG		374	F	Y	0.012053	TTT	TAT
385	T	T	0.012531	ACT	ACC		390	L	I	7e-06	CTC	ATA		380	Y	G	0	TAT	GGG		380	Y	S	0.000688	TAT	TCT		374	F	S	1.4e-05	TTT	TCA
385	T	T	0.005045	ACT	ACG		390	L	I	0.000405	CTC	ATC		380	Y	G	4e-06	TAT	GGT		380	Y	*	0	TAT	TGA		374	F	S	0.001775	TTT	TCC
385	T	T	1.7e-05	ACT	ACN		390	L	M	0	CTC	ATG		380	Y	X	0	TAT	GNT		380	Y	C	8e-05	TAT	TGC		374	F	S	0.001325	TTT	TCG
385	T	S	1e-06	ACT	AGC		390	L	I	2e-06	CTC	ATT		380	Y	V	1e-06	TAT	GTT		380	Y	W	4e-06	TAT	TGG		374	F	S	0	TTT	TCN
385	T	R	3.2e-05	ACT	AGG		390	L	Q	0	CTC	CAA		380	Y	X	0	TAT	NAC		380	Y	C	0.000226	TAT	TGT		374	F	S	0.057168	TTT	TCT
[truncated: 6,367 more rows]

## Sheet: HSS
WT 4th HSS									I358F 4th HSS									BA.1 4th HSS									BA.2 4th HSS
position	orig. AA	mutant AA	freq	orig codon	mutant codon	mut counts	total counts		position	orig. AA	mutant AA	freq	orig codon	mutant codon	mut counts	total counts		position	orig. AA	mutant AA	freq	orig codon	mutant codon	mut counts	total counts		position	orig. AA	mutant AA	freq	orig codon	mutant codon	mut counts	total counts
430	T	T	0.005069	ACA	ACG	3870	763431		430	T	T	0.003873	ACA	ACT	2977	768656		430	T	T	0.001895	ACA	ACC	1158	611162		430	T	T	0.001465	ACA	ACC	1132	772652
430	T	T	0.000225	ACA	ACC	172	763431		430	T	T	0.001387	ACA	ACC	1066	768656		430	T	T	0.002891	ACA	ACT	1767	611162		430	T	T	0.001501	ACA	ACT	1160	772652
431	G	C	0.001365	GGC	TGC	1047	767001		431	G	G	0.002996	GGC	GGA	2316	772902		431	G	G	0.002528	GGC	GGT	1566	619562		431	G	G	0.003089	GGC	GGT	2399	776746
431	G	G	0.00258	GGC	GGA	1979	767001		431	G	G	0.002057	GGC	GGT	1590	772902		431	G	G	0.001612	GGC	GGA	999	619562		431	G	G	0.001519	GGC	GGA	1180	776746
431	G	G	0.003309	GGC	GGT	2538	767001		431	G	A	0.001356	GGC	GCC	1048	772902		431	G	D	0.000991	GGC	GAC	614	619562		431	G	G	0.002759	GGC	GGG	2143	776746
431	G	G	0.001348	GGC	GGG	1034	767001		431	G	G	0.001242	GGC	GGG	960	772902		431	G	C	0.001002	GGC	TGC	621	619562		431	G	S	0.00023	GGC	AGC	179	776746
431	G	D	0.000299	GGC	GAC	229	767001		431	G	R	0.001105	GGC	CGC	854	772902		431	G	G	0.001669	GGC	GGG	1034	619562		431	G	C	0.000682	GGC	TGC	530	776746
431	G	R	0.001262	GGC	CGC	968	767001		431	G	C	0.000395	GGC	TGC	305	772902		431	G	A	0.001721	GGC	GCC	1066	619562		431	G	A	0.000247	GGC	GCC	192	776746
431	G	A	0.001591	GGC	GCC	1220	767001		431	G	D	0.000299	GGC	GAC	231	772902		431	G	R	0.001357	GGC	CGC	841	619562		431	G	R	0.000156	GGC	CGC	121	776746
431	G	S	4e-05	GGC	AGC	31	767001		431	G	V	0.000223	GGC	GTC	172	772902		431	G	S	6.8e-05	GGC	AGC	42	619562		431	G	D	9.1e-05	GGC	GAC	71	776746
431	G	V	0.000244	GGC	GTC	187	767001		431	G	S	3.9e-05	GGC	AGC	30	772902		431	G	W	1e-05	GGC	TGG	6	619562		431	G	V	0.000305	GGC	GTC	237	776746
431	G	W	1.2e-05	GGC	TGG	9	767001		431	G	C	5e-06	GGC	TGT	4	772902		431	G	V	0.000326	GGC	GTC	202	619562		431	G	C	4e-06	GGC	TGT	3	776746
431	G	C	3e-06	GGC	TGT	2	767001		431	G	W	4e-06	GGC	TGG	3	772902		431	G	C	3e-06	GGC	TGT	2	619562		431	G	W	8e-06	GGC	TGG	6	776746
431	G	*	1e-05	GGC	TGA	8	767001		431	G	*	1.3e-05	GGC	TGA	10	772902		431	G	*	1.5e-05	GGC	TGA	9	619562		431	G	*	9e-06	GGC	TGA	7	776746
431	G	V	3e-06	GGC	GTT	2	767001		431	G	V	3e-06	GGC	GTT	2	772902		431	G	V	2e-06	GGC	GTT	1	619562		431	G	V	9e-06	GGC	GTG	7	776746
431	G	V	7e-06	GGC	GTG	5	767001		431	G	V	4e-06	GGC	GTG	3	772902		431	G	V	1.5e-05	GGC	GTG	9	619562		431	G	V	5e-06	GGC	GTA	4	776746
431	G	V	4e-06	GGC	GTA	3	767001		431	G	V	1.3e-05	GGC	GTA	10	772902		431	G	V	1e-05	GGC	GTA	6	619562		432	C	C	0.017879	TGC	TGT	13895	777149
431	G	A	5e-06	GGC	GCT	4	767001		431	G	A	3e-06	GGC	GCT	2	772902		431	G	A	8e-06	GGC	GCT	5	619562		432	C	Y	0.000108	TGC	TAC	84	777149
431	G	A	1.2e-05	GGC	GCG	9	767001		431	G	A	8e-06	GGC	GCG	6	772902		431	G	A	1.3e-05	GGC	GCG	8	619562		432	C	R	0.000112	TGC	CGC	87	777149
431	G	A	1.3e-05	GGC	GCA	10	767001		431	G	A	2.1e-05	GGC	GCA	16	772902		431	G	A	2.3e-05	GGC	GCA	14	619562		432	C	W	0.003032	TGC	TGG	2356	777149
431	G	R	7e-06	GGC	CGT	5	767001		431	G	R	3e-06	GGC	CGT	2	772902		431	G	E	3e-06	GGC	GAG	2	619562		432	C	S	0.000382	TGC	TCC	297	777149
431	G	R	1.4e-05	GGC	CGG	11	767001		431	G	R	1.6e-05	GGC	CGG	12	772902		431	G	R	3e-06	GGC	CGT	2	619562		432	C	F	0.00021	TGC	TTC	163	777149
431	G	R	1.8e-05	GGC	CGA	14	767001		431	G	R	2.1e-05	GGC	CGA	16	772902		431	G	R	1.3e-05	GGC	CGG	8	619562		432	C	*	8.4e-05	TGC	TGA	65	777149
431	G	R	1e-06	GGC	AGA	1	767001		431	G	R	5e-06	GGC	AGA	4	772902		431	G	R	1.6e-05	GGC	CGA	10	619562		432	C	S	7.1e-05	TGC	AGC	55	777149
432	C	C	0.014544	TGC	TGT	11160	767313		432	C	C	0.011155	TGC	TGT	8628	773454		431	G	S	2e-06	GGC	AGT	1	619562		432	C	S	3e-06	TGC	AGT	2	777149
432	C	F	0.000454	TGC	TTC	348	767313		432	C	W	0.003177	TGC	TGG	2457	773454		432	C	C	0.009526	TGC	TGT	5906	619976		432	C	L	5e-06	TGC	TTA	4	777149
432	C	Y	0.000231	TGC	TAC	177	767313		432	C	S	0.001514	TGC	TCC	1171	773454		432	C	Y	0.000684	TGC	TAC	424	619976		432	C	G	1.5e-05	TGC	GGC	12	777149
432	C	W	0.003765	TGC	TGG	2889	767313		432	C	R	0.000144	TGC	CGC	111	773454		432	C	S	0.000727	TGC	AGC	451	619976		432	C	G	3e-06	TGC	GGG	2	777149
432	C	S	0.0015	TGC	TCC	1151	767313		432	C	*	0.000308	TGC	TGA	238	773454		432	C	W	0.003315	TGC	TGG	2055	619976		432	C	R	3e-06	TGC	AGG	2	777149
432	C	*	0.00033	TGC	TGA	253	767313		432	C	F	0.000191	TGC	TTC	148	773454		432	C	S	0.001755	TGC	TCC	1088	619976		432	C	F	3e-06	TGC	TTT	2	777149
432	C	S	0.000568	TGC	AGC	436	767313		432	C	Y	5.6e-05	TGC	TAC	43	773454		432	C	F	0.000252	TGC	TTC	156	619976		432	C	S	3e-06	TGC	TCA	2	777149
432	C	G	5.1e-05	TGC	GGC	39	767313		432	C	S	0.000516	TGC	AGC	399	773454		432	C	*	0.000366	TGC	TGA	227	619976		432	C	T	1e-05	TGC	ACC	8	777149
432	C	R	0.000124	TGC	CGC	95	767313		432	C	L	4e-06	TGC	TTG	3	773454		432	C	R	0.000123	TGC	CGC	76	619976		432	C	S	4e-06	TGC	TCG	3	777149
432	C	G	1e-05	TGC	GGG	8	767313		432	C	G	1e-05	TGC	GGG	8	773454		432	C	S	2.4e-05	TGC	TCG	15	619976		432	C	A	1e-06	TGC	GCC	1	777149
432	C	F	5e-06	TGC	TTT	4	767313		432	C	G	5.2e-05	TGC	GGC	40	773454		432	C	G	6e-06	TGC	GGG	4	619976		432	C	S	3e-06	TGC	TCT	2	777149
432	C	L	9e-06	TGC	TTG	7	767313		432	C	T	4.8e-05	TGC	ACC	37	773454		432	C	S	1.8e-05	TGC	TCT	11	619976		432	C	R	4e-06	TGC	AGA	3	777149
432	C	S	2.2e-05	TGC	TCT	17	767313		432	C	L	5e-06	TGC	TTA	4	773454		432	C	G	4.4e-05	TGC	GGC	27	619976		432	C	I	1e-06	TGC	ATC	1	777149
432	C	S	1.4e-05	TGC	TCA	11	767313		432	C	S	3.6e-05	TGC	TCG	28	773454		432	C	S	1.3e-05	TGC	TCA	8	619976		432	C	L	6e-06	TGC	TTG	5	777149
432	C	R	1e-05	TGC	AGG	8	767313		432	C	S	1e-05	TGC	TCA	8	773454		432	C	R	1e-05	TGC	AGA	6	619976		433	V	I	0.001155	GTT	ATA	898	777441
432	C	T	4.3e-05	TGC	ACC	33	767313		432	C	Y	3e-06	TGC	TAT	2	773454		432	C	T	4.7e-05	TGC	ACC	29	619976		433	V	V	0.001502	GTT	GTA	1168	777441
432	C	N	1e-06	TGC	AAC	1	767313		432	C	I	6e-06	TGC	ATC	5	773454		432	C	N	3e-06	TGC	AAC	2	619976		433	V	V	0.004655	GTT	GTC	3619	777441
432	C	L	1e-05	TGC	TTA	8	767313		432	C	R	1e-05	TGC	AGG	8	773454		432	C	L	8e-06	TGC	TTG	5	619976		433	V	A	0.000215	GTT	GCT	167	777441
432	C	I	1.2e-05	TGC	ATC	9	767313		432	C	R	6e-06	TGC	AGA	5	773454		432	C	*	2e-06	TGC	TAA	1	619976		433	V	I	0.00019	GTT	ATT	148	777441
432	C	R	1.8e-05	TGC	AGA	14	767313		432	C	S	1.4e-05	TGC	TCT	11	773454		432	C	R	1.1e-05	TGC	AGG	7	619976		433	V	D	0.000211	GTT	GAT	164	777441
432	C	H	1e-06	TGC	CAC	1	767313		432	C	F	5e-06	TGC	TTT	4	773454		432	C	L	8e-06	TGC	TTA	5	619976		433	V	L	0.00034	GTT	CTT	264	777441
432	C	S	2.2e-05	TGC	TCG	17	767313		432	C	G	1e-06	TGC	GGT	1	773454		432	C	V	2e-06	TGC	GTC	1	619976		433	V	F	0.000289	GTT	TTT	225	777441
432	C	*	1e-06	TGC	TAA	1	767313		432	C	S	8e-06	TGC	AGT	6	773454		432	C	G	3e-06	TGC	GGT	2	619976		433	V	V	4e-06	GTT	GTG	3	777441
432	C	A	3e-06	TGC	GCC	2	767313		432	C	T	1e-06	TGC	ACG	1	773454		432	C	A	3e-06	TGC	GCC	2	619976		433	V	G	9e-06	GTT	GGT	7	777441
432	C	R	4e-06	TGC	CGT	3	767313		433	V	V	0.003205	GTT	GTA	2480	773716		432	C	R	2e-06	TGC	CGT	1	619976		433	V	E	1e-06	GTT	GAG	1	777441
432	C	R	3e-06	TGC	CGG	2	767313		433	V	V	0.004635	GTT	GTC	3586	773716		432	C	R	2e-06	TGC	CGG	1	619976		433	V	L	1.9e-05	GTT	TTA	15	777441
432	C	S	1.3e-05	TGC	AGT	10	767313		433	V	I	0.002112	GTT	ATT	1634	773716		432	C	H	2e-06	TGC	CAC	1	619976		433	V	L	1e-05	GTT	CTA	8	777441
432	C	T	1e-06	TGC	ACG	1	767313		433	V	L	0.001299	GTT	CTT	1005	773716		432	C	I	6e-06	TGC	ATC	4	619976		433	V	H	8e-06	GTT	CAT	6	777441
433	V	I	0.001879	GTT	ATT	1442	767560		433	V	D	0.00077	GTT	GAT	596	773716		432	C	S	5e-06	TGC	AGT	3	619976		433	V	Y	4e-06	GTT	TAT	3	777441
433	V	V	0.003471	GTT	GTC	2664	767560		433	V	F	0.000308	GTT	TTT	238	773716		433	V	I	0.004622	GTT	ATT	2867	620264		433	V	E	6e-06	GTT	GAA	5	777441
433	V	V	0.002362	GTT	GTA	1813	767560		433	V	G	4.7e-05	GTT	GGT	36	773716		433	V	V	0.002689	GTT	GTC	1668	620264		433	V	G	1e-06	GTT	GGA	1	777441
433	V	V	0.000616	GTT	GTG	473	767560		433	V	A	0.000131	GTT	GCT	101	773716		433	V	G	0.000584	GTT	GGT	362	620264		433	V	L	1e-06	GTT	CTC	1	777441
433	V	D	0.001639	GTT	GAT	1258	767560		433	V	V	1.6e-05	GTT	GTG	12	773716		433	V	L	0.001615	GTT	CTT	1002	620264		433	V	K	1e-06	GTT	AAA	1	777441
433	V	A	0.000735	GTT	GCT	564	767560		433	V	L	4.8e-05	GTT	CTA	37	773716		433	V	V	0.001665	GTT	GTA	1033	620264		434	I	M	0.00465	ATA	ATG	3616	777618
433	V	L	0.001573	GTT	CTT	1207	767560		433	V	E	4.3e-05	GTT	GAA	33	773716		433	V	D	0.001204	GTT	GAT	747	620264		434	I	L	0.004577	ATA	TTA	3559	777618
433	V	G	6.6e-05	GTT	GGT	51	767560		433	V	Q	9e-06	GTT	CAA	7	773716		433	V	V	0.000129	GTT	GTG	80	620264		434	I	V	0.002227	ATA	GTA	1732	777618
433	V	F	0.000323	GTT	TTT	248	767560		433	V	Y	1.6e-05	GTT	TAT	12	773716		433	V	A	0.000303	GTT	GCT	188	620264		434	I	I	0.008437	ATA	ATT	6561	777618
433	V	C	1e-06	GTT	TGT	1	767560		433	V	H	4.5e-05	GTT	CAT	35	773716		433	V	F	0.000329	GTT	TTT	204	620264		434	I	K	0.000289	ATA	AAA	225	777618
433	V	L	3.1e-05	GTT	TTA	24	767560		433	V	L	1.6e-05	GTT	TTA	12	773716		433	V	L	5.6e-05	GTT	CTA	35	620264		434	I	L	2.8e-05	ATA	TTG	22	777618
433	V	H	3.3e-05	GTT	CAT	25	767560		433	V	L	9e-06	GTT	CTC	7	773716		433	V	L	1.5e-05	GTT	TTA	9	620264		434	I	F	0.000168	ATA	TTT	131	777618
433	V	I	7e-06	GTT	ATA	5	767560		433	V	G	1e-06	GTT	GGG	1	773716		433	V	E	3.1e-05	GTT	GAA	19	620264		434	I	V	6e-06	ATA	GTT	5	777618
433	V	Y	1.6e-05	GTT	TAT	12	767560		433	V	A	1e-06	GTT	GCA	1	773716		433	V	H	3.9e-05	GTT	CAT	24	620264		434	I	E	5e-06	ATA	GAA	4	777618
433	V	E	3.8e-05	GTT	GAA	29	767560		433	V	F	1e-06	GTT	TTC	1	773716		433	V	Y	1.6e-05	GTT	TAT	10	620264		434	I	R	4e-06	ATA	AGA	3	777618
433	V	L	5.1e-05	GTT	CTA	39	767560		433	V	*	3e-06	GTT	TAA	2	773716		433	V	L	3e-06	GTT	CTC	2	620264		434	I	F	1e-06	ATA	TTC	1	777618
433	V	A	3e-06	GTT	GCA	2	767560		433	V	A	4e-06	GTT	GCC	3	773716		433	V	A	2e-06	GTT	GCA	1	620264		434	I	*	1.7e-05	ATA	TAA	13	777618
433	V	P	3e-06	GTT	CCT	2	767560		433	V	D	1e-06	GTT	GAC	1	773716		433	V	D	3e-06	GTT	GAC	2	620264		434	I	N	1e-05	ATA	AAT	8	777618
433	V	F	1e-06	GTT	TTC	1	767560		433	V	R	1e-06	GTT	CGT	1	773716		433	V	R	3e-06	GTT	CGT	2	620264		434	I	C	1e-06	ATA	TGT	1	777618
433	V	D	5e-06	GTT	GAC	4	767560		433	V	P	1e-06	GTT	CCT	1	773716		433	V	Q	3e-06	GTT	CAA	2	620264		434	I	T	1e-06	ATA	ACA	1	777618
433	V	L	3e-06	GTT	CTC	2	767560		433	V	I	3e-06	GTT	ATC	2	773716		433	V	I	2e-06	GTT	ATC	1	620264		434	I	L	1.4e-05	ATA	CTA	11	777618
433	V	Q	7e-06	GTT	CAA	5	767560		433	V	I	4e-06	GTT	ATA	3	773716		433	V	I	3e-06	GTT	ATA	2	620264		434	I	*	3e-06	ATA	TGA	2	777618
433	V	I	1e-06	GTT	ATC	1	767560		433	V	N	1e-06	GTT	AAT	1	773716		433	V	T	3e-06	GTT	ACT	2	620264		434	I	Y	1e-06	ATA	TAT	1	777618
433	V	S	1e-06	GTT	AGT	1	767560		434	I	V	0.001756	ATA	GTA	1359	773863		434	I	I	0.009387	ATA	ATT	5826	620666		434	I	A	1e-06	ATA	GCA	1	777618
433	V	T	1e-06	GTT	ACT	1	767560		434	I	I	0.010658	ATA	ATT	8248	773863		434	I	V	0.002409	ATA	GTA	1495	620666		434	I	I	8e-06	ATA	ATC	6	777618
434	I	I	0.011542	ATA	ATT	8861	767695		434	I	T	0.001675	ATA	ACA	1296	773863		434	I	L	0.00402	ATA	TTA	2495	620666		435	A	A	0.015286	GCT	GCA	11904	778775
434	I	V	0.004962	ATA	GTA	3809	767695		434	I	M	0.002624	ATA	ATG	2031	773863		434	I	M	0.001115	ATA	ATG	692	620666		435	A	G	0.029308	GCT	GGT	22824	778775
434	I	L	0.004222	ATA	TTA	3241	767695		434	I	L	0.003064	ATA	TTA	2371	773863		434	I	T	0.00035	ATA	ACA	217	620666		435	A	A	0.005353	GCT	GCC	4169	778775
434	I	M	0.001205	ATA	ATG	925	767695		434	I	I	0.001388	ATA	ATC	1074	773863		434	I	K	0.001149	ATA	AAA	713	620666		435	A	S	0.005376	GCT	TCT	4187	778775
434	I	K	0.000989	ATA	AAA	759	767695		434	I	K	0.001045	ATA	AAA	809	773863		434	I	F	0.000187	ATA	TTT	116	620666		435	A	T	0.000514	GCT	ACC	400	778775
434	I	F	0.000197	ATA	TTT	151	767695		434	I	V	1e-05	ATA	GTT	8	773863		434	I	I	6e-06	ATA	ATC	4	620666		435	A	V	0.002956	GCT	GTT	2302	778775
434	I	T	4.6e-05	ATA	ACA	35	767695		434	I	L	1.9e-05	ATA	CTA	15	773863		434	I	T	3e-06	ATA	ACT	2	620666		435	A	T	0.001956	GCT	ACT	1523	778775
434	I	N	4.6e-05	ATA	AAT	35	767695		434	I	R	8e-06	ATA	AGA	6	773863		434	I	R	5e-06	ATA	AGA	3	620666		435	A	A	0.000633	GCT	GCG	493	778775
434	I	V	5e-06	ATA	GTT	4	767695		434	I	N	3.5e-05	ATA	AAT	27	773863		434	I	N	5.2e-05	ATA	AAT	32	620666		435	A	C	0.000153	GCT	TGT	119	778775
434	I	I	9e-06	ATA	ATC	7	767695		434	I	F	1e-06	ATA	TTC	1	773863		434	I	L	1.5e-05	ATA	CTA	9	620666		435	A	G	0.000383	GCT	GGA	298	778775
434	I	S	1e-06	ATA	AGT	1	767695		434	I	F	0.00019	ATA	TTT	147	773863		434	I	V	8e-06	ATA	GTT	5	620666		435	A	D	0.000139	GCT	GAT	108	778775
434	I	L	5e-06	ATA	TTG	4	767695		434	I	*	9e-06	ATA	TAA	7	773863		434	I	F	2e-06	ATA	TTC	1	620666		435	A	P	0.000338	GCT	CCT	263	778775
434	I	R	1e-06	ATA	CGT	1	767695		434	I	L	1.2e-05	ATA	TTG	9	773863		434	I	*	1.6e-05	ATA	TAA	10	620666		435	A	S	4.8e-05	GCT	AGT	37	778775
434	I	C	1e-06	ATA	TGT	1	767695		434	I	T	4e-06	ATA	ACT	3	773863		434	I	Y	2e-06	ATA	TAT	1	620666		435	A	G	4e-05	GCT	GGG	31	778775
434	I	*	1e-05	ATA	TGA	8	767695		434	I	*	1e-06	ATA	TGA	1	773863		434	I	L	8e-06	ATA	TTG	5	620666		435	A	G	7.3e-05	GCT	GGC	57	778775
434	I	R	1e-05	ATA	AGA	8	767695		434	I	S	1e-06	ATA	TCA	1	773863		434	I	E	3e-06	ATA	GAA	2	620666		435	A	R	3.6e-05	GCT	CGT	28	778775
434	I	*	2.5e-05	ATA	TAA	19	767695		434	I	Y	1e-06	ATA	TAT	1	773863		435	A	G	0.046956	GCT	GGT	29188	621602		435	A	D	6e-06	GCT	GAC	5	778775
434	I	V	1e-06	ATA	GTG	1	767695		434	I	E	4e-06	ATA	GAA	3	773863		435	A	S	0.020262	GCT	TCT	12595	621602		435	A	P	1.9e-05	GCT	CCA	15	778775
434	I	L	1.6e-05	ATA	CTA	12	767695		434	I	L	1e-06	ATA	CTG	1	773863		435	A	A	0.003523	GCT	GCA	2190	621602		435	A	S	1.9e-05	GCT	TCA	15	778775
434	I	E	8e-06	ATA	GAA	6	767695		434	I	K	4e-06	ATA	AAG	3	773863		435	A	T	0.003073	GCT	ACT	1910	621602		435	A	Y	1e-05	GCT	TAT	8	778775
434	I	Y	1e-06	ATA	TAT	1	767695		434	I	N	3e-06	ATA	AAC	2	773863		435	A	A	0.005851	GCT	GCC	3637	621602		435	A	R	1e-06	GCT	CGA	1	778775
434	I	Q	1e-06	ATA	CAA	1	767695		435	A	A	0.008787	GCT	GCA	6804	774292		435	A	A	0.001055	GCT	GCG	656	621602		435	A	*	1e-06	GCT	TAA	1	778775
435	A	A	0.007209	GCT	GCA	5540	768527		435	A	A	0.010678	GCT	GCC	8268	774292		435	A	P	0.000412	GCT	CCA	256	621602		435	A	H	4e-06	GCT	CAT	3	778775
435	A	A	0.002788	GCT	GCG	2143	768527		435	A	T	0.002361	GCT	ACT	1828	774292		435	A	V	0.000647	GCT	GTT	402	621602		435	A	E	3e-06	GCT	GAG	2	778775
435	A	A	0.003315	GCT	GCC	2548	768527		435	A	A	0.001184	GCT	GCG	917	774292		435	A	S	0.000323	GCT	TCA	201	621602		435	A	N	1e-06	GCT	AAT	1	778775
435	A	P	0.001755	GCT	CCT	1349	768527		435	A	G	0.007031	GCT	GGT	5444	774292		435	A	C	0.000972	GCT	TGT	604	621602		435	A	L	3e-06	GCT	CTT	2	778775
435	A	V	0.001165	GCT	GTT	895	768527		435	A	S	0.000767	GCT	TCT	594	774292		435	A	S	0.000116	GCT	AGT	72	621602		435	A	P	3e-06	GCT	CCC	2	778775
435	A	T	0.001794	GCT	ACT	1379	768527		435	A	V	0.000524	GCT	GTT	406	774292		435	A	P	0.001218	GCT	CCT	757	621602		435	A	E	5e-06	GCT	GAA	4	778775
435	A	S	0.00162	GCT	TCT	1245	768527		435	A	P	0.001173	GCT	CCT	908	774292		435	A	G	5e-05	GCT	GGG	31	621602		435	A	P	1e-06	GCT	CCG	1	778775
435	A	G	0.005008	GCT	GGT	3849	768527		435	A	D	0.000495	GCT	GAT	383	774292		435	A	G	0.000103	GCT	GGA	64	621602		435	A	V	4e-06	GCT	GTC	3	778775
435	A	D	0.000444	GCT	GAT	341	768527		435	A	G	4.3e-05	GCT	GGC	33	774292		435	A	D	0.000473	GCT	GAT	294	621602		435	A	L	1e-06	GCT	TTG	1	778775
435	A	C	1.6e-05	GCT	TGT	12	768527		435	A	S	5e-06	GCT	TCC	4	774292		435	A	G	6.9e-05	GCT	GGC	43	621602		435	A	Q	1e-06	GCT	CAA	1	778775
435	A	V	3e-06	GCT	GTC	2	768527		435	A	G	4.3e-05	GCT	GGA	33	774292		435	A	T	6e-06	GCT	ACC	4	621602		435	A	S	1e-06	GCT	TCG	1	778775
435	A	G	2.6e-05	GCT	GGA	20	768527		435	A	S	8e-06	GCT	AGT	6	774292		435	A	P	6e-06	GCT	CCG	4	621602		435	A	S	3e-06	GCT	TCC	2	778775
435	A	R	3.6e-05	GCT	CGT	28	768527		435	A	S	1.8e-05	GCT	TCA	14	774292		435	A	E	1.4e-05	GCT	GAA	9	621602		435	A	S	1e-06	GCT	AGC	1	778775
435	A	F	7e-06	GCT	TTT	5	768527		435	A	Y	4.6e-05	GCT	TAT	36	774292		435	A	L	2e-06	GCT	CTG	1	621602		435	A	T	1e-06	GCT	ACA	1	778775
435	A	E	1e-05	GCT	GAA	8	768527		435	A	P	5.7e-05	GCT	CCA	44	774292		435	A	Y	2.6e-05	GCT	TAT	16	621602		435	A	F	1e-06	GCT	TTT	1	778775
435	A	S	4e-06	GCT	TCG	3	768527		435	A	H	5e-06	GCT	CAT	4	774292		435	A	N	3e-06	GCT	AAT	2	621602		435	A	V	1e-06	GCT	GTG	1	778775
435	A	S	9e-06	GCT	TCA	7	768527		435	A	*	5e-06	GCT	TAA	4	774292		435	A	R	0.000142	GCT	CGT	88	621602		435	A	V	9e-06	GCT	GTA	7	778775
435	A	P	4.7e-05	GCT	CCA	36	768527		435	A	E	1.7e-05	GCT	GAA	13	774292		435	A	T	3e-06	GCT	ACA	2	621602		436	W	C	0.001329	TGG	TGC	1035	778960
435	A	E	7e-06	GCT	GAG	5	768527		435	A	G	1.7e-05	GCT	GGG	13	774292		435	A	S	6e-06	GCT	TCC	4	621602		436	W	C	0.000816	TGG	TGT	636	778960
435	A	G	1.4e-05	GCT	GGG	11	768527		435	A	R	3e-05	GCT	CGT	23	774292		435	A	F	8e-06	GCT	TTT	5	621602		436	W	R	0.000855	TGG	AGG	666	778960
435	A	H	5e-06	GCT	CAT	4	768527		435	A	D	4e-06	GCT	GAC	3	774292		435	A	V	2e-06	GCT	GTG	1	621602		436	W	S	0.000395	TGG	TCG	308	778960
435	A	*	1e-06	GCT	TAG	1	768527		435	A	P	5e-06	GCT	CCG	4	774292		435	A	L	5e-06	GCT	CTT	3	621602		436	W	R	0.000336	TGG	CGG	262	778960
435	A	G	8e-06	GCT	GGC	6	768527		435	A	C	1.5e-05	GCT	TGT	12	774292		435	A	*	8e-06	GCT	TGA	5	621602		436	W	L	0.000187	TGG	TTG	146	778960
435	A	P	7e-06	GCT	CCG	5	768527		435	A	V	4e-06	GCT	GTA	3	774292		435	A	H	1.1e-05	GCT	CAT	7	621602		436	W	*	9e-06	TGG	TGA	7	778960
435	A	*	4e-06	GCT	TAA	3	768527		435	A	F	5e-06	GCT	TTT	4	774292		435	A	W	2e-06	GCT	TGG	1	621602		436	W	S	1.5e-05	TGG	TCT	12	778960
435	A	Y	7e-06	GCT	TAT	5	768527		435	A	P	1e-05	GCT	CCC	8	774292		435	A	D	6e-06	GCT	GAC	4	621602		436	W	*	3.1e-05	TGG	TAG	24	778960
435	A	V	1e-06	GCT	GTA	1	768527		435	A	T	1e-06	GCT	ACC	1	774292		435	A	P	1.3e-05	GCT	CCC	8	621602		436	W	G	1.8e-05	TGG	GGG	14	778960
435	A	D	3e-06	GCT	GAC	2	768527		435	A	E	3e-06	GCT	GAG	2	774292		435	A	V	5e-06	GCT	GTA	3	621602		436	W	F	1e-05	TGG	TTC	8	778960
435	A	P	7e-06	GCT	CCC	5	768527		435	A	L	1e-06	GCT	CTT	1	774292		435	A	R	3e-06	GCT	CGA	2	621602		436	W	F	1.4e-05	TGG	TTT	11	778960
435	A	H	1e-06	GCT	CAC	1	768527		435	A	S	1e-06	GCT	TCG	1	774292		435	A	S	2e-06	GCT	TCG	1	621602		436	W	I	1e-06	TGG	ATT	1	778960
435	A	I	1e-06	GCT	ATT	1	768527		435	A	V	3e-06	GCT	GTG	2	774292		435	A	Y	2e-06	GCT	TAC	1	621602		436	W	S	6e-06	TGG	AGT	5	778960
435	A	T	1e-06	GCT	ACC	1	768527		435	A	V	3e-06	GCT	GTC	2	774292		435	A	V	2e-06	GCT	GTC	1	621602		436	W	S	1e-06	TGG	TCA	1	778960
435	A	N	1e-06	GCT	AAT	1	768527		435	A	I	1e-06	GCT	ATT	1	774292		435	A	E	3e-06	GCT	GAG	2	621602		436	W	T	1e-06	TGG	ACA	1	778960
435	A	K	1e-06	GCT	AAA	1	768527		435	A	T	4e-06	GCT	ACA	3	774292		435	A	Q	3e-06	GCT	CAA	2	621602		436	W	T	1.5e-05	TGG	ACG	12	778960
435	A	L	1e-06	GCT	CTT	1	768527		435	A	K	1e-06	GCT	AAA	1	774292		436	W	R	0.000801	TGG	CGG	498	621829		436	W	S	2.7e-05	TGG	TCC	21	778960
435	A	R	1e-06	GCT	CGA	1	768527		435	A	T	1e-06	GCT	ACG	1	774292		436	W	*	0.000236	TGG	TAG	147	621829		436	W	S	1.5e-05	TGG	AGC	12	778960
436	W	*	0.000319	TGG	TAG	245	768681		436	W	R	0.003527	TGG	AGG	2731	774414		436	W	L	0.000367	TGG	TTG	228	621829		436	W	*	1e-06	TGG	TAA	1	778960
436	W	C	0.000448	TGG	TGT	344	768681		436	W	R	0.001639	TGG	CGG	1269	774414		436	W	*	0.00017	TGG	TGA	106	621829		436	W	M	5e-06	TGG	ATG	4	778960
436	W	S	0.001196	TGG	TCG	919	768681		436	W	G	0.000404	TGG	GGG	313	774414		436	W	R	0.001081	TGG	AGG	672	621829		436	W	T	6e-06	TGG	ACC	5	778960
436	W	R	0.000454	TGG	CGG	349	768681		436	W	L	0.000482	TGG	TTG	373	774414		436	W	C	0.001425	TGG	TGC	886	621829		436	W	K	3e-06	TGG	AAG	2	778960
436	W	C	0.001289	TGG	TGC	991	768681		436	W	*	0.000238	TGG	TGA	184	774414		436	W	C	0.000457	TGG	TGT	284	621829		436	W	Y	1e-06	TGG	TAC	1	778960
436	W	L	0.000222	TGG	TTG	171	768681		436	W	S	0.001304	TGG	TCG	1010	774414		436	W	S	0.001298	TGG	TCG	807	621829		436	W	V	1e-06	TGG	GTG	1	778960
436	W	R	0.00081	TGG	AGG	623	768681		436	W	C	0.001411	TGG	TGC	1093	774414		436	W	S	1.9e-05	TGG	AGT	12	621829		436	W	T	1e-06	TGG	ACT	1	778960
436	W	*	5.5e-05	TGG	TGA	42	768681		436	W	C	0.000396	TGG	TGT	307	774414		436	W	T	2e-06	TGG	ACT	1	621829		436	W	I	1e-06	TGG	ATC	1	778960
436	W	Y	5e-06	TGG	TAT	4	768681		436	W	*	4.9e-05	TGG	TAG	38	774414		436	W	F	1.8e-05	TGG	TTT	11	621829		436	W	G	1e-06	TGG	GGT	1	778960
436	W	G	4.6e-05	TGG	GGG	35	768681		436	W	S	2.3e-05	TGG	TCT	18	774414		436	W	T	4.5e-05	TGG	ACG	28	621829		437	N	N	0.003446	AAT	AAC	2685	779135
436	W	S	7.5e-05	TGG	TCC	58	768681		436	W	F	3.1e-05	TGG	TTC	24	774414		436	W	S	1.8e-05	TGG	TCT	11	621829		437	N	Y	0.000812	AAT	TAT	633	779135
436	W	T	4.3e-05	TGG	ACG	33	768681		436	W	F	9.8e-05	TGG	TTT	76	774414		436	W	S	3.4e-05	TGG	AGC	21	621829		437	N	I	0.001194	AAT	ATT	930	779135
436	W	G	3e-06	TGG	GGC	2	768681		436	W	Y	4e-06	TGG	TAT	3	774414		436	W	S	5.8e-05	TGG	TCC	36	621829		437	N	D	0.000296	AAT	GAT	231	779135
436	W	I	3e-06	TGG	ATC	2	768681		436	W	S	2.1e-05	TGG	AGT	16	774414		436	W	F	1.8e-05	TGG	TTC	11	621829		437	N	S	8.3e-05	AAT	AGT	65	779135
436	W	S	4.2e-05	TGG	AGC	32	768681		436	W	T	1e-06	TGG	ACT	1	774414		436	W	G	7.6e-05	TGG	GGG	47	621829		437	N	T	6.8e-05	AAT	ACT	53	779135
436	W	T	1e-06	TGG	ACA	1	768681		436	W	K	6e-06	TGG	AAA	5	774414		436	W	T	5e-06	TGG	ACC	3	621829		437	N	K	0.000123	AAT	AAA	96	779135
436	W	T	7e-06	TGG	ACC	5	768681		436	W	S	5.6e-05	TGG	AGC	43	774414		436	W	M	8e-06	TGG	ATG	5	621829		437	N	H	0.000107	AAT	CAT	83	779135
436	W	S	1.6e-05	TGG	AGT	12	768681		436	W	T	3.5e-05	TGG	ACG	27	774414		436	W	Q	2e-06	TGG	CAG	1	621829		437	N	Q	1e-06	AAT	CAA	1	779135
436	W	F	2.5e-05	TGG	TTC	19	768681		436	W	M	6e-06	TGG	ATG	5	774414		436	W	S	2e-06	TGG	TCA	1	621829		437	N	I	5e-06	AAT	ATA	4	779135
436	W	F	1.8e-05	TGG	TTT	14	768681		436	W	I	3e-06	TGG	ATT	2	774414		436	W	L	2e-06	TGG	TTA	1	621829		437	N	F	1.8e-05	AAT	TTT	14	779135
436	W	S	1.4e-05	TGG	TCT	11	768681		436	W	I	9e-06	TGG	ATC	7	774414		436	W	R	2e-06	TGG	CGC	1	621829		437	N	T	3e-06	AAT	ACG	2	779135
436	W	M	1.3e-05	TGG	ATG	10	768681		436	W	P	3e-06	TGG	CCG	2	774414		436	W	K	3e-06	TGG	AAA	2	621829		437	N	P	1e-06	AAT	CCT	1	779135
436	W	A	4e-06	TGG	GCG	3	768681		436	W	S	5.8e-05	TGG	TCC	45	774414		437	N	N	0.012952	AAT	AAC	8058	622135		437	N	*	3e-06	AAT	TAA	2	779135
436	W	I	1e-06	TGG	ATT	1	768681		436	W	R	8e-06	TGG	CGC	6	774414		437	N	K	0.001206	AAT	AAA	750	622135		437	N	K	1.7e-05	AAT	AAG	13	779135
436	W	T	3e-06	TGG	ACT	2	768681		436	W	G	1e-06	TGG	GGA	1	774414		437	N	D	0.000551	AAT	GAT	343	622135		437	N	S	1e-06	AAT	TCG	1	779135
436	W	V	1e-06	TGG	GTG	1	768681		436	W	L	1e-06	TGG	CTT	1	774414		437	N	Y	0.000477	AAT	TAT	297	622135		437	N	*	1e-06	AAT	TAG	1	779135
436	W	R	1e-06	TGG	AGA	1	768681		436	W	L	3e-06	TGG	TTA	2	774414		437	N	I	0.001022	AAT	ATT	636	622135		437	N	S	3e-06	AAT	TCT	2	779135
436	W	V	1e-06	TGG	GTC	1	768681		436	W	S	1e-06	TGG	TCA	1	774414		437	N	S	0.000158	AAT	AGT	98	622135		437	N	L	5e-06	AAT	CTT	4	779135
436	W	S	3e-06	TGG	TCA	2	768681		436	W	G	1e-06	TGG	GGC	1	774414		437	N	K	9.2e-05	AAT	AAG	57	622135		437	N	M	3e-06	AAT	ATG	2	779135
436	W	K	1e-06	TGG	AAA	1	768681		436	W	A	1e-06	TGG	GCG	1	774414		437	N	H	0.0001	AAT	CAT	62	622135		437	N	D	3e-06	AAT	GAC	2	779135
436	W	E	1e-06	TGG	GAG	1	768681		436	W	L	1e-06	TGG	CTG	1	774414		437	N	T	8e-05	AAT	ACT	50	622135		437	N	I	1e-06	AAT	ATC	1	779135
436	W	R	1e-06	TGG	CGC	1	768681		436	W	R	1e-06	TGG	CGA	1	774414		437	N	P	2e-06	AAT	CCT	1	622135		437	N	S	1e-06	AAT	AGC	1	779135
437	N	N	0.009561	AAT	AAC	7351	768836		436	W	T	1e-06	TGG	ACC	1	774414		437	N	L	2e-06	AAT	CTT	1	622135		437	N	T	1e-06	AAT	ACA	1	779135
437	N	S	0.001422	AAT	AGT	1093	768836		437	N	N	0.007298	AAT	AAC	5653	774629		437	N	H	2e-06	AAT	CAC	1	622135		438	S	S	0.003336	TCT	TCA	2600	779260
437	N	K	0.001056	AAT	AAA	812	768836		437	N	S	0.001152	AAT	AGT	892	774629		437	N	F	2.4e-05	AAT	TTT	15	622135		438	S	Y	0.001885	TCT	TAT	1469	779260
437	N	I	0.001208	AAT	ATT	929	768836		437	N	D	0.002064	AAT	GAT	1599	774629		437	N	Q	3e-06	AAT	CAA	2	622135		438	S	S	0.004757	TCT	TCC	3707	779260
437	N	Y	0.000549	AAT	TAT	422	768836		437	N	Y	0.000891	AAT	TAT	690	774629		437	N	I	5e-06	AAT	ATA	3	622135		438	S	F	0.001169	TCT	TTT	911	779260
437	N	T	0.000203	AAT	ACT	156	768836		437	N	K	0.000831	AAT	AAA	644	774629		437	N	D	2e-06	AAT	GAC	1	622135		438	S	T	0.002679	TCT	ACT	2088	779260
437	N	D	0.000111	AAT	GAT	85	768836		437	N	I	0.001121	AAT	ATT	868	774629		437	N	T	2e-06	AAT	ACA	1	622135		438	S	C	0.00096	TCT	TGT	748	779260
437	N	F	1.2e-05	AAT	TTT	9	768836		437	N	H	0.000132	AAT	CAT	102	774629		437	N	*	2e-06	AAT	TAA	1	622135		438	S	P	0.000167	TCT	CCG	130	779260
437	N	*	4e-06	AAT	TAA	3	768836		437	N	L	5e-06	AAT	CTT	4	774629		438	S	S	0.002976	TCT	TCC	1852	622284		438	S	P	8e-06	TCT	CCT	6	779260
437	N	P	1e-06	AAT	CCG	1	768836		437	N	T	8.1e-05	AAT	ACT	63	774629		438	S	T	0.002242	TCT	ACT	1395	622284		438	S	*	1.2e-05	TCT	TAA	9	779260
437	N	*	3e-06	AAT	TAG	2	768836		437	N	I	5e-06	AAT	ATA	4	774629		438	S	S	0.002449	TCT	TCA	1524	622284		438	S	S	1.2e-05	TCT	AGT	9	779260
437	N	H	0.000114	AAT	CAT	88	768836		437	N	S	3e-06	AAT	TCT	2	774629		438	S	A	0.00067	TCT	GCT	417	622284		438	S	S	5e-06	TCT	TCG	4	779260
437	N	T	1e-06	AAT	ACG	1	768836		437	N	K	5.4e-05	AAT	AAG	42	774629		438	S	P	0.000275	TCT	CCT	171	622284		438	S	A	8e-06	TCT	GCT	6	779260
437	N	K	3.1e-05	AAT	AAG	24	768836		437	N	P	1e-06	AAT	CCG	1	774629		438	S	Y	0.000723	TCT	TAT	450	622284		438	S	N	8e-06	TCT	AAT	6	779260
437	N	I	3e-06	AAT	ATA	2	768836		437	N	F	8e-06	AAT	TTT	6	774629		438	S	C	0.00073	TCT	TGT	454	622284		438	S	K	3e-06	TCT	AAA	2	779260
437	N	Q	3e-06	AAT	CAA	2	768836		437	N	T	4e-06	AAT	ACG	3	774629		438	S	F	5.5e-05	TCT	TTT	34	622284		438	S	T	1.5e-05	TCT	ACA	12	779260
437	N	I	3e-06	AAT	ATC	2	768836		437	N	T	1e-06	AAT	ACA	1	774629		438	S	G	1.6e-05	TCT	GGT	10	622284		438	S	Y	3e-06	TCT	TAC	2	779260
437	N	P	1e-06	AAT	CCT	1	768836		437	N	P	1e-06	AAT	CCT	1	774629		438	S	T	3.7e-05	TCT	ACA	23	622284		438	S	*	6e-06	TCT	TGA	5	779260
437	N	H	1e-06	AAT	CAC	1	768836		437	N	C	3e-06	AAT	TGT	2	774629		438	S	W	2e-06	TCT	TGG	1	622284		438	S	L	3e-06	TCT	TTA	2	779260
437	N	Y	1e-06	AAT	TAC	1	768836		437	N	*	4e-06	AAT	TAG	3	774629		438	S	*	2e-06	TCT	TAG	1	622284		438	S	T	1e-06	TCT	ACC	1	779260
437	N	D	1e-06	AAT	GAC	1	768836		437	N	*	4e-06	AAT	TAA	3	774629		438	S	N	2.4e-05	TCT	AAT	15	622284		438	S	F	1e-06	TCT	TTC	1	779260
437	N	Q	3e-06	AAT	CAG	2	768836		437	N	V	6e-06	AAT	GTT	5	774629		438	S	*	2.4e-05	TCT	TAA	15	622284		438	S	C	1e-06	TCT	TGC	1	779260
437	N	M	1e-06	AAT	ATG	1	768836		437	N	Q	1e-06	AAT	CAA	1	774629		438	S	*	5e-06	TCT	TGA	3	622284		439	N	H	0.003547	AAC	CAC	2764	779327
437	N	T	1e-06	AAT	ACC	1	768836		437	N	S	1e-06	AAT	AGC	1	774629		438	S	S	1.3e-05	TCT	TCG	8	622284		439	N	N	0.003703	AAC	AAT	2886	779327
437	N	R	1e-06	AAT	AGA	1	768836		437	N	R	1e-06	AAT	AGA	1	774629		438	S	S	1e-05	TCT	AGT	6	622284		439	N	S	0.000608	AAC	AGC	474	779327
437	N	T	1e-06	AAT	ACA	1	768836		437	N	Q	1e-06	AAT	CAG	1	774629		438	S	T	2e-06	TCT	ACC	1	622284		439	N	D	0.000667	AAC	GAC	520	779327
438	S	S	0.006167	TCT	TCC	4742	768924		437	N	T	1e-06	AAT	ACC	1	774629		438	S	L	2e-06	TCT	TTA	1	622284		439	N	I	0.000674	AAC	ATC	525	779327
438	S	S	0.005068	TCT	TCA	3897	768924		438	S	T	0.012657	TCT	ACT	9806	774725		438	S	K	2e-06	TCT	AAA	1	622284		439	N	Y	0.001989	AAC	TAC	1550	779327
438	S	T	0.004564	TCT	ACT	3509	768924		438	S	S	0.005692	TCT	TCC	4410	774725		438	S	P	2e-06	TCT	CCA	1	622284		439	N	K	0.000789	AAC	AAG	615	779327
438	S	Y	0.001398	TCT	TAT	1075	768924		438	S	S	0.005796	TCT	TCA	4490	774725		438	S	Y	2e-06	TCT	TAC	1	622284		439	N	K	0.000168	AAC	AAA	131	779327
438	S	S	0.000311	TCT	TCG	239	768924		438	S	Y	0.001188	TCT	TAT	920	774725		439	N	N	0.001401	AAC	AAT	872	622617		439	N	V	4e-06	AAC	GTC	3	779327
438	S	A	0.000655	TCT	GCT	504	768924		438	S	C	0.000949	TCT	TGT	735	774725		439	N	K	0.001208	AAC	AAG	752	622617		439	N	T	0.000321	AAC	ACC	250	779327
438	S	C	0.000886	TCT	TGT	681	768924		438	S	P	0.000129	TCT	CCT	100	774725		439	N	D	0.000397	AAC	GAC	247	622617		439	N	S	1.4e-05	AAC	TCC	11	779327
438	S	F	6e-05	TCT	TTT	46	768924		438	S	F	5.4e-05	TCT	TTT	42	774725		439	N	I	0.000557	AAC	ATC	347	622617		439	N	T	5e-06	AAC	ACA	4	779327
438	S	P	8.3e-05	TCT	CCT	64	768924		438	S	T	5.7e-05	TCT	ACA	44	774725		439	N	T	0.000424	AAC	ACC	264	622617		439	N	F	1.7e-05	AAC	TTC	13	779327
438	S	N	2.7e-05	TCT	AAT	21	768924		438	S	*	4.1e-05	TCT	TAA	32	774725		439	N	Y	0.001656	AAC	TAC	1031	622617		439	N	P	3e-06	AAC	CCC	2	779327
438	S	T	4.2e-05	TCT	ACA	32	768924		438	S	N	3.5e-05	TCT	AAT	27	774725		439	N	K	0.0004	AAC	AAA	249	622617		439	N	Y	4e-06	AAC	TAT	3	779327
438	S	S	9e-06	TCT	AGT	7	768924		438	S	A	1.2e-05	TCT	GCT	9	774725		439	N	L	3e-06	AAC	TTG	2	622617		439	N	E	4e-06	AAC	GAG	3	779327
438	S	I	3e-06	TCT	ATT	2	768924		438	S	S	1.2e-05	TCT	AGT	9	774725		439	N	*	1e-05	AAC	TAA	6	622617		439	N	*	1.9e-05	AAC	TAA	15	779327
438	S	*	2.3e-05	TCT	TAA	18	768924		438	S	K	9e-06	TCT	AAA	7	774725		439	N	*	1.6e-05	AAC	TAG	10	622617		439	N	*	1.8e-05	AAC	TAG	14	779327
438	S	T	8e-06	TCT	ACC	6	768924		438	S	*	8e-06	TCT	TGA	6	774725		439	N	F	2.1e-05	AAC	TTC	13	622617		439	N	S	1e-06	AAC	AGT	1	779327
438	S	*	1e-06	TCT	TGA	1	768924		438	S	S	1.5e-05	TCT	TCG	12	774725		439	N	H	2.9e-05	AAC	CAC	18	622617		439	N	T	1e-06	AAC	ACG	1	779327
438	S	W	1e-06	TCT	TGG	1	768924		438	S	L	3e-06	TCT	TTA	2	774725		439	N	V	3e-06	AAC	GTC	2	622617		439	N	M	6e-06	AAC	ATG	5	779327
438	S	D	1e-06	TCT	GAT	1	768924		438	S	T	9e-06	TCT	ACC	7	774725		439	N	S	5.9e-05	AAC	AGC	37	622617		439	N	L	4e-06	AAC	TTG	3	779327
438	S	R	1e-06	TCT	AGA	1	768924		438	S	Y	3e-06	TCT	TAC	2	774725		439	N	T	3e-06	AAC	ACA	2	622617		439	N	E	1e-06	AAC	GAA	1	779327
438	S	G	9e-06	TCT	GGT	7	768924		438	S	C	1e-06	TCT	TGC	1	774725		439	N	S	1.3e-05	AAC	TCC	8	622617		439	N	I	4e-06	AAC	ATA	3	779327
438	S	A	5e-06	TCT	GCA	4	768924		438	S	P	1e-06	TCT	CCA	1	774725		439	N	T	2e-06	AAC	ACG	1	622617		439	N	I	4e-06	AAC	ATT	3	779327
438	S	K	5e-06	TCT	AAA	4	768924		438	S	I	1e-06	TCT	ATT	1	774725		439	N	I	2e-06	AAC	ATT	1	622617		439	N	T	1e-06	AAC	ACT	1	779327
438	S	C	7e-06	TCT	TGC	5	768924		438	S	W	3e-06	TCT	TGG	2	774725		439	N	M	5e-06	AAC	ATG	3	622617		439	N	L	3e-06	AAC	CTC	2	779327
438	S	G	1e-06	TCT	GGA	1	768924		439	N	N	0.012238	AAC	AAT	9483	774885		439	N	R	2e-06	AAC	AGG	1	622617		439	N	Q	4e-06	AAC	CAG	3	779327
438	S	Y	5e-06	TCT	TAC	4	768924		439	N	I	0.00103	AAC	ATC	798	774885		439	N	L	2e-06	AAC	TTA	1	622617		439	N	R	3e-06	AAC	AGG	2	779327
438	S	P	1e-06	TCT	CCC	1	768924		439	N	S	0.000732	AAC	AGC	567	774885		439	N	I	2e-06	AAC	ATA	1	622617		440	N	K	0.983412	AAT	AAG	766543	779473
438	S	L	1e-06	TCT	TTA	1	768924		439	N	Y	0.002906	AAC	TAC	2252	774885		439	N	DEL	2e-06	AAC	---	1	622617		440	N	K	0.007145	AAT	AAA	5569	779473
438	S	DEL	1e-06	TCT	---	1	768924		439	N	K	0.00104	AAC	AAA	806	774885		440	N	K	0.979009	AAT	AAG	609939	623017		440	N	E	0.001624	AAT	GAG	1266	779473
439	N	K	0.001845	AAC	AAA	1419	769079		439	N	T	0.001009	AAC	ACC	782	774885		440	N	Q	0.00177	AAT	CAG	1103	623017		440	N	N	0.001048	AAT	AAC	817	779473
439	N	I	0.00245	AAC	ATC	1884	769079		439	N	D	0.000468	AAC	GAC	363	774885		440	N	M	0.002847	AAT	ATG	1774	623017		440	N	R	0.002024	AAT	AGG	1578	779473
439	N	K	0.001725	AAC	AAG	1327	769079		439	N	K	0.000412	AAC	AAG	319	774885		440	N	K	0.005278	AAT	AAA	3288	623017		440	N	M	0.001683	AAT	ATG	1312	779473
439	N	N	0.000827	AAC	AAT	636	769079		439	N	V	3e-06	AAC	GTC	2	774885		440	N	R	0.002559	AAT	AGG	1594	623017		440	N	T	0.000924	AAT	ACG	720	779473
439	N	T	0.000967	AAC	ACC	744	769079		439	N	I	8e-06	AAC	ATA	6	774885		440	N	N	0.002758	AAT	AAC	1718	623017		440	N	D	3.8e-05	AAT	GAC	30	779473
439	N	S	0.000287	AAC	AGC	221	769079		439	N	T	1.2e-05	AAC	ACA	9	774885		440	N	E	0.000738	AAT	GAG	460	623017		440	N	*	0.000833	AAT	TAG	649	779473
439	N	Y	0.001775	AAC	TAC	1365	769079		439	N	*	1.4e-05	AAC	TAA	11	774885		440	N	*	0.001117	AAT	TAG	696	623017		440	N	S	9e-06	AAT	AGC	7	779473
439	N	D	9.8e-05	AAC	GAC	75	769079		439	N	*	1.7e-05	AAC	TAG	13	774885		440	N	T	0.000406	AAT	ACG	253	623017		440	N	T	5e-06	AAT	ACC	4	779473
439	N	T	1e-05	AAC	ACG	8	769079		439	N	F	2.5e-05	AAC	TTC	19	774885		440	N	L	2e-06	AAT	CTG	1	623017		440	N	W	6e-06	AAT	TGG	5	779473
439	N	S	1.4e-05	AAC	TCC	11	769079		439	N	P	5e-06	AAC	CCC	4	774885		440	N	Y	1.6e-05	AAT	TAT	10	623017		440	N	L	1.5e-05	AAT	TTG	12	779473
439	N	S	1e-06	AAC	TCG	1	769079		439	N	H	2.6e-05	AAC	CAC	20	774885		440	N	Y	8e-06	AAT	TAC	5	623017		440	N	Q	1.8e-05	AAT	CAG	14	779473
439	N	A	1e-06	AAC	GCC	1	769079		439	N	S	1.8e-05	AAC	TCC	14	774885		440	N	I	2.2e-05	AAT	ATC	14	623017		440	N	S	4e-06	AAT	TCG	3	779473
439	N	*	1.6e-05	AAC	TAA	12	769079		439	N	E	1e-06	AAC	GAG	1	774885		440	N	T	3e-06	AAT	ACC	2	623017		440	N	I	1.3e-05	AAT	ATT	10	779473
439	N	T	3e-06	AAC	ACA	2	769079		439	N	T	3e-06	AAC	ACG	2	774885		440	N	L	1e-05	AAT	TTG	6	623017		440	N	F	4e-06	AAT	TTT	3	779473
439	N	M	9e-06	AAC	ATG	7	769079		439	N	S	3e-06	AAC	TCG	2	774885		440	N	I	1.1e-05	AAT	ATT	7	623017		440	N	*	1.2e-05	AAT	TAA	9	779473
439	N	T	1e-06	AAC	ACT	1	769079		439	N	Y	6e-06	AAC	TAT	5	774885		440	N	S	5e-06	AAT	AGC	3	623017		440	N	I	1.4e-05	AAT	ATC	11	779473
439	N	Q	1e-06	AAC	CAG	1	769079		439	N	L	3e-06	AAC	CTC	2	774885		440	N	I	3e-06	AAT	ATA	2	623017		440	N	H	1e-06	AAT	CAC	1	779473
439	N	F	1.6e-05	AAC	TTC	12	769079		439	N	R	1e-06	AAC	AGA	1	774885		440	N	*	8e-06	AAT	TAA	5	623017		440	N	Y	6e-06	AAT	TAT	5	779473
439	N	*	1.3e-05	AAC	TAG	10	769079		439	N	W	1e-06	AAC	TGG	1	774885		440	N	H	3e-06	AAT	CAT	2	623017		440	N	L	1e-06	AAT	CTG	1	779473
439	N	Q	3e-06	AAC	CAA	2	769079		439	N	R	4e-06	AAC	AGG	3	774885		440	N	R	3e-06	AAT	AGA	2	623017		440	N	Y	4e-06	AAT	TAC	3	779473
439	N	H	1.6e-05	AAC	CAC	12	769079		439	N	Q	3e-06	AAC	CAA	2	774885		440	N	V	2e-06	AAT	GTG	1	623017		440	N	V	3e-06	AAT	GTG	2	779473
439	N	I	4e-06	AAC	ATA	3	769079		439	N	T	3e-06	AAC	ACT	2	774885		440	N	G	2e-06	AAT	GGG	1	623017		440	N	T	4e-06	AAT	ACT	3	779473
439	N	R	1e-06	AAC	AGG	1	769079		439	N	I	1e-06	AAC	ATT	1	774885		440	N	R	3e-06	AAT	CGG	2	623017		440	N	I	1e-06	AAT	ATA	1	779473
439	N	DEL	8e-06	AAC	---	6	769079		439	N	L	1e-06	AAC	TTG	1	774885		440	N	T	2e-06	AAT	ACA	1	623017		440	N	S	3e-06	AAT	AGT	2	779473
440	N	K	0.686718	AAT	AAG	528241	769225		439	N	D	4e-06	AAC	GAT	3	774885		440	N	W	2e-06	AAT	TGG	1	623017		440	N	R	3e-06	AAT	AGA	2	779473
440	N	K	0.004963	AAT	AAA	3818	769225		439	N	S	1e-06	AAC	AGT	1	774885		440	N	F	2e-06	AAT	TTT	1	623017		441	L	V	0.012994	CTT	GTT	10133	779795
440	N	M	0.0016	AAT	ATG	1231	769225		439	N	DEL	4e-06	AAC	---	3	774885		440	N	S	2e-06	AAT	AGT	1	623017		441	L	L	0.003896	CTT	CTC	3038	779795
440	N	R	0.001312	AAT	AGG	1009	769225		440	N	K	0.862568	AAT	AAG	668489	774999		440	N	DEL	8e-06	AAT	---	5	623017		441	L	I	0.001909	CTT	ATT	1489	779795
440	N	E	0.001253	AAT	GAG	964	769225		440	N	H	0.000977	AAT	CAT	757	774999		441	L	I	0.002493	CTT	ATT	1554	623396		441	L	H	0.001861	CTT	CAT	1451	779795
440	N	D	0.000813	AAT	GAT	625	769225		440	N	S	0.00491	AAT	AGT	3805	774999		441	L	H	0.002703	CTT	CAT	1685	623396		441	L	L	0.002874	CTT	CTA	2241	779795
440	N	Q	0.000399	AAT	CAG	307	769225		440	N	K	0.004312	AAT	AAA	3342	774999		441	L	L	0.006129	CTT	CTC	3821	623396		441	L	P	0.001036	CTT	CCT	808	779795
440	N	T	0.000282	AAT	ACG	217	769225		440	N	R	0.00168	AAT	AGG	1302	774999		441	L	F	0.002023	CTT	TTT	1261	623396		441	L	L	0.001322	CTT	CTG	1031	779795
440	N	S	0.000135	AAT	AGT	104	769225		440	N	Y	0.001874	AAT	TAT	1452	774999		441	L	V	0.008649	CTT	GTT	5392	623396		441	L	F	0.000401	CTT	TTT	313	779795
440	N	Y	0.000564	AAT	TAT	434	769225		440	N	M	0.003401	AAT	ATG	2636	774999		441	L	L	0.004095	CTT	CTA	2553	623396		441	L	I	9e-06	CTT	ATC	7	779795
440	N	I	0.000335	AAT	ATT	258	769225		440	N	I	0.000947	AAT	ATT	734	774999		441	L	R	0.00044	CTT	CGT	274	623396		441	L	R	4.5e-05	CTT	CGT	35	779795
440	N	*	0.00071	AAT	TAG	546	769225		440	N	E	0.001003	AAT	GAG	777	774999		441	L	P	0.000223	CTT	CCC	139	623396		441	L	V	1.4e-05	CTT	GTG	11	779795
440	N	N	0.001162	AAT	AAC	894	769225		440	N	N	0.001912	AAT	AAC	1482	774999		441	L	L	0.000284	CTT	CTG	177	623396		441	L	V	3.7e-05	CTT	GTC	29	779795
440	N	S	5e-06	AAT	TCT	4	769225		440	N	Q	0.000263	AAT	CAG	204	774999		441	L	P	0.000475	CTT	CCT	296	623396		441	L	L	3e-06	CTT	TTG	2	779795
440	N	T	9e-06	AAT	ACC	7	769225		440	N	T	0.000342	AAT	ACG	265	774999		441	L	V	4.2e-05	CTT	GTC	26	623396		441	L	V	2.8e-05	CTT	GTA	22	779795
440	N	L	1e-05	AAT	TTG	8	769225		440	N	D	7.1e-05	AAT	GAT	55	774999		441	L	V	4e-05	CTT	GTA	25	623396		441	L	A	5e-06	CTT	GCT	4	779795
440	N	L	3e-06	AAT	CTG	2	769225		440	N	*	0.001049	AAT	TAG	813	774999		441	L	D	2.7e-05	CTT	GAT	17	623396		441	L	D	1.9e-05	CTT	GAT	15	779795
440	N	T	4.9e-05	AAT	ACT	38	769225		440	N	C	1.8e-05	AAT	TGT	14	774999		441	L	I	2.4e-05	CTT	ATA	15	623396		441	L	N	1e-05	CTT	AAT	8	779795
440	N	I	4e-06	AAT	ATA	3	769225		440	N	I	8e-06	AAT	ATA	6	774999		441	L	N	2.4e-05	CTT	AAT	15	623396		441	L	Q	8e-06	CTT	CAA	6	779795
440	N	H	5e-06	AAT	CAT	4	769225		440	N	*	9e-06	AAT	TAA	7	774999		441	L	K	8e-06	CTT	AAA	5	623396		441	L	Y	3e-06	CTT	TAT	2	779795
440	N	I	1.7e-05	AAT	ATC	13	769225		440	N	L	2.2e-05	AAT	TTG	17	774999		441	L	Q	2.6e-05	CTT	CAA	16	623396		441	L	I	1.2e-05	CTT	ATA	9	779795
440	N	F	9e-06	AAT	TTT	7	769225		440	N	L	1e-06	AAT	CTG	1	774999		441	L	G	6e-06	CTT	GGT	4	623396		441	L	M	3e-06	CTT	ATG	2	779795
440	N	*	7e-06	AAT	TAA	5	769225		440	N	S	1e-06	AAT	TCG	1	774999		441	L	S	2e-06	CTT	AGT	1	623396		441	L	S	5e-06	CTT	AGT	4	779795
440	N	S	1e-06	AAT	TCG	1	769225		440	N	F	1.2e-05	AAT	TTT	9	774999		441	L	V	2e-06	CTT	GTG	1	623396		441	L	G	9e-06	CTT	GGT	7	779795
440	N	A	1e-06	AAT	GCG	1	769225		440	N	F	1e-06	AAT	TTC	1	774999		441	L	A	2e-06	CTT	GCT	1	623396		441	L	K	4e-06	CTT	AAA	3	779795
440	N	V	1e-06	AAT	GTT	1	769225		440	N	Y	1.7e-05	AAT	TAC	13	774999		441	L	R	2e-06	CTT	CGC	1	623396		441	L	P	1e-06	CTT	CCA	1	779795
440	N	W	1e-06	AAT	TGG	1	769225		440	N	I	1.8e-05	AAT	ATC	14	774999		441	L	Q	2e-06	CTT	CAG	1	623396		441	L	G	1e-06	CTT	GGA	1	779795
440	N	Y	4e-06	AAT	TAC	3	769225		440	N	W	4e-06	AAT	TGG	3	774999		441	L	H	3e-06	CTT	CAC	2	623396		441	L	E	1e-06	CTT	GAG	1	779795
440	N	E	1e-06	AAT	GAA	1	769225		440	N	H	1e-06	AAT	CAC	1	774999		441	L	M	2e-06	CTT	ATG	1	623396		441	L	DEL	4e-06	CTT	---	3	779795
440	N	R	1e-06	AAT	AGA	1	769225		440	N	G	1e-06	AAT	GGT	1	774999		441	L	R	2e-06	CTT	CGA	1	623396		442	D	D	0.001559	GAT	GAC	1216	780006
440	N	T	1e-06	AAT	ACA	1	769225		440	N	D	3e-06	AAT	GAC	2	774999		441	L	I	2e-06	CTT	ATC	1	623396		442	D	G	0.000305	GAT	GGT	238	780006
440	N	Q	1e-06	AAT	CAA	1	769225		440	N	S	6e-06	AAT	AGC	5	774999		441	L	DEL	1e-05	CTT	---	6	623396		442	D	H	0.000523	GAT	CAT	408	780006
440	N	DEL	1.7e-05	AAT	---	13	769225		440	N	T	2.1e-05	AAT	ACT	16	774999		442	D	D	0.001815	GAT	GAC	1132	623607		442	D	Y	0.000285	GAT	TAT	222	780006
441	L	L	0.00455	CTT	CTG	3501	769374		440	N	L	1e-06	AAT	TTA	1	774999		442	D	E	0.001257	GAT	GAA	784	623607		442	D	V	0.000331	GAT	GTT	258	780006
441	L	L	0.005295	CTT	CTA	4074	769374		440	N	V	1e-06	AAT	GTG	1	774999		442	D	N	0.000635	GAT	AAT	396	623607		442	D	E	0.000114	GAT	GAA	89	780006
441	L	P	0.002954	CTT	CCT	2273	769374		440	N	T	1e-06	AAT	ACA	1	774999		442	D	V	0.001143	GAT	GTT	713	623607		442	D	I	8e-06	GAT	ATT	6	780006
441	L	L	0.008659	CTT	CTC	6662	769374		440	N	L	3e-06	AAT	CTT	2	774999		442	D	H	0.001329	GAT	CAT	829	623607		442	D	Q	1.7e-05	GAT	CAA	13	780006
441	L	R	0.000607	CTT	CGC	467	769374		440	N	R	3e-06	AAT	AGA	2	774999		442	D	G	9.9e-05	GAT	GGT	62	623607		442	D	A	3.3e-05	GAT	GCT	26	780006
441	L	H	0.003451	CTT	CAT	2655	769374		440	N	T	1e-06	AAT	ACC	1	774999		442	D	Y	0.000327	GAT	TAT	204	623607		442	D	A	1e-06	GAT	GCG	1	780006
441	L	I	0.001148	CTT	ATT	883	769374		440	N	DEL	6e-06	AAT	---	5	774999		442	D	E	5.3e-05	GAT	GAG	33	623607		442	D	V	3e-06	GAT	GTA	2	780006
441	L	I	0.000182	CTT	ATC	140	769374		441	L	L	0.01027	CTT	CTA	7961	775203		442	D	I	3.2e-05	GAT	ATT	20	623607		442	D	E	2.6e-05	GAT	GAG	20	780006
441	L	F	0.000363	CTT	TTT	279	769374		441	L	I	0.004546	CTT	ATT	3524	775203		442	D	K	2e-06	GAT	AAA	1	623607		442	D	*	3e-06	GAT	TAA	2	780006
441	L	V	0.00372	CTT	GTT	2862	769374		441	L	H	0.004648	CTT	CAT	3603	775203		442	D	Q	3.2e-05	GAT	CAA	20	623607		442	D	N	6e-06	GAT	AAT	5	780006
441	L	P	4.5e-05	CTT	CCG	35	769374		441	L	P	0.003233	CTT	CCT	2506	775203		442	D	F	1.8e-05	GAT	TTT	11	623607		442	D	L	6e-06	GAT	CTT	5	780006
441	L	R	0.000104	CTT	CGT	80	769374		441	L	L	0.014821	CTT	CTC	11489	775203		442	D	L	1.4e-05	GAT	CTT	9	623607		442	D	F	2.2e-05	GAT	TTT	17	780006
441	L	V	3.5e-05	CTT	GTA	27	769374		441	L	R	0.001596	CTT	CGT	1237	775203		442	D	A	1.8e-05	GAT	GCT	11	623607		442	D	*	3e-06	GAT	TAG	2	780006
441	L	V	1.6e-05	CTT	GTG	12	769374		441	L	F	0.000541	CTT	TTT	419	775203		442	D	V	3e-06	GAT	GTA	2	623607		442	D	H	1e-06	GAT	CAC	1	780006
441	L	R	5e-06	CTT	CGG	4	769374		441	L	V	0.003418	CTT	GTT	2650	775203		442	D	*	5e-06	GAT	TAA	3	623607		442	D	S	1e-06	GAT	TCA	1	780006
441	L	F	5e-06	CTT	TTC	4	769374		441	L	L	0.000293	CTT	CTG	227	775203		442	D	S	2e-06	GAT	TCT	1	623607		442	D	G	1e-06	GAT	GGC	1	780006
441	L	V	3.2e-05	CTT	GTC	25	769374		441	L	V	4.9e-05	CTT	GTC	38	775203		442	D	H	2e-06	GAT	CAC	1	623607		442	D	A	1e-06	GAT	GCA	1	780006
441	L	G	3e-06	CTT	GGC	2	769374		441	L	V	2.7e-05	CTT	GTA	21	775203		442	D	A	2e-06	GAT	GCA	1	623607		443	S	S	0.00944	TCT	TCG	7364	780063
441	L	D	3.4e-05	CTT	GAT	26	769374		441	L	I	4.8e-05	CTT	ATA	37	775203		442	D	DEL	8e-06	GAT	---	5	623607		443	S	S	0.011525	TCT	TCA	8990	780063
441	L	I	2.7e-05	CTT	ATA	21	769374		441	L	L	1e-06	CTT	TTA	1	775203		443	S	C	0.027239	TCT	TGT	16988	623670		443	S	C	0.028354	TCT	TGT	22118	780063
441	L	Q	2.7e-05	CTT	CAA	21	769374		441	L	*	3e-06	CTT	TAA	2	775203		443	S	S	0.003279	TCT	TCA	2045	623670		443	S	S	0.001342	TCT	TCC	1047	780063
441	L	K	9e-06	CTT	AAA	7	769374		441	L	K	8e-06	CTT	AAA	6	775203		443	S	S	0.003099	TCT	TCC	1933	623670		443	S	A	0.000214	TCT	GCT	167	780063
441	L	S	3e-06	CTT	AGT	2	769374		441	L	N	2.8e-05	CTT	AAT	22	775203		443	S	Y	0.001102	TCT	TAT	687	623670		443	S	Y	0.000432	TCT	TAT	337	780063
441	L	G	6e-06	CTT	GGT	5	769374		441	L	Q	4e-05	CTT	CAA	31	775203		443	S	T	0.000808	TCT	ACT	504	623670		443	S	W	0.000342	TCT	TGG	267	780063
441	L	L	4e-06	CTT	TTA	3	769374		441	L	A	1e-05	CTT	GCT	8	775203		443	S	F	0.000266	TCT	TTT	166	623670		443	S	T	0.000255	TCT	ACT	199	780063
441	L	M	8e-06	CTT	ATG	6	769374		441	L	G	6e-06	CTT	GGT	5	775203		443	S	A	0.000168	TCT	GCT	105	623670		443	S	*	0.000292	TCT	TGA	228	780063
441	L	N	1.3e-05	CTT	AAT	10	769374		441	L	S	3e-06	CTT	AGT	2	775203		443	S	S	0.00018	TCT	TCG	112	623670		443	S	G	1.3e-05	TCT	GGT	10	780063
441	L	K	1e-06	CTT	AAG	1	769374		441	L	N	1e-06	CTT	AAC	1	775203		443	S	P	0.000168	TCT	CCT	105	623670		443	S	C	2.2e-05	TCT	TGC	17	780063
441	L	H	5e-06	CTT	CAC	4	769374		441	L	H	1.5e-05	CTT	CAC	12	775203		443	S	*	4.8e-05	TCT	TGA	30	623670		443	S	P	1.5e-05	TCT	CCT	12	780063
441	L	E	1e-06	CTT	GAG	1	769374		441	L	D	1.7e-05	CTT	GAT	13	775203		443	S	C	2.7e-05	TCT	TGC	17	623670		443	S	Y	4e-06	TCT	TAC	3	780063
441	L	Q	3e-06	CTT	CAG	2	769374		441	L	T	3e-06	CTT	ACT	2	775203		443	S	R	6e-06	TCT	CGT	4	623670		443	S	S	4.1e-05	TCT	AGT	32	780063
441	L	Y	3e-06	CTT	TAT	2	769374		441	L	K	4e-06	CTT	AAG	3	775203		443	S	T	6e-06	TCT	ACC	4	623670		443	S	G	1e-06	TCT	GGA	1	780063
441	L	A	4e-06	CTT	GCT	3	769374		441	L	R	4e-06	CTT	CGA	3	775203		443	S	S	8.5e-05	TCT	AGT	53	623670		443	S	T	9e-06	TCT	ACA	7	780063
441	L	R	1e-06	CTT	AGA	1	769374		441	L	Y	3e-06	CTT	TAT	2	775203		443	S	*	1.9e-05	TCT	TAA	12	623670		443	S	R	3e-06	TCT	AGA	2	780063
441	L	DEL	2.1e-05	CTT	---	16	769374		441	L	V	3e-06	CTT	GTG	2	775203		443	S	R	2e-06	TCT	AGA	1	623670		443	S	*	3e-06	TCT	TAG	2	780063
442	D	D	0.005781	GAT	GAC	4449	769553		441	L	E	1e-06	CTT	GAA	1	775203		443	S	N	1.1e-05	TCT	AAT	7	623670		443	S	K	1e-06	TCT	AAA	1	780063
442	D	V	0.00092	GAT	GTT	708	769553		441	L	F	1e-06	CTT	TTC	1	775203		443	S	T	2.4e-05	TCT	ACA	15	623670		443	S	N	5e-06	TCT	AAT	4	780063
442	D	E	0.000958	GAT	GAA	737	769553		441	L	S	4e-06	CTT	TCT	3	775203		443	S	W	6e-06	TCT	TGG	4	623670		443	S	F	5.6e-05	TCT	TTT	44	780063
442	D	H	0.0018	GAT	CAT	1385	769553		441	L	P	1e-06	CTT	CCC	1	775203		443	S	G	3e-06	TCT	GGT	2	623670		443	S	*	4e-06	TCT	TAA	3	780063
442	D	Y	0.000342	GAT	TAT	263	769553		441	L	P	4e-06	CTT	CCA	3	775203		443	S	K	3e-06	TCT	AAA	2	623670		443	S	T	4e-06	TCT	ACG	3	780063
442	D	E	8.7e-05	GAT	GAG	67	769553		441	L	Q	1e-06	CTT	CAG	1	775203		443	S	DEL	6e-06	TCT	---	4	623670		443	S	I	1e-06	TCT	ATT	1	780063
442	D	N	5.5e-05	GAT	AAT	42	769553		441	L	I	3e-06	CTT	ATC	2	775203		444	K	R	0.064309	AAG	AGG	40115	623784		443	S	L	3e-06	TCT	TTG	2	780063
442	D	G	7.1e-05	GAT	GGT	55	769553		441	L	R	1e-06	CTT	CGG	1	775203		444	K	T	0.108087	AAG	ACG	67423	623784		444	K	R	0.765973	AAG	AGG	597532	780095
442	D	Q	4.8e-05	GAT	CAA	37	769553		441	L	DEL	6e-06	CTT	---	5	775203		444	K	E	0.000726	AAG	GAG	453	623784		444	K	K	0.019519	AAG	AAA	15227	780095
442	D	*	1.7e-05	GAT	TAA	13	769553		442	D	D	0.013428	GAT	GAC	10413	775487		444	K	M	0.002108	AAG	ATG	1315	623784		444	K	S	0.003314	AAG	AGT	2585	780095
442	D	A	4.5e-05	GAT	GCT	35	769553		442	D	N	0.000985	GAT	AAT	764	775487		444	K	T	0.00041	AAG	ACA	256	623784		444	K	T	0.009222	AAG	ACG	7194	780095
442	D	K	5e-06	GAT	AAA	4	769553		442	D	V	0.000756	GAT	GTT	586	775487		444	K	A	0.000662	AAG	GCG	413	623784		444	K	R	0.00235	AAG	AGA	1833	780095
442	D	S	5e-06	GAT	TCT	4	769553		442	D	E	0.001614	GAT	GAA	1252	775487		444	K	N	0.000843	AAG	AAT	526	623784		444	K	Q	0.001104	AAG	CAG	861	780095
442	D	N	3e-06	GAT	AAC	2	769553		442	D	H	0.001867	GAT	CAT	1448	775487		444	K	K	0.000781	AAG	AAA	487	623784		444	K	M	0.002986	AAG	ATG	2329	780095
442	D	L	4e-06	GAT	CTT	3	769553		442	D	Y	0.000371	GAT	TAT	288	775487		444	K	S	0.00026	AAG	TCG	162	623784		444	K	T	0.000711	AAG	ACA	555	780095
442	D	A	3e-06	GAT	GCA	2	769553		442	D	G	7.4e-05	GAT	GGT	57	775487		444	K	W	0.000189	AAG	TGG	118	623784		444	K	I	0.000711	AAG	ATA	555	780095
442	D	F	1.6e-05	GAT	TTT	12	769553		442	D	E	4e-05	GAT	GAG	31	775487		444	K	N	0.000417	AAG	AAC	260	623784		444	K	N	0.000556	AAG	AAT	434	780095
442	D	V	3e-06	GAT	GTG	2	769553		442	D	H	2.8e-05	GAT	CAC	22	775487		444	K	*	0.000351	AAG	TAG	219	623784		444	K	G	0.000858	AAG	GGG	669	780095
442	D	H	4e-06	GAT	CAC	3	769553		442	D	A	3.9e-05	GAT	GCT	30	775487		444	K	T	6.3e-05	AAG	ACC	39	623784		444	K	R	0.000731	AAG	CGG	570	780095
442	D	L	1e-06	GAT	CTA	1	769553		442	D	F	8e-06	GAT	TTT	6	775487		444	K	G	1.6e-05	AAG	GGG	10	623784		444	K	W	0.000523	AAG	TGG	408	780095
442	D	S	1e-06	GAT	AGT	1	769553		442	D	K	9e-06	GAT	AAA	7	775487		444	K	P	3e-06	AAG	CCG	2	623784		444	K	S	0.00056	AAG	AGC	437	780095
442	D	P	4e-06	GAT	CCT	3	769553		442	D	*	1.3e-05	GAT	TAA	10	775487		444	K	T	3.5e-05	AAG	ACT	22	623784		444	K	E	2.6e-05	AAG	GAG	20	780095
442	D	V	1e-06	GAT	GTA	1	769553		442	D	Q	5.4e-05	GAT	CAA	42	775487		444	K	Y	1e-05	AAG	TAT	6	623784		444	K	L	1.7e-05	AAG	TTG	13	780095
442	D	Q	4e-06	GAT	CAG	3	769553		442	D	I	3e-06	GAT	ATT	2	775487		444	K	S	2.7e-05	AAG	AGT	17	623784		444	K	T	6e-06	AAG	ACT	5	780095
442	D	V	1e-06	GAT	GTC	1	769553		442	D	Y	4e-06	GAT	TAC	3	775487		444	K	I	2e-06	AAG	ATC	1	623784		444	K	*	5.6e-05	AAG	TAG	44	780095
442	D	A	1e-06	GAT	GCG	1	769553		442	D	L	9e-06	GAT	CTT	7	775487		444	K	Q	3.7e-05	AAG	CAG	23	623784		444	K	T	2.3e-05	AAG	ACC	18	780095
442	D	I	1e-06	GAT	ATT	1	769553		442	D	V	4e-06	GAT	GTA	3	775487		444	K	S	4.2e-05	AAG	AGC	26	623784		444	K	I	1.8e-05	AAG	ATT	14	780095
442	D	DEL	1.8e-05	GAT	---	14	769553		442	D	P	3e-06	GAT	CCT	2	775487		444	K	Y	5e-06	AAG	TAC	3	623784		444	K	N	3.5e-05	AAG	AAC	27	780095
443	S	A	0.000838	TCT	GCT	645	769598		442	D	N	3e-06	GAT	AAC	2	775487		444	K	*	2e-06	AAG	TAA	1	623784		444	K	C	4e-06	AAG	TGC	3	780095
443	S	S	0.001098	TCT	TCG	845	769598		442	D	C	1e-06	GAT	TGT	1	775487		444	K	L	6e-06	AAG	TTG	4	623784		444	K	S	1e-05	AAG	TCG	8	780095
443	S	S	0.002254	TCT	TCA	1735	769598		442	D	G	1e-06	GAT	GGC	1	775487		444	K	I	1.1e-05	AAG	ATT	7	623784		444	K	I	4e-06	AAG	ATC	3	780095
443	S	S	0.003112	TCT	TCC	2395	769598		442	D	A	3e-06	GAT	GCA	2	775487		444	K	R	2e-06	AAG	CGG	1	623784		444	K	C	1e-05	AAG	TGT	8	780095
443	S	P	0.000329	TCT	CCT	253	769598		442	D	Q	3e-06	GAT	CAG	2	775487		444	K	R	5e-06	AAG	AGA	3	623784		444	K	*	4e-06	AAG	TAA	3	780095
443	S	T	0.001029	TCT	ACT	792	769598		442	D	*	1e-06	GAT	TAG	1	775487		444	K	DEL	2.2e-05	AAG	---	14	623784		444	K	L	4e-06	AAG	CTG	3	780095
443	S	P	0.00011	TCT	CCC	85	769598		442	D	DEL	6e-06	GAT	---	5	775487		445	V	V	0.565082	GTT	GTC	352529	623855		444	K	P	3e-06	AAG	CCG	2	780095
443	S	C	0.002208	TCT	TGT	1699	769598		443	S	S	0.006456	TCT	TCA	5007	775564		445	V	F	0.007667	GTT	TTC	4783	623855		444	K	*	3e-06	AAG	TGA	2	780095
443	S	Y	0.000437	TCT	TAT	336	769598		443	S	A	0.000514	TCT	GCT	399	775564		445	V	V	0.001954	GTT	GTA	1219	623855		444	K	L	1e-06	AAG	TTA	1	780095
443	S	T	2.1e-05	TCT	ACC	16	769598		443	S	S	0.003334	TCT	TCC	2586	775564		445	V	A	0.001827	GTT	GCC	1140	623855		444	K	Y	1e-06	AAG	TAC	1	780095
443	S	F	4.2e-05	TCT	TTT	32	769598		443	S	T	0.001581	TCT	ACT	1226	775564		445	V	I	0.000864	GTT	ATC	539	623855		444	K	R	1e-06	AAG	CGC	1	780095
443	S	*	5e-06	TCT	TGA	4	769598		443	S	F	0.000478	TCT	TTT	371	775564		445	V	A	0.002566	GTT	GCT	1601	623855		444	K	F	1e-06	AAG	TTT	1	780095
443	S	N	1.4e-05	TCT	AAT	11	769598		443	S	P	0.00056	TCT	CCT	434	775564		445	V	L	0.000829	GTT	CTT	517	623855		444	K	E	4e-06	AAG	GAA	3	780095
443	S	T	2.3e-05	TCT	ACA	18	769598		443	S	C	0.001169	TCT	TGT	907	775564		445	V	V	0.001316	GTT	GTG	821	623855		444	K	Y	1e-06	AAG	TAT	1	780095
443	S	W	1e-06	TCT	TGG	1	769598		443	S	Y	0.00045	TCT	TAT	349	775564		445	V	D	0.000787	GTT	GAT	491	623855		444	K	V	1e-06	AAG	GTA	1	780095
443	S	Y	6e-06	TCT	TAC	5	769598		443	S	T	4.5e-05	TCT	ACC	35	775564		445	V	D	0.00042	GTT	GAC	262	623855		444	K	G	1e-06	AAG	GGA	1	780095
443	S	S	8e-06	TCT	AGT	6	769598		443	S	T	5.9e-05	TCT	ACA	46	775564		445	V	P	3.8e-05	GTT	CCT	24	623855		444	K	A	1e-06	AAG	GCG	1	780095
443	S	*	1.7e-05	TCT	TAA	13	769598		443	S	N	1.8e-05	TCT	AAT	14	775564		445	V	L	0.000465	GTT	CTC	290	623855		444	K	P	1e-06	AAG	CCC	1	780095
443	S	D	1e-06	TCT	GAT	1	769598		443	S	*	2.7e-05	TCT	TAA	21	775564		445	V	F	0.000138	GTT	TTT	86	623855		444	K	DEL	1.7e-05	AAG	---	13	780095
443	S	*	1e-06	TCT	TAG	1	769598		443	S	Y	4e-06	TCT	TAC	3	775564		445	V	L	2.4e-05	GTT	TTG	15	623855		445	V	V	0.004368	GTT	GTG	3408	780255
443	S	G	5e-06	TCT	GGT	4	769598		443	S	S	1.2e-05	TCT	AGT	9	775564		445	V	G	2e-06	GTT	GGA	1	623855		445	V	V	0.009739	GTT	GTA	7599	780255
443	S	L	1e-06	TCT	TTG	1	769598		443	S	*	1e-06	TCT	TAG	1	775564		445	V	G	0.000216	GTT	GGT	135	623855		445	V	L	0.007485	GTT	CTT	5840	780255
443	S	R	1e-06	TCT	CGT	1	769598		443	S	D	4e-06	TCT	GAT	3	775564		445	V	H	6e-06	GTT	CAT	4	623855		445	V	V	0.00635	GTT	GTC	4955	780255
443	S	T	1e-06	TCT	ACG	1	769598		443	S	V	1e-06	TCT	GTT	1	775564		445	V	L	1.4e-05	GTT	CTA	9	623855		445	V	I	0.001682	GTT	ATT	1312	780255
443	S	P	1e-06	TCT	CCG	1	769598		443	S	G	1e-06	TCT	GGT	1	775564		445	V	L	2.1e-05	GTT	TTA	13	623855		445	V	G	0.003847	GTT	GGT	3002	780255
443	S	Q	1e-06	TCT	CAA	1	769598		443	S	K	1e-05	TCT	AAA	8	775564		445	V	I	2e-06	GTT	ATA	1	623855		445	V	A	0.005846	GTT	GCT	4561	780255
443	S	K	3e-06	TCT	AAA	2	769598		443	S	R	4e-06	TCT	CGT	3	775564		445	V	E	8e-06	GTT	GAA	5	623855		445	V	D	0.001142	GTT	GAT	891	780255
443	S	V	1e-06	TCT	GTT	1	769598		443	S	H	3e-06	TCT	CAT	2	775564		445	V	H	5e-06	GTT	CAC	3	623855		445	V	F	0.000246	GTT	TTT	192	780255
443	S	P	1e-06	TCT	CCA	1	769598		443	S	*	4e-06	TCT	TGA	3	775564		445	V	G	2.2e-05	GTT	GGC	14	623855		445	V	Y	5e-06	GTT	TAT	4	780255
443	S	A	1e-06	TCT	GCA	1	769598		443	S	F	1e-06	TCT	TTC	1	775564		445	V	Q	2e-06	GTT	CAA	1	623855		445	V	E	1.2e-05	GTT	GAA	9	780255
443	S	DEL	1.2e-05	TCT	---	9	769598		443	S	C	3e-06	TCT	TGC	2	775564		445	V	I	1.8e-05	GTT	ATT	11	623855		445	V	H	1.5e-05	GTT	CAT	12	780255
444	K	R	0.459976	AAG	AGG	354014	769635		443	S	S	1e-05	TCT	TCG	8	775564		445	V	R	2e-06	GTT	CGT	1	623855		445	V	L	8e-06	GTT	CTA	6	780255
444	K	T	0.189296	AAG	ACG	145689	769635		443	S	P	1e-06	TCT	CCA	1	775564		445	V	G	2e-06	GTT	GGG	1	623855		445	V	*	1e-06	GTT	TAA	1	780255
444	K	S	0.002056	AAG	AGT	1582	769635		443	S	L	1e-06	TCT	TTA	1	775564		445	V	A	3e-06	GTT	GCG	2	623855		445	V	Q	1e-06	GTT	CAA	1	780255
444	K	T	0.012915	AAG	ACT	9940	769635		443	S	DEL	4e-06	TCT	---	3	775564		445	V	S	3e-06	GTT	TCT	2	623855		445	V	C	8e-06	GTT	TGT	6	780255
444	K	S	0.001242	AAG	TCG	956	769635		444	K	T	0.769922	AAG	ACG	597142	775588		445	V	Y	2e-06	GTT	TAC	1	623855		445	V	S	3e-06	GTT	TCT	2	780255
444	K	N	0.001272	AAG	AAT	979	769635		444	K	M	0.006845	AAG	ATG	5309	775588		445	V	E	2e-06	GTT	GAG	1	623855		445	V	P	3e-06	GTT	CCT	2	780255
444	K	M	0.002612	AAG	ATG	2010	769635		444	K	T	0.005397	AAG	ACA	4186	775588		445	V	L	2e-06	GTT	CTG	1	623855		445	V	L	1e-06	GTT	CTG	1	780255
444	K	R	0.000513	AAG	AGA	395	769635		444	K	T	0.001565	AAG	ACC	1214	775588		445	V	*	2e-06	GTT	TAA	1	623855		445	V	E	1e-06	GTT	GAG	1	780255
444	K	T	0.000555	AAG	ACA	427	769635		444	K	T	0.003011	AAG	ACT	2335	775588		445	V	Y	2e-06	GTT	TAT	1	623855		445	V	R	1e-06	GTT	CGT	1	780255
444	K	E	0.000429	AAG	GAG	330	769635		444	K	A	0.002532	AAG	GCG	1964	775588		445	V	S	2e-06	GTT	TCC	1	623855		445	V	Q	1e-06	GTT	CAG	1	780255
444	K	K	0.000133	AAG	AAA	102	769635		444	K	K	0.000496	AAG	AAA	385	775588		445	V	*	2e-06	GTT	TGA	1	623855		445	V	R	1e-06	GTT	CGG	1	780255
444	K	A	0.000153	AAG	GCG	118	769635		444	K	R	0.002312	AAG	AGG	1793	775588		445	V	DEL	2.4e-05	GTT	---	15	623855		445	V	G	3e-06	GTT	GGG	2	780255
444	K	S	0.000673	AAG	AGC	518	769635		444	K	S	0.000627	AAG	TCG	486	775588		446	G	S	0.781137	GGT	AGT	487524	624121		445	V	G	1e-06	GTT	GGA	1	780255
444	K	*	0.000194	AAG	TAG	149	769635		444	K	Q	0.000125	AAG	CAG	97	775588		446	G	N	0.004507	GGT	AAT	2813	624121		445	V	A	1e-06	GTT	GCC	1	780255
444	K	T	0.000194	AAG	ACC	149	769635		444	K	N	0.000214	AAG	AAT	166	775588		446	G	R	0.008952	GGT	CGT	5587	624121		445	V	A	1e-06	GTT	GCA	1	780255
444	K	W	0.000339	AAG	TGG	261	769635		444	K	E	3.4e-05	AAG	GAG	26	775588		446	G	R	0.005558	GGT	AGG	3469	624121		445	V	L	6e-06	GTT	CTC	5	780255
444	K	G	8.4e-05	AAG	GGG	65	769635		444	K	S	1.4e-05	AAG	AGT	11	775588		446	G	R	0.004741	GGT	AGA	2959	624121		445	V	M	1e-06	GTT	ATG	1	780255
444	K	N	0.000244	AAG	AAC	188	769635		444	K	N	0.000191	AAG	AAC	148	775588		446	G	S	0.008061	GGT	AGC	5031	624121		445	V	N	1e-06	GTT	AAT	1	780255
444	K	I	4e-06	AAG	ATA	3	769635		444	K	*	0.000128	AAG	TAG	99	775588		446	G	D	0.000761	GGT	GAT	475	624121		445	V	DEL	1.8e-05	GTT	---	14	780255
444	K	Q	1.9e-05	AAG	CAG	15	769635		444	K	L	9e-06	AAG	TTG	7	775588		446	G	A	0.000742	GGT	GCT	463	624121		446	G	G	0.00752	GGT	GGA	5868	780333
444	K	I	1.9e-05	AAG	ATT	15	769635		444	K	P	2.4e-05	AAG	CCG	19	775588		446	G	G	0.000643	GGT	GGA	401	624121		446	G	S	0.004097	GGT	AGT	3197	780333
444	K	P	1e-05	AAG	CCG	8	769635		444	K	A	3e-06	AAG	GCC	2	775588		446	G	G	0.001202	GGT	GGC	750	624121		446	G	G	0.001874	GGT	GGG	1462	780333
444	K	Y	3e-06	AAG	TAT	2	769635		444	K	P	1e-06	AAG	CCT	1	775588		446	G	T	0.000848	GGT	ACT	529	624121		446	G	D	0.002609	GGT	GAT	2036	780333
444	K	R	3.5e-05	AAG	CGG	27	769635		444	K	I	1e-05	AAG	ATC	8	775588		446	G	C	0.001019	GGT	TGT	636	624121		446	G	R	0.00167	GGT	CGT	1303	780333
444	K	C	8e-06	AAG	TGT	6	769635		444	K	S	1e-05	AAG	TCT	8	775588		446	G	I	0.000373	GGT	ATT	233	624121		446	G	G	0.00289	GGT	GGC	2255	780333
444	K	S	1e-05	AAG	TCT	8	769635		444	K	R	8e-06	AAG	AGA	6	775588		446	G	G	3.2e-05	GGT	GGG	20	624121		446	G	A	0.002325	GGT	GCT	1814	780333
444	K	A	3e-06	AAG	GCT	2	769635		444	K	W	1.2e-05	AAG	TGG	9	775588		446	G	C	1.4e-05	GGT	TGC	9	624121		446	G	V	0.000859	GGT	GTT	670	780333
444	K	L	1.2e-05	AAG	TTG	9	769635		444	K	Y	1e-06	AAG	TAT	1	775588		446	G	F	1.4e-05	GGT	TTT	9	624121		446	G	C	0.000202	GGT	TGT	158	780333
444	K	G	3e-06	AAG	GGT	2	769635		444	K	S	3e-06	AAG	TCC	2	775588		446	G	*	8e-06	GGT	TGA	5	624121		446	G	A	3e-06	GGT	GCG	2	780333
444	K	F	3e-06	AAG	TTT	2	769635		444	K	F	1e-06	AAG	TTC	1	775588		446	G	V	5.1e-05	GGT	GTT	32	624121		446	G	R	2.3e-05	GGT	CGA	18	780333
444	K	C	1e-06	AAG	TGC	1	769635		444	K	*	1e-06	AAG	TAA	1	775588		446	G	T	6e-06	GGT	ACC	4	624121		446	G	*	8e-06	GGT	TGA	6	780333
444	K	Y	1e-06	AAG	TAC	1	769635		444	K	S	5e-06	AAG	AGC	4	775588		446	G	L	2e-06	GGT	CTA	1	624121		446	G	P	1.3e-05	GGT	CCT	10	780333
444	K	I	9e-06	AAG	ATC	7	769635		444	K	S	4e-06	AAG	TCA	3	775588		446	G	R	8e-06	GGT	CGA	5	624121		446	G	F	1.4e-05	GGT	TTT	11	780333
444	K	S	1e-06	AAG	TCC	1	769635		444	K	Y	3e-06	AAG	TAC	2	775588		446	G	S	5e-06	GGT	TCT	3	624121		446	G	V	5e-06	GGT	GTA	4	780333
444	K	L	1e-06	AAG	CTG	1	769635		444	K	V	6e-06	AAG	GTG	5	775588		446	G	P	6e-06	GGT	CCT	4	624121		446	G	A	1.3e-05	GGT	GCA	10	780333
444	K	A	1e-06	AAG	GCC	1	769635		444	K	G	1e-06	AAG	GGT	1	775588		446	G	I	5e-06	GGT	ATC	3	624121		446	G	P	1e-06	GGT	CCC	1	780333
444	K	R	1e-06	AAG	CGC	1	769635		444	K	G	4e-06	AAG	GGG	3	775588		446	G	T	1.6e-05	GGT	ACA	10	624121		446	G	E	1e-06	GGT	GAA	1	780333
444	K	DEL	8.6e-05	AAG	---	66	769635		444	K	I	6e-06	AAG	ATT	5	775588		446	G	A	3e-06	GGT	GCC	2	624121		446	G	W	3e-06	GGT	TGG	2	780333
445	V	L	0.017947	GTT	CTT	13815	769752		444	K	I	1e-06	AAG	ATA	1	775588		446	G	I	5e-06	GGT	ATA	3	624121		446	G	R	4e-06	GGT	CGG	3	780333
445	V	V	0.007391	GTT	GTC	5689	769752		444	K	F	1e-06	AAG	TTT	1	775588		446	G	H	3e-06	GGT	CAT	2	624121		446	G	V	1e-06	GGT	GTG	1	780333
445	V	A	0.011552	GTT	GCT	8892	769752		444	K	DEL	4.9e-05	AAG	---	38	775588		446	G	A	2e-06	GGT	GCA	1	624121		446	G	I	1e-06	GGT	ATT	1	780333
445	V	I	0.003349	GTT	ATT	2578	769752		445	V	P	0.024054	GTT	CCT	18659	775703		446	G	E	2e-06	GGT	GAA	1	624121		446	G	S	3e-06	GGT	TCT	2	780333
445	V	P	0.001876	GTT	CCT	1444	769752		445	V	A	0.008635	GTT	GCT	6698	775703		446	G	T	2e-06	GGT	ACG	1	624121		446	G	R	1e-06	GGT	CGC	1	780333
445	V	V	0.002042	GTT	GTA	1572	769752		445	V	V	0.00453	GTT	GTA	3514	775703		446	G	N	5e-06	GGT	AAC	3	624121		446	G	R	1e-06	GGT	AGA	1	780333
445	V	G	0.000787	GTT	GGT	606	769752		445	V	V	0.007656	GTT	GTC	5939	775703		446	G	K	5e-06	GGT	AAA	3	624121		446	G	C	3e-06	GGT	TGC	2	780333
445	V	V	0.000407	GTT	GTG	313	769752		445	V	D	0.001686	GTT	GAT	1308	775703		446	G	Y	2e-06	GGT	TAT	1	624121		446	G	Y	1e-06	GGT	TAT	1	780333
445	V	D	0.00088	GTT	GAT	677	769752		445	V	V	0.000706	GTT	GTG	548	775703		446	G	W	3e-06	GGT	TGG	2	624121		446	G	V	1e-06	GGT	GTC	1	780333
445	V	F	0.000309	GTT	TTT	238	769752		445	V	I	0.001311	GTT	ATT	1017	775703		446	G	Q	2e-06	GGT	CAA	1	624121		446	G	A	1e-06	GGT	GCC	1	780333
445	V	F	3e-06	GTT	TTC	2	769752		445	V	F	0.000817	GTT	TTT	634	775703		446	G	DEL	6e-06	GGT	---	4	624121		446	G	H	3e-06	GGT	CAT	2	780333
445	V	L	1.8e-05	GTT	CTC	14	769752		445	V	L	0.00149	GTT	CTT	1156	775703		447	G	G	0.001767	GGT	GGA	1103	624308		446	G	T	1e-06	GGT	ACT	1	780333
445	V	H	3.1e-05	GTT	CAT	24	769752		445	V	H	5.4e-05	GTT	CAT	42	775703		447	G	G	0.003633	GGT	GGC	2268	624308		446	G	DEL	3e-06	GGT	---	2	780333
445	V	D	8e-06	GTT	GAC	6	769752		445	V	G	0.000388	GTT	GGT	301	775703		447	G	D	0.000434	GGT	GAT	271	624308		447	G	G	0.001863	GGT	GGC	1454	780497
445	V	A	1e-06	GTT	GCA	1	769752		445	V	R	3e-05	GTT	CGT	23	775703		447	G	V	0.000597	GGT	GTT	373	624308		447	G	G	0.001833	GGT	GGA	1431	780497
445	V	Y	1.8e-05	GTT	TAT	14	769752		445	V	Y	1.3e-05	GTT	TAT	10	775703		447	G	R	0.000767	GGT	CGT	479	624308		447	G	D	0.000794	GGT	GAT	620	780497
445	V	N	3e-06	GTT	AAT	2	769752		445	V	E	2.8e-05	GTT	GAA	22	775703		447	G	C	0.000452	GGT	TGT	282	624308		447	G	C	0.000735	GGT	TGT	574	780497
445	V	G	4e-06	GTT	GGG	3	769752		445	V	L	1.3e-05	GTT	TTA	10	775703		447	G	S	0.000117	GGT	AGT	73	624308		447	G	A	0.000359	GGT	GCT	280	780497
445	V	L	1.8e-05	GTT	TTA	14	769752		445	V	Q	4e-06	GTT	CAA	3	775703		447	G	A	0.000517	GGT	GCT	323	624308		447	G	R	0.00042	GGT	CGT	328	780497
445	V	L	4.4e-05	GTT	CTA	34	769752		445	V	L	4.1e-05	GTT	CTA	32	775703		447	G	G	7.2e-05	GGT	GGG	45	624308		447	G	V	0.000305	GGT	GTT	238	780497
445	V	S	1e-06	GTT	AGT	1	769752		445	V	G	1e-06	GTT	GGC	1	775703		447	G	P	1.9e-05	GGT	CCT	12	624308		447	G	G	4.4e-05	GGT	GGG	34	780497
445	V	C	5e-06	GTT	TGT	4	769752		445	V	C	6e-06	GTT	TGT	5	775703		447	G	R	1.1e-05	GGT	CGA	7	624308		447	G	S	9.5e-05	GGT	AGT	74	780497
445	V	E	2.3e-05	GTT	GAA	18	769752		445	V	T	1.7e-05	GTT	ACT	13	775703		447	G	F	1.4e-05	GGT	TTT	9	624308		447	G	F	2.3e-05	GGT	TTT	18	780497
445	V	R	1e-06	GTT	AGG	1	769752		445	V	L	1e-06	GTT	CTG	1	775703		447	G	L	6e-06	GGT	CTT	4	624308		447	G	*	3e-06	GGT	TGA	2	780497
445	V	Q	4e-06	GTT	CAA	3	769752		445	V	I	1e-06	GTT	ATC	1	775703		447	G	S	3e-06	GGT	TCA	2	624308		447	G	P	2e-05	GGT	CCT	16	780497
445	V	G	3e-06	GTT	GGC	2	769752		445	V	A	4e-06	GTT	GCA	3	775703		447	G	S	8e-06	GGT	TCT	5	624308		447	G	R	9e-06	GGT	CGA	7	780497
445	V	L	1e-06	GTT	CTG	1	769752		445	V	E	1e-06	GTT	GAG	1	775703		447	G	V	6e-06	GGT	GTA	4	624308		447	G	P	1e-06	GGT	CCA	1	780497
445	V	R	8e-06	GTT	CGT	6	769752		445	V	G	4e-06	GTT	GGA	3	775703		447	G	A	1.3e-05	GGT	GCA	8	624308		447	G	A	8e-06	GGT	GCA	6	780497
445	V	S	6e-06	GTT	TCT	5	769752		445	V	T	4e-06	GTT	ACG	3	775703		447	G	C	3e-06	GGT	TGC	2	624308		447	G	V	4e-06	GGT	GTA	3	780497
445	V	I	3e-06	GTT	ATC	2	769752		445	V	K	5e-06	GTT	AAA	4	775703		447	G	K	3e-06	GGT	AAA	2	624308		447	G	L	6e-06	GGT	CTT	5	780497
445	V	I	1e-06	GTT	ATA	1	769752		445	V	S	1e-06	GTT	AGT	1	775703		447	G	D	2e-06	GGT	GAC	1	624308		447	G	T	1e-06	GGT	ACT	1	780497
445	V	T	3e-06	GTT	ACT	2	769752		445	V	S	3e-06	GTT	TCT	2	775703		447	G	*	2e-06	GGT	TGA	1	624308		447	G	Y	3e-06	GGT	TAT	2	780497
445	V	K	1e-06	GTT	AAA	1	769752		445	V	D	8e-06	GTT	GAC	6	775703		447	G	P	2e-06	GGT	CCG	1	624308		447	G	E	3e-06	GGT	GAA	2	780497
445	V	G	1e-06	GTT	GGA	1	769752		445	V	L	8e-06	GTT	CTC	6	775703		447	G	L	2e-06	GGT	TTA	1	624308		447	G	D	4e-06	GGT	GAC	3	780497
445	V	R	1e-06	GTT	CGA	1	769752		445	V	P	6e-06	GTT	CCA	5	775703		447	G	P	5e-06	GGT	CCA	3	624308		447	G	S	1e-06	GGT	TCT	1	780497
445	V	DEL	0.000103	GTT	---	79	769752		445	V	I	1e-06	GTT	ATA	1	775703		447	G	V	2e-06	GGT	GTC	1	624308		447	G	V	1e-06	GGT	GTC	1	780497
446	G	G	0.003752	GGT	GGC	2888	769817		445	V	P	1e-06	GTT	CCC	1	775703		447	G	A	3e-06	GGT	GCC	2	624308		447	G	DEL	4e-06	GGT	---	3	780497
446	G	D	0.007462	GGT	GAT	5744	769817		445	V	F	1e-06	GTT	TTC	1	775703		447	G	DEL	2e-06	GGT	---	1	624308		448	N	N	0.00121	AAT	AAC	945	780792
446	G	S	0.011596	GGT	AGT	8927	769817		445	V	DEL	4.9e-05	GTT	---	38	775703		448	N	N	0.002792	AAT	AAC	1744	624588		448	N	D	0.000852	AAT	GAT	665	780792
446	G	V	0.001568	GGT	GTT	1207	769817		446	G	S	0.033704	GGT	AGT	26147	775782		448	N	H	0.000743	AAT	CAT	464	624588		448	N	H	0.000362	AAT	CAT	283	780792
446	G	G	0.006605	GGT	GGA	5085	769817		446	G	R	0.004316	GGT	CGT	3348	775782		448	N	Y	0.001103	AAT	TAT	689	624588		448	N	Y	0.000809	AAT	TAT	632	780792
446	G	R	0.006809	GGT	CGT	5242	769817		446	G	G	0.006715	GGT	GGC	5209	775782		448	N	I	0.000969	AAT	ATT	605	624588		448	N	I	0.000256	AAT	ATT	200	780792
446	G	G	0.001406	GGT	GGG	1082	769817		446	G	G	0.007574	GGT	GGA	5876	775782		448	N	D	0.000564	AAT	GAT	352	624588		448	N	S	5.8e-05	AAT	AGT	45	780792
446	G	A	0.001482	GGT	GCT	1141	769817		446	G	D	0.003208	GGT	GAT	2489	775782		448	N	T	0.000269	AAT	ACT	168	624588		448	N	K	5.6e-05	AAT	AAA	44	780792
446	G	C	0.000281	GGT	TGT	216	769817		446	G	R	0.000808	GGT	AGA	627	775782		448	N	S	0.000258	AAT	AGT	161	624588		448	N	T	5e-06	AAT	ACT	4	780792
446	G	A	6e-06	GGT	GCC	5	769817		446	G	G	0.002595	GGT	GGG	2013	775782		448	N	K	0.000139	AAT	AAA	87	624588		448	N	F	1.7e-05	AAT	TTT	13	780792
446	G	H	1e-05	GGT	CAT	8	769817		446	G	A	0.002452	GGT	GCT	1902	775782		448	N	K	1.6e-05	AAT	AAG	10	624588		448	N	K	1.2e-05	AAT	AAG	9	780792
446	G	V	4e-06	GGT	GTC	3	769817		446	G	C	0.000322	GGT	TGT	250	775782		448	N	F	2.1e-05	AAT	TTT	13	624588		448	N	V	1e-06	AAT	GTT	1	780792
446	G	V	1.8e-05	GGT	GTA	14	769817		446	G	H	9e-06	GGT	CAT	7	775782		448	N	I	2e-06	AAT	ATA	1	624588		448	N	R	1e-06	AAT	AGA	1	780792
446	G	P	4.3e-05	GGT	CCT	33	769817		446	G	A	4.6e-05	GGT	GCA	36	775782		448	N	E	2e-06	AAT	GAA	1	624588		448	N	I	1e-06	AAT	ATA	1	780792
446	G	F	1.7e-05	GGT	TTT	13	769817		446	G	R	6e-06	GGT	CGC	5	775782		448	N	I	2e-06	AAT	ATC	1	624588		448	N	DEL	4e-06	AAT	---	3	780792
446	G	I	5e-06	GGT	ATT	4	769817		446	G	T	3.1e-05	GGT	ACT	24	775782		448	N	*	3e-06	AAT	TAA	2	624588		449	Y	Y	0.00496	TAT	TAC	3873	780799
446	G	L	4e-06	GGT	CTA	3	769817		446	G	V	0.000309	GGT	GTT	240	775782		448	N	C	2e-06	AAT	TGT	1	624588		449	Y	N	0.000985	TAT	AAT	769	780799
446	G	L	1.4e-05	GGT	CTT	11	769817		446	G	F	1.7e-05	GGT	TTT	13	775782		448	N	S	2e-06	AAT	TCT	1	624588		449	Y	*	0.000476	TAT	TAA	372	780799
446	G	R	5.1e-05	GGT	CGA	39	769817		446	G	R	4.8e-05	GGT	CGA	37	775782		448	N	T	2e-06	AAT	ACC	1	624588		449	Y	H	0.000332	TAT	CAT	259	780799
446	G	P	9e-06	GGT	CCA	7	769817		446	G	L	1.7e-05	GGT	CTT	13	775782		448	N	Y	2e-06	AAT	TAC	1	624588		449	Y	C	8.2e-05	TAT	TGT	64	780799
446	G	*	1.2e-05	GGT	TGA	9	769817		446	G	P	4.6e-05	GGT	CCT	36	775782		449	Y	Y	0.001194	TAT	TAC	746	624608		449	Y	F	0.000316	TAT	TTT	247	780799
446	G	S	1.6e-05	GGT	TCT	12	769817		446	G	S	1.2e-05	GGT	TCT	9	775782		449	Y	N	0.000498	TAT	AAT	311	624608		449	Y	D	9e-06	TAT	GAT	7	780799
446	G	A	3.1e-05	GGT	GCA	24	769817		446	G	V	4e-06	GGT	GTC	3	775782		449	Y	F	0.000783	TAT	TTT	489	624608		449	Y	G	1e-06	TAT	GGT	1	780799
446	G	R	1.4e-05	GGT	AGA	11	769817		446	G	R	1e-06	GGT	AGG	1	775782		449	Y	C	0.000363	TAT	TGT	227	624608		449	Y	*	5e-06	TAT	TAG	4	780799
446	G	R	6e-06	GGT	CGC	5	769817		446	G	*	6e-06	GGT	TGA	5	775782		449	Y	H	0.00036	TAT	CAT	225	624608		449	Y	I	3e-06	TAT	ATT	2	780799
446	G	S	1e-06	GGT	TCA	1	769817		446	G	A	6e-06	GGT	GCG	5	775782		449	Y	*	0.000259	TAT	TAA	162	624608		449	Y	S	3e-06	TAT	TCT	2	780799
446	G	E	4e-06	GGT	GAA	3	769817		446	G	V	1.8e-05	GGT	GTA	14	775782		449	Y	Q	2e-06	TAT	CAA	1	624608		449	Y	L	3e-06	TAT	TTA	2	780799
446	G	R	1e-06	GGT	CGG	1	769817		446	G	K	3e-06	GGT	AAA	2	775782		449	Y	F	2e-06	TAT	TTC	1	624608		449	Y	C	1e-06	TAT	TGC	1	780799
446	G	A	1e-06	GGT	GCG	1	769817		446	G	Q	1e-06	GGT	CAA	1	775782		449	Y	D	1.4e-05	TAT	GAT	9	624608		449	Y	V	1e-06	TAT	GTT	1	780799
446	G	S	3e-06	GGT	AGC	2	769817		446	G	L	3e-06	GGT	CTA	2	775782		449	Y	K	6e-06	TAT	AAA	4	624608		449	Y	DEL	1e-06	TAT	---	1	780799
446	G	T	1e-06	GGT	ACC	1	769817		446	G	S	3e-06	GGT	TCA	2	775782		449	Y	*	1.3e-05	TAT	TAG	8	624608		450	N	D	0.828618	AAT	GAT	647171	781025
446	G	N	3e-06	GGT	AAT	2	769817		446	G	I	8e-06	GGT	ATT	6	775782		449	Y	L	2e-06	TAT	TTG	1	624608		450	N	E	0.006769	AAT	GAA	5287	781025
446	G	T	4e-06	GGT	ACT	3	769817		446	G	P	8e-06	GGT	CCA	6	775782		449	Y	T	2e-06	TAT	ACT	1	624608		450	N	A	0.000866	AAT	GCT	676	781025
446	G	T	1e-06	GGT	ACA	1	769817		446	G	D	1e-06	GGT	GAC	1	775782		449	Y	L	5e-06	TAT	TTA	3	624608		450	N	D	0.006737	AAT	GAC	5262	781025
446	G	Y	1e-06	GGT	TAT	1	769817		446	G	A	4e-06	GGT	GCC	3	775782		449	Y	I	5e-06	TAT	ATT	3	624608		450	N	K	0.001008	AAT	AAA	787	781025
446	G	DEL	4e-05	GGT	---	31	769817		446	G	T	1e-06	GGT	ACA	1	775782		449	Y	S	3e-06	TAT	TCT	2	624608		450	N	E	0.000854	AAT	GAG	667	781025
447	G	G	0.000743	GGT	GGG	572	769905		446	G	C	1e-06	GGT	TGC	1	775782		450	N	D	0.726801	AAT	GAT	454188	624914		450	N	G	0.000474	AAT	GGT	370	781025
447	G	G	0.00179	GGT	GGA	1378	769905		446	G	R	4e-06	GGT	CGG	3	775782		450	N	S	0.000555	AAT	AGT	347	624914		450	N	V	0.000283	AAT	GTT	221	781025
447	G	D	0.001505	GGT	GAT	1159	769905		446	G	S	1e-06	GGT	AGC	1	775782		450	N	G	0.001128	AAT	GGT	705	624914		450	N	Y	0.000426	AAT	TAT	333	781025
447	G	G	0.001379	GGT	GGC	1062	769905		446	G	T	1e-06	GGT	ACC	1	775782		450	N	D	0.001802	AAT	GAC	1126	624914		450	N	H	0.000129	AAT	CAT	101	781025
447	G	S	0.000426	GGT	AGT	328	769905		446	G	F	1e-06	GGT	TTC	1	775782		450	N	Y	0.001119	AAT	TAT	699	624914		450	N	T	3e-06	AAT	ACC	2	781025
447	G	C	0.000596	GGT	TGT	459	769905		446	G	DEL	5e-05	GGT	---	39	775782		450	N	K	0.000579	AAT	AAA	362	624914		450	N	F	1.9e-05	AAT	TTT	15	781025
447	G	A	0.000896	GGT	GCT	690	769905		447	G	G	0.006412	GGT	GGA	4975	775894		450	N	I	0.000597	AAT	ATT	373	624914		450	N	I	3.2e-05	AAT	ATT	25	781025
447	G	V	0.000342	GGT	GTT	263	769905		447	G	G	0.002718	GGT	GGC	2109	775894		450	N	N	0.000306	AAT	AAC	191	624914		450	N	S	8e-06	AAT	AGT	6	781025
447	G	R	0.000718	GGT	CGT	553	769905		447	G	D	0.001066	GGT	GAT	827	775894		450	N	E	0.00049	AAT	GAA	306	624914		450	N	N	4e-06	AAT	AAC	3	781025
447	G	D	3e-06	GGT	GAC	2	769905		447	G	S	0.000647	GGT	AGT	502	775894		450	N	V	0.00063	AAT	GTT	394	624914		450	N	T	3e-06	AAT	ACT	2	781025
447	G	P	4e-05	GGT	CCT	31	769905		447	G	G	0.000112	GGT	GGG	87	775894		450	N	H	0.00024	AAT	CAT	150	624914		450	N	Q	1e-06	AAT	CAA	1	781025
447	G	L	8e-06	GGT	TTA	6	769905		447	G	A	0.000898	GGT	GCT	697	775894		450	N	*	8e-06	AAT	TAA	5	624914		450	N	Y	3e-06	AAT	TAC	2	781025
447	G	F	3.6e-05	GGT	TTT	28	769905		447	G	R	0.000919	GGT	CGT	713	775894		450	N	F	3.2e-05	AAT	TTT	20	624914		450	N	K	1e-06	AAT	AAG	1	781025
447	G	L	4e-06	GGT	CTA	3	769905		447	G	V	0.000331	GGT	GTT	257	775894		450	N	T	2e-06	AAT	ACT	1	624914		450	N	T	1e-06	AAT	ACA	1	781025
447	G	A	1.7e-05	GGT	GCA	13	769905		447	G	C	0.000244	GGT	TGT	189	775894		450	N	E	2.1e-05	AAT	GAG	13	624914		450	N	V	4e-06	AAT	GTA	3	781025
447	G	L	1.2e-05	GGT	CTT	9	769905		447	G	V	2.3e-05	GGT	GTA	18	775894		450	N	A	3e-06	AAT	GCT	2	624914		450	N	A	1e-06	AAT	GCC	1	781025
447	G	R	3.4e-05	GGT	CGA	26	769905		447	G	*	1.2e-05	GGT	TGA	9	775894		450	N	K	3e-06	AAT	AAG	2	624914		450	N	*	3e-06	AAT	TAG	2	781025
447	G	Q	1e-06	GGT	CAA	1	769905		447	G	F	1.5e-05	GGT	TTT	12	775894		450	N	I	2e-06	AAT	ATC	1	624914		450	N	G	1e-06	AAT	GGA	1	781025
447	G	V	8e-06	GGT	GTA	6	769905		447	G	P	4.6e-05	GGT	CCT	36	775894		450	N	H	2e-06	AAT	CAC	1	624914		450	N	L	1e-06	AAT	CTT	1	781025
447	G	P	1.2e-05	GGT	CCA	9	769905		447	G	R	3.4e-05	GGT	CGA	26	775894		450	N	V	2e-06	AAT	GTA	1	624914		450	N	H	1e-06	AAT	CAC	1	781025
447	G	S	3e-06	GGT	TCT	2	769905		447	G	P	6e-06	GGT	CCA	5	775894		451	Y	Y	0.003718	TAC	TAT	2324	624992		450	N	*	1e-06	AAT	TAA	1	781025
447	G	Y	3e-06	GGT	TAT	2	769905		447	G	H	4e-06	GGT	CAT	3	775894		451	Y	F	0.003755	TAC	TTC	2347	624992		450	N	DEL	1e-06	AAT	---	1	781025
447	G	R	1e-06	GGT	AGG	1	769905		447	G	L	5e-06	GGT	CTT	4	775894		451	Y	H	0.001235	TAC	CAC	772	624992		451	Y	F	0.002417	TAC	TTC	1888	781091
447	G	A	4e-06	GGT	GCC	3	769905		447	G	A	3.1e-05	GGT	GCA	24	775894		451	Y	S	0.000267	TAC	TCC	167	624992		451	Y	H	0.001194	TAC	CAC	933	781091
447	G	E	1e-06	GGT	GAA	1	769905		447	G	S	1.3e-05	GGT	TCT	10	775894		451	Y	N	0.000461	TAC	AAC	288	624992		451	Y	Y	0.002207	TAC	TAT	1724	781091
447	G	R	1e-06	GGT	CGC	1	769905		447	G	I	3e-06	GGT	ATA	2	775894		451	Y	C	0.000246	TAC	TGC	154	624992		451	Y	S	0.001025	TAC	TCC	801	781091
447	G	S	1e-06	GGT	AGC	1	769905		447	G	L	5e-06	GGT	CTA	4	775894		451	Y	*	0.000438	TAC	TAA	274	624992		451	Y	C	0.000384	TAC	TGC	300	781091
447	G	I	1e-06	GGT	ATA	1	769905		447	G	*	3e-06	GGT	TAA	2	775894		451	Y	*	0.000603	TAC	TAG	377	624992		451	Y	N	0.000414	TAC	AAC	323	781091
447	G	*	5e-06	GGT	TGA	4	769905		447	G	K	3e-06	GGT	AAA	2	775894		451	Y	L	1.3e-05	TAC	TTA	8	624992		451	Y	*	0.000591	TAC	TAG	462	781091
447	G	I	1e-06	GGT	ATT	1	769905		447	G	S	3e-06	GGT	TCA	2	775894		451	Y	K	3e-06	TAC	AAA	2	624992		451	Y	*	0.000283	TAC	TAA	221	781091
447	G	T	1e-06	GGT	ACA	1	769905		447	G	A	3e-06	GGT	GCC	2	775894		451	Y	D	1.3e-05	TAC	GAC	8	624992		451	Y	G	4e-06	TAC	GGC	3	781091
447	G	DEL	1.6e-05	GGT	---	12	769905		447	G	S	1e-06	GGT	AGC	1	775894		451	Y	L	5e-06	TAC	TTG	3	624992		451	Y	L	1e-05	TAC	TTA	8	781091
448	N	I	0.002821	AAT	ATT	2173	770379		447	G	L	1e-06	GGT	TTG	1	775894		451	Y	L	2e-06	TAC	CTA	1	624992		451	Y	D	1.5e-05	TAC	GAC	12	781091
448	N	N	0.005355	AAT	AAC	4125	770379		447	G	R	1e-06	GGT	AGA	1	775894		451	Y	G	2e-06	TAC	GGT	1	624992		451	Y	S	1e-06	TAC	TCG	1	781091
448	N	S	0.000997	AAT	AGT	768	770379		447	G	Y	1e-06	GGT	TAT	1	775894		451	Y	F	3e-06	TAC	TTT	2	624992		451	Y	G	1e-06	TAC	GGT	1	781091
448	N	Y	0.000815	AAT	TAT	628	770379		447	G	E	1e-06	GGT	GAA	1	775894		451	Y	H	2e-06	TAC	CAT	1	624992		451	Y	L	1e-05	TAC	TTG	8	781091
448	N	D	0.00055	AAT	GAT	424	770379		447	G	I	1e-06	GGT	ATT	1	775894		451	Y	S	2e-06	TAC	AGC	1	624992		451	Y	W	1e-06	TAC	TGG	1	781091
448	N	K	0.000389	AAT	AAA	300	770379		447	G	T	1e-06	GGT	ACA	1	775894		451	Y	G	2e-06	TAC	GGG	1	624992		451	Y	Q	1e-06	TAC	CAG	1	781091
448	N	S	3e-06	AAT	AGC	2	770379		447	G	DEL	3e-06	GGT	---	2	775894		451	Y	L	2e-06	TAC	CTC	1	624992		451	Y	H	3e-06	TAC	CAT	2	781091
448	N	K	3e-05	AAT	AAG	23	770379		448	N	N	0.007062	AAT	AAC	5489	777241		451	Y	Q	2e-06	TAC	CAG	1	624992		451	Y	K	1e-06	TAC	AAA	1	781091
448	N	F	3.1e-05	AAT	TTT	24	770379		448	N	I	0.001786	AAT	ATT	1388	777241		451	Y	I	2e-06	TAC	ATC	1	624992		452	L	M	0.726105	CTG	ATG	567231	781197
448	N	G	1e-06	AAT	GGT	1	770379		448	N	S	0.000754	AAT	AGT	586	777241		451	Y	N	2e-06	TAC	AAT	1	624992		452	L	K	0.101393	CTG	AAG	79208	781197
448	N	I	1e-06	AAT	ATA	1	770379		448	N	K	0.000652	AAT	AAA	507	777241		452	L	M	0.680918	CTG	ATG	425701	625187		452	L	Q	0.01735	CTG	CAG	13554	781197
448	N	T	1.6e-05	AAT	ACT	12	770379		448	N	S	0.0004	AAT	AGC	311	777241		452	L	R	0.263715	CTG	CGG	164871	625187		452	L	R	0.013127	CTG	CGG	10255	781197
448	N	L	3e-06	AAT	TTG	2	770379		448	N	D	0.00078	AAT	GAT	606	777241		452	L	K	0.036743	CTG	AAG	22971	625187		452	L	R	0.00761	CTG	AGG	5945	781197
448	N	M	1e-06	AAT	ATG	1	770379		448	N	Y	0.00117	AAT	TAT	909	777241		452	L	R	0.002339	CTG	CGA	1462	625187		452	L	I	0.001667	CTG	ATA	1302	781197
448	N	*	1e-06	AAT	TAA	1	770379		448	N	K	0.000353	AAT	AAG	274	777241		452	L	L	0.002433	CTG	TTG	1521	625187		452	L	L	0.000661	CTG	TTA	516	781197
448	N	E	1e-06	AAT	GAG	1	770379		448	N	C	5e-06	AAT	TGT	4	777241		452	L	R	0.001814	CTG	CGT	1134	625187		452	L	T	0.000735	CTG	ACG	574	781197
448	N	H	8e-06	AAT	CAT	6	770379		448	N	T	1.4e-05	AAT	ACT	11	777241		452	L	T	0.001836	CTG	ACG	1148	625187		452	L	V	0.000727	CTG	GTG	568	781197
448	N	C	4e-06	AAT	TGT	3	770379		448	N	G	4e-06	AAT	GGT	3	777241		452	L	I	0.001156	CTG	ATC	723	625187		452	L	K	0.000219	CTG	AAA	171	781197
448	N	Y	1e-06	AAT	TAC	1	770379		448	N	F	1.5e-05	AAT	TTT	12	777241		452	L	R	0.002087	CTG	AGG	1305	625187		452	L	L	0.000155	CTG	TTG	121	781197
448	N	V	1e-06	AAT	GTT	1	770379		448	N	H	1.2e-05	AAT	CAT	9	777241		452	L	K	0.000424	CTG	AAA	265	625187		452	L	I	0.000192	CTG	ATT	150	781197
448	N	DEL	1.6e-05	AAT	---	12	770379		448	N	Y	1e-06	AAT	TAC	1	777241		452	L	V	0.001089	CTG	GTG	681	625187		452	L	E	2.4e-05	CTG	GAG	19	781197
449	Y	Y	0.014173	TAT	TAC	10919	770394		448	N	Q	1e-06	AAT	CAA	1	777241		452	L	I	0.000456	CTG	ATA	285	625187		452	L	I	0.000101	CTG	ATC	79	781197
449	Y	H	0.001066	TAT	CAT	821	770394		448	N	I	3e-06	AAT	ATC	2	777241		452	L	I	0.000605	CTG	ATT	378	625187		452	L	W	8e-06	CTG	TGG	6	781197
449	Y	N	0.001476	TAT	AAT	1137	770394		448	N	I	3e-06	AAT	ATA	2	777241		452	L	W	0.000353	CTG	TGG	221	625187		452	L	P	1.7e-05	CTG	CCG	13	781197
449	Y	D	0.000596	TAT	GAT	459	770394		448	N	T	1e-06	AAT	ACC	1	777241		452	L	R	0.000248	CTG	CGC	155	625187		452	L	*	3.2e-05	CTG	TAG	25	781197
449	Y	C	0.000345	TAT	TGT	266	770394		448	N	R	3e-06	AAT	AGA	2	777241		452	L	G	0.000219	CTG	GGG	137	625187		452	L	L	3.2e-05	CTG	CTT	25	781197
449	Y	F	0.000859	TAT	TTT	662	770394		448	N	*	1e-06	AAT	TAG	1	777241		452	L	Q	9.9e-05	CTG	CAG	62	625187		452	L	H	1e-06	CTG	CAT	1	781197
449	Y	*	0.000156	TAT	TAA	120	770394		448	N	T	1e-06	AAT	ACA	1	777241		452	L	P	6.6e-05	CTG	CCG	41	625187		452	L	N	2e-05	CTG	AAT	16	781197
449	Y	*	2.6e-05	TAT	TAG	20	770394		448	N	D	1e-06	AAT	GAC	1	777241		452	L	F	2.7e-05	CTG	TTT	17	625187		452	L	N	1.5e-05	CTG	AAC	12	781197
449	Y	S	3e-06	TAT	TCT	2	770394		448	N	W	3e-06	AAT	TGG	2	777241		452	L	S	6e-06	CTG	AGT	4	625187		452	L	L	9e-06	CTG	CTC	7	781197
449	Y	*	1e-06	TAT	TGA	1	770394		448	N	DEL	3e-06	AAT	---	2	777241		452	L	A	2e-06	CTG	GCG	1	625187		452	L	H	4e-06	CTG	CAC	3	781197
449	Y	V	1e-06	TAT	GTA	1	770394		449	Y	D	0.000414	TAT	GAT	322	777284		452	L	L	2e-06	CTG	CTC	1	625187		452	L	Q	1e-06	CTG	CAA	1	781197
449	Y	V	3e-06	TAT	GTT	2	770394		449	Y	H	0.001203	TAT	CAT	935	777284		452	L	L	1e-05	CTG	CTT	6	625187		452	L	G	2.4e-05	CTG	GGG	19	781197
449	Y	F	4e-06	TAT	TTC	3	770394		449	Y	Y	0.001209	TAT	TAC	940	777284		452	L	C	3e-06	CTG	TGT	2	625187		452	L	T	1e-06	CTG	ACA	1	781197
449	Y	W	1e-06	TAT	TGG	1	770394		449	Y	F	0.001351	TAT	TTT	1050	777284		452	L	G	5e-06	CTG	GGT	3	625187		452	L	F	1.5e-05	CTG	TTT	12	781197
449	Y	L	1e-06	TAT	TTG	1	770394		449	Y	N	0.001058	TAT	AAT	822	777284		452	L	*	1e-05	CTG	TAG	6	625187		452	L	L	5e-06	CTG	CTA	4	781197
449	Y	K	4e-06	TAT	AAA	3	770394		449	Y	S	0.000214	TAT	TCT	166	777284		452	L	E	8e-06	CTG	GAG	5	625187		452	L	C	1e-06	CTG	TGT	1	781197
449	Y	K	1e-06	TAT	AAG	1	770394		449	Y	C	0.000223	TAT	TGT	173	777284		452	L	P	5e-06	CTG	CCC	3	625187		452	L	V	1e-06	CTG	GTC	1	781197
449	Y	D	1e-06	TAT	GAC	1	770394		449	Y	*	0.000171	TAT	TAA	133	777284		452	L	R	2e-06	CTG	AGA	1	625187		452	L	S	1e-06	CTG	AGC	1	781197
449	Y	I	1e-06	TAT	ATT	1	770394		449	Y	K	8e-06	TAT	AAA	6	777284		452	L	F	2e-06	CTG	TTC	1	625187		452	L	R	1e-06	CTG	AGA	1	781197
449	Y	N	1e-06	TAT	AAC	1	770394		449	Y	*	8e-06	TAT	TAG	6	777284		452	L	T	3e-06	CTG	ACA	2	625187		452	L	R	3e-06	CTG	CGC	2	781197
449	Y	L	4e-06	TAT	TTA	3	770394		449	Y	I	8e-06	TAT	ATT	6	777284		452	L	N	1.3e-05	CTG	AAT	8	625187		452	L	R	1e-06	CTG	CGA	1	781197
449	Y	S	1e-06	TAT	TCA	1	770394		449	Y	H	1e-06	TAT	CAC	1	777284		452	L	Q	2e-06	CTG	CAA	1	625187		453	Y	F	0.008198	TAT	TTC	6405	781307
449	Y	DEL	1e-05	TAT	---	8	770394		449	Y	A	1e-06	TAT	GCT	1	777284		452	L	N	8e-06	CTG	AAC	5	625187		453	Y	F	0.159868	TAT	TTT	124906	781307
450	N	D	0.691698	AAT	GAT	533144	770776		449	Y	F	1e-06	TAT	TTC	1	777284		452	L	H	3e-06	CTG	CAT	2	625187		453	Y	Y	0.009206	TAT	TAC	7193	781307
450	N	N	0.029648	AAT	AAC	22852	770776		449	Y	T	1e-06	TAT	ACT	1	777284		452	L	G	3e-06	CTG	GGA	2	625187		453	Y	N	0.000929	TAT	AAT	726	781307
450	N	G	0.002967	AAT	GGT	2287	770776		449	Y	N	1e-06	TAT	AAC	1	777284		452	L	V	2e-06	CTG	GTA	1	625187		453	Y	S	0.001242	TAT	TCT	970	781307
450	N	E	0.00503	AAT	GAA	3877	770776		449	Y	T	1e-06	TAT	ACC	1	777284		452	L	V	2e-06	CTG	GTT	1	625187		453	Y	H	0.00027	TAT	CAT	211	781307
450	N	Y	0.001951	AAT	TAT	1504	770776		449	Y	P	1e-06	TAT	CCT	1	777284		452	L	S	2e-06	CTG	AGC	1	625187		453	Y	C	0.000179	TAT	TGT	140	781307
450	N	H	0.000863	AAT	CAT	665	770776		449	Y	DEL	3e-06	TAT	---	2	777284		453	Y	F	0.003784	TAT	TTT	2367	625588		453	Y	*	2.6e-05	TAT	TAG	20	781307
450	N	K	0.001358	AAT	AAA	1047	770776		450	N	N	0.003969	AAT	AAC	3085	777361		453	Y	H	0.002671	TAT	CAT	1671	625588		453	Y	L	8e-06	TAT	CTT	6	781307
450	N	D	0.002383	AAT	GAC	1837	770776		450	N	D	0.004187	AAT	GAT	3255	777361		453	Y	Y	0.001789	TAT	TAC	1119	625588		453	Y	I	1.9e-05	TAT	ATT	15	781307
450	N	A	0.00034	AAT	GCT	262	770776		450	N	K	0.036269	AAT	AAA	28194	777361		453	Y	*	0.000161	TAT	TAG	101	625588		453	Y	N	1e-06	TAT	AAC	1	781307
450	N	V	0.000323	AAT	GTT	249	770776		450	N	I	0.001073	AAT	ATT	834	777361		453	Y	*	0.000275	TAT	TAA	172	625588		453	Y	*	8.4e-05	TAT	TAA	66	781307
450	N	K	7e-05	AAT	AAG	54	770776		450	N	S	0.000993	AAT	AGT	772	777361		453	Y	C	0.000141	TAT	TGT	88	625588		453	Y	D	3e-06	TAT	GAT	2	781307
450	N	E	1.9e-05	AAT	GAG	15	770776		450	N	Y	0.001164	AAT	TAT	905	777361		453	Y	S	4.3e-05	TAT	TCT	27	625588		453	Y	V	1.3e-05	TAT	GTT	10	781307
450	N	*	6e-06	AAT	TAA	5	770776		450	N	*	2.4e-05	AAT	TAA	19	777361		453	Y	N	0.000259	TAT	AAT	162	625588		453	Y	L	6e-06	TAT	TTG	5	781307
450	N	Y	9e-06	AAT	TAC	7	770776		450	N	T	1.5e-05	AAT	ACT	12	777361		453	Y	I	5e-06	TAT	ATT	3	625588		453	Y	L	1.3e-05	TAT	TTA	10	781307
450	N	I	8.7e-05	AAT	ATT	67	770776		450	N	K	1.9e-05	AAT	AAG	15	777361		453	Y	D	1.1e-05	TAT	GAT	7	625588		453	Y	L	1e-06	TAT	CTC	1	781307
450	N	F	3.5e-05	AAT	TTT	27	770776		450	N	I	1.9e-05	AAT	ATA	15	777361		453	Y	W	2e-06	TAT	TGG	1	625588		453	Y	I	1e-06	TAT	ATA	1	781307
450	N	I	6e-06	AAT	ATC	5	770776		450	N	H	3e-06	AAT	CAT	2	777361		453	Y	N	2e-06	TAT	AAC	1	625588		453	Y	Q	1e-06	TAT	CAA	1	781307
450	N	I	1e-06	AAT	ATA	1	770776		450	N	I	1e-06	AAT	ATC	1	777361		453	Y	H	2e-06	TAT	CAC	1	625588		453	Y	T	1e-06	TAT	ACT	1	781307
450	N	*	5e-06	AAT	TAG	4	770776		450	N	E	4e-06	AAT	GAA	3	777361		453	Y	K	2e-06	TAT	AAA	1	625588		453	Y	P	1e-06	TAT	CCT	1	781307
450	N	S	1.9e-05	AAT	AGT	15	770776		450	N	L	1e-06	AAT	TTA	1	777361		453	Y	P	2e-06	TAT	CCC	1	625588		453	Y	H	1e-06	TAT	CAC	1	781307
450	N	T	6e-06	AAT	ACC	5	770776		450	N	R	1e-06	AAT	AGA	1	777361		453	Y	DEL	3e-06	TAT	---	2	625588		453	Y	K	1e-06	TAT	AAA	1	781307
450	N	T	3e-06	AAT	ACT	2	770776		450	N	V	3e-06	AAT	GTT	2	777361		454	R	R	0.00167	AGA	AGG	1045	625823		453	Y	D	1e-06	TAT	GAC	1	781307
450	N	S	3e-06	AAT	TCT	2	770776		450	N	D	4e-06	AAT	GAC	3	777361		454	R	R	0.000888	AGA	CGA	556	625823		453	Y	DEL	1e-06	TAT	---	1	781307
450	N	V	4e-06	AAT	GTA	3	770776		450	N	F	3e-06	AAT	TTT	2	777361		454	R	G	0.000829	AGA	GGA	519	625823		454	R	R	0.003162	AGA	AGG	2471	781404
450	N	L	3e-06	AAT	CTT	2	770776		450	N	DEL	4e-06	AAT	---	3	777361		454	R	I	0.001189	AGA	ATA	744	625823		454	R	I	0.000703	AGA	ATA	549	781404
450	N	P	1e-06	AAT	CCT	1	770776		451	Y	F	0.003531	TAC	TTC	2745	777423		454	R	*	0.000585	AGA	TGA	366	625823		454	R	K	0.000847	AGA	AAA	662	781404
450	N	H	1e-06	AAT	CAC	1	770776		451	Y	H	0.000981	TAC	CAC	763	777423		454	R	T	0.0002	AGA	ACA	125	625823		454	R	G	0.000988	AGA	GGA	772	781404
450	N	S	3e-06	AAT	AGC	2	770776		451	Y	C	0.00138	TAC	TGC	1073	777423		454	R	S	0.000503	AGA	AGT	315	625823		454	R	S	0.00101	AGA	AGT	789	781404
450	N	A	1e-06	AAT	GCA	1	770776		451	Y	Y	0.001568	TAC	TAT	1219	777423		454	R	K	5e-05	AGA	AAA	31	625823		454	R	*	0.000385	AGA	TGA	301	781404
450	N	F	1e-06	AAT	TTC	1	770776		451	Y	N	0.000361	TAC	AAC	281	777423		454	R	C	3.4e-05	AGA	TGT	21	625823		454	R	R	0.00017	AGA	CGA	133	781404
450	N	Q	1e-06	AAT	CAA	1	770776		451	Y	S	0.000188	TAC	TCC	146	777423		454	R	I	1e-05	AGA	ATT	6	625823		454	R	W	4e-06	AGA	TGG	3	781404
450	N	DEL	5e-06	AAT	---	4	770776		451	Y	*	0.000368	TAC	TAA	286	777423		454	R	L	1.1e-05	AGA	TTA	7	625823		454	R	T	8.1e-05	AGA	ACA	63	781404
451	Y	Y	0.029048	TAC	TAT	22391	770825		451	Y	*	0.000545	TAC	TAG	424	777423		454	R	S	2e-06	AGA	TCA	1	625823		454	R	S	9e-06	AGA	AGC	7	781404
451	Y	C	0.001507	TAC	TGC	1162	770825		451	Y	D	1.5e-05	TAC	GAC	12	777423		454	R	T	2e-06	AGA	ACC	1	625823		454	R	L	1.3e-05	AGA	TTA	10	781404
451	Y	F	0.003189	TAC	TTC	2458	770825		451	Y	H	1e-06	TAC	CAT	1	777423		454	R	S	3e-06	AGA	AGC	2	625823		454	R	C	1.2e-05	AGA	TGT	9	781404
451	Y	H	0.001166	TAC	CAC	899	770825		451	Y	L	1.3e-05	TAC	TTA	10	777423		454	R	F	2e-06	AGA	TTT	1	625823		454	R	I	1.4e-05	AGA	ATT	11	781404
451	Y	S	0.000275	TAC	TCC	212	770825		451	Y	N	4e-06	TAC	AAT	3	777423		454	R	Q	2e-06	AGA	CAA	1	625823		454	R	F	4e-06	AGA	TTT	3	781404
451	Y	N	0.000372	TAC	AAC	287	770825		451	Y	F	6e-06	TAC	TTT	5	777423		454	R	W	2e-06	AGA	TGG	1	625823		454	R	V	1e-06	AGA	GTA	1	781404
451	Y	*	0.000363	TAC	TAA	280	770825		451	Y	Q	1e-06	TAC	CAG	1	777423		454	R	*	3e-06	AGA	TAA	2	625823		454	R	P	1e-06	AGA	CCA	1	781404
451	Y	*	0.00052	TAC	TAG	401	770825		451	Y	L	8e-06	TAC	TTG	6	777423		454	R	T	3e-06	AGA	ACT	2	625823		454	R	*	1e-06	AGA	TAA	1	781404
451	Y	L	1.8e-05	TAC	TTA	14	770825		451	Y	K	3e-06	TAC	AAA	2	777423		454	R	N	2e-06	AGA	AAT	1	625823		454	R	L	1e-06	AGA	CTT	1	781404
451	Y	F	1.2e-05	TAC	TTT	9	770825		451	Y	D	1e-06	TAC	GAT	1	777423		454	R	E	2e-06	AGA	GAA	1	625823		454	R	M	1e-06	AGA	ATG	1	781404
451	Y	L	8e-06	TAC	TTG	6	770825		451	Y	M	1e-06	TAC	ATG	1	777423		454	R	S	2e-06	AGA	TCT	1	625823		454	R	G	3e-06	AGA	GGG	2	781404
451	Y	D	1e-06	TAC	GAT	1	770825		451	Y	V	1e-06	TAC	GTT	1	777423		455	L	S	0.003219	TTG	TCG	2015	625916		454	R	N	1e-06	AGA	AAT	1	781404
451	Y	S	3e-06	TAC	TCG	2	770825		451	Y	E	1e-06	TAC	GAG	1	777423		455	L	L	0.003042	TTG	CTG	1904	625916		454	R	T	1e-06	AGA	ACT	1	781404
451	Y	D	2.6e-05	TAC	GAC	20	770825		451	Y	T	1e-06	TAC	ACC	1	777423		455	L	M	0.008289	TTG	ATG	5188	625916		454	R	R	1e-06	AGA	CGT	1	781404
451	Y	N	6e-06	TAC	AAT	5	770825		451	Y	I	1e-06	TAC	ATC	1	777423		455	L	L	0.007092	TTG	TTA	4439	625916		454	R	E	1e-06	AGA	GAA	1	781404
451	Y	V	1e-06	TAC	GTC	1	770825		451	Y	W	1e-06	TAC	TGG	1	777423		455	L	W	0.000596	TTG	TGG	373	625916		455	L	M	0.010713	TTG	ATG	8372	781477
451	Y	S	1e-06	TAC	AGC	1	770825		451	Y	DEL	3e-06	TAC	---	2	777423		455	L	F	0.000411	TTG	TTT	257	625916		455	L	F	0.002426	TTG	TTC	1896	781477
451	Y	G	5e-06	TAC	GGC	4	770825		452	L	R	0.913955	CTG	CGG	710554	777450		455	L	V	0.00019	TTG	GTG	119	625916		455	L	L	0.004936	TTG	TTA	3857	781477
451	Y	W	1e-06	TAC	TGG	1	770825		452	L	R	0.010639	CTG	CGA	8271	777450		455	L	F	0.000272	TTG	TTC	170	625916		455	L	L	0.004924	TTG	CTG	3848	781477
451	Y	C	4e-06	TAC	TGT	3	770825		452	L	R	0.002327	CTG	CGT	1809	777450		455	L	*	0.00016	TTG	TAG	100	625916		455	L	S	0.000106	TTG	TCG	83	781477
451	Y	H	1e-06	TAC	CAT	1	770825		452	L	R	0.006686	CTG	AGG	5198	777450		455	L	I	8e-06	TTG	ATT	5	625916		455	L	F	0.000209	TTG	TTT	163	781477
451	Y	M	3e-06	TAC	ATG	2	770825		452	L	W	0.00241	CTG	TGG	1874	777450		455	L	Y	8e-06	TTG	TAC	5	625916		455	L	*	9.5e-05	TTG	TAG	74	781477
451	Y	Q	1e-06	TAC	CAA	1	770825		452	L	Q	0.00187	CTG	CAG	1454	777450		455	L	K	2e-06	TTG	AAG	1	625916		455	L	V	3.3e-05	TTG	GTG	26	781477
451	Y	V	1e-06	TAC	GTT	1	770825		452	L	R	0.001186	CTG	CGC	922	777450		455	L	I	5e-06	TTG	ATC	3	625916		455	L	I	3e-06	TTG	ATT	2	781477
451	Y	K	1e-06	TAC	AAG	1	770825		452	L	G	0.001576	CTG	GGG	1225	777450		455	L	L	2e-06	TTG	CTT	1	625916		455	L	K	3e-06	TTG	AAG	2	781477
451	Y	R	1e-06	TAC	CGC	1	770825		452	L	M	0.001195	CTG	ATG	929	777450		455	L	H	2e-06	TTG	CAC	1	625916		455	L	Y	1e-06	TTG	TAC	1	781477
451	Y	K	1e-06	TAC	AAA	1	770825		452	L	H	6e-06	CTG	CAC	5	777450		455	L	P	2e-06	TTG	CCA	1	625916		455	L	W	8e-06	TTG	TGG	6	781477
451	Y	DEL	4e-06	TAC	---	3	770825		452	L	L	3.2e-05	CTG	CTT	25	777450		455	L	P	2e-06	TTG	CCG	1	625916		455	L	L	1e-06	TTG	CTT	1	781477
452	L	M	0.535845	CTG	ATG	413066	770868		452	L	V	9.5e-05	CTG	GTG	74	777450		455	L	S	3e-06	TTG	TCA	2	625916		455	L	*	1e-06	TTG	TAA	1	781477
452	L	K	0.16422	CTG	AAG	126592	770868		452	L	P	0.000208	CTG	CCG	162	777450		455	L	L	2e-06	TTG	CTA	1	625916		455	L	S	1e-06	TTG	TCC	1	781477
452	L	R	0.267832	CTG	CGG	206463	770868		452	L	G	1e-05	CTG	GGA	8	777450		455	L	T	2e-06	TTG	ACT	1	625916		455	L	L	3e-06	TTG	CTC	2	781477
452	L	K	0.003164	CTG	AAA	2439	770868		452	L	L	2.4e-05	CTG	CTA	19	777450		455	L	S	2e-06	TTG	TCC	1	625916		455	L	Q	3e-06	TTG	CAG	2	781477
452	L	R	0.004985	CTG	AGG	3843	770868		452	L	P	4e-06	CTG	CCC	3	777450		455	L	*	2e-06	TTG	TAA	1	625916		455	L	I	1e-06	TTG	ATC	1	781477
452	L	R	0.001494	CTG	CGA	1152	770868		452	L	H	3e-06	CTG	CAT	2	777450		455	L	Y	2e-06	TTG	TAT	1	625916		455	L	N	1e-06	TTG	AAC	1	781477
452	L	I	0.001212	CTG	ATA	934	770868		452	L	T	4e-06	CTG	ACG	3	777450		455	L	DEL	2e-06	TTG	---	1	625916		455	L	T	1e-06	TTG	ACT	1	781477
452	L	L	0.001801	CTG	TTG	1388	770868		452	L	G	2.7e-05	CTG	GGT	21	777450		456	F	L	0.001514	TTT	CTT	948	626003		455	L	S	1e-06	TTG	TCA	1	781477
452	L	T	0.001985	CTG	ACG	1530	770868		452	L	S	6e-06	CTG	AGC	5	777450		456	F	F	0.002155	TTT	TTC	1349	626003		456	F	F	0.005301	TTT	TTC	4143	781553
452	L	R	0.000877	CTG	CGC	676	770868		452	L	E	4e-06	CTG	GAG	3	777450		456	F	S	0.00111	TTT	TCT	695	626003		456	F	V	0.000642	TTT	GTT	502	781553
452	L	V	0.000612	CTG	GTG	472	770868		452	L	V	1e-06	CTG	GTA	1	777450		456	F	I	0.000545	TTT	ATT	341	626003		456	F	I	0.000914	TTT	ATT	714	781553
452	L	I	0.00038	CTG	ATC	293	770868		452	L	Y	4e-06	CTG	TAC	3	777450		456	F	Y	0.000342	TTT	TAT	214	626003		456	F	L	0.000235	TTT	CTT	184	781553
452	L	Q	0.000409	CTG	CAG	315	770868		452	L	V	8e-06	CTG	GTT	6	777450		456	F	S	0.000192	TTT	TCC	120	626003		456	F	S	6.7e-05	TTT	TCT	52	781553
452	L	R	0.000304	CTG	CGT	234	770868		452	L	S	1.9e-05	CTG	AGT	15	777450		456	F	C	0.000125	TTT	TGT	78	626003		456	F	C	3.1e-05	TTT	TGT	24	781553
452	L	E	0.000196	CTG	GAG	151	770868		452	L	L	2.1e-05	CTG	CTC	16	777450		456	F	L	0.000163	TTT	TTA	102	626003		456	F	Y	5.5e-05	TTT	TAT	43	781553
452	L	I	0.000148	CTG	ATT	114	770868		452	L	P	1e-06	CTG	CCA	1	777450		456	F	V	0.000123	TTT	GTT	77	626003		456	F	*	9e-06	TTT	TAA	7	781553
452	L	N	4.8e-05	CTG	AAT	37	770868		452	L	A	4e-06	CTG	GCG	3	777450		456	F	L	3.5e-05	TTT	TTG	22	626003		456	F	L	9.2e-05	TTT	TTA	72	781553
452	L	P	6.6e-05	CTG	CCG	51	770868		452	L	C	4e-06	CTG	TGC	3	777450		456	F	Q	2e-06	TTT	CAG	1	626003		456	F	V	3e-06	TTT	GTG	2	781553
452	L	G	0.000329	CTG	GGG	254	770868		452	L	R	3e-06	CTG	AGA	2	777450		456	F	I	6e-06	TTT	ATA	4	626003		456	F	L	3.1e-05	TTT	TTG	24	781553
452	L	W	0.000144	CTG	TGG	111	770868		452	L	L	6e-06	CTG	TTG	5	777450		456	F	N	5e-06	TTT	AAT	3	626003		456	F	S	1e-06	TTT	AGT	1	781553
452	L	*	3.6e-05	CTG	TAG	28	770868		452	L	K	5e-06	CTG	AAG	4	777450		456	F	Y	2e-06	TTT	TAC	1	626003		456	F	D	1e-06	TTT	GAT	1	781553
452	L	F	1.9e-05	CTG	TTT	15	770868		452	L	*	1e-06	CTG	TAG	1	777450		456	F	S	2e-06	TTT	AGT	1	626003		456	F	V	1e-06	TTT	GTA	1	781553
452	L	L	8e-06	CTG	CTC	6	770868		452	L	Q	3e-06	CTG	CAA	2	777450		456	F	H	2e-06	TTT	CAT	1	626003		456	F	V	1e-06	TTT	GTC	1	781553
452	L	S	6e-06	CTG	AGT	5	770868		452	L	N	1e-06	CTG	AAT	1	777450		456	F	M	2e-06	TTT	ATG	1	626003		456	F	N	1e-06	TTT	AAT	1	781553
452	L	Y	1e-06	CTG	TAC	1	770868		452	L	I	1e-06	CTG	ATT	1	777450		456	F	K	2e-06	TTT	AAA	1	626003		456	F	I	1e-06	TTT	ATA	1	781553
452	L	G	9e-06	CTG	GGT	7	770868		452	L	DEL	3e-06	CTG	---	2	777450		456	F	*	3e-06	TTT	TAA	2	626003		456	F	L	1e-06	TTT	CTG	1	781553
452	L	F	3e-06	CTG	TTC	2	770868		453	Y	F	0.021287	TAT	TTT	16552	777568		456	F	DEL	2e-06	TTT	---	1	626003		456	F	S	1e-06	TTT	TCC	1	781553
452	L	L	9e-06	CTG	CTT	7	770868		453	Y	Y	0.006955	TAT	TAC	5408	777568		457	R	M	0.001017	AGG	ATG	637	626107		456	F	Q	1e-06	TTT	CAA	1	781553
452	L	H	1e-06	CTG	CAC	1	770868		453	Y	H	0.000912	TAT	CAT	709	777568		457	R	R	0.000797	AGG	AGA	499	626107		456	F	I	1e-06	TTT	ATC	1	781553
452	L	N	1.6e-05	CTG	AAC	12	770868		453	Y	N	0.000995	TAT	AAT	774	777568		457	R	K	0.000482	AGG	AAG	302	626107		457	R	K	0.00121	AGG	AAG	946	781637
452	L	R	1e-06	CTG	AGA	1	770868		453	Y	C	0.000315	TAT	TGT	245	777568		457	R	S	0.000323	AGG	AGT	202	626107		457	R	G	0.001131	AGG	GGG	884	781637
452	L	L	3e-06	CTG	CTA	2	770868		453	Y	*	0.000109	TAT	TAA	85	777568		457	R	S	0.000286	AGG	AGC	179	626107		457	R	R	0.000631	AGG	CGG	493	781637
452	L	G	3e-06	CTG	GGC	2	770868		453	Y	I	1e-05	TAT	ATT	8	777568		457	R	R	0.000256	AGG	CGG	160	626107		457	R	W	0.001634	AGG	TGG	1277	781637
452	L	Y	1e-06	CTG	TAT	1	770868		453	Y	R	5e-06	TAT	CGG	4	777568		457	R	T	0.000208	AGG	ACG	130	626107		457	R	R	0.001026	AGG	AGA	802	781637
452	L	S	1e-06	CTG	TCG	1	770868		453	Y	F	3e-06	TAT	TTC	2	777568		457	R	W	0.000184	AGG	TGG	115	626107		457	R	S	0.00037	AGG	AGT	289	781637
452	L	V	1e-06	CTG	GTA	1	770868		453	Y	*	5.4e-05	TAT	TAG	42	777568		457	R	G	0.000176	AGG	GGG	110	626107		457	R	M	0.000374	AGG	ATG	292	781637
452	L	S	3e-06	CTG	AGC	2	770868		453	Y	D	1e-06	TAT	GAC	1	777568		457	R	L	8e-06	AGG	TTG	5	626107		457	R	S	9.3e-05	AGG	AGC	73	781637
452	L	T	1e-06	CTG	ACC	1	770868		453	Y	D	1.5e-05	TAT	GAT	12	777568		457	R	*	2e-06	AGG	TGA	1	626107		457	R	T	0.000109	AGG	ACG	85	781637
452	L	D	1e-06	CTG	GAC	1	770868		453	Y	S	1.5e-05	TAT	TCT	12	777568		457	R	I	3e-06	AGG	ATC	2	626107		457	R	L	5e-06	AGG	TTG	4	781637
452	L	Q	3e-06	CTG	CAA	2	770868		453	Y	N	3e-06	TAT	AAC	2	777568		457	R	I	5e-06	AGG	ATT	3	626107		457	R	L	3e-06	AGG	CTG	2	781637
452	L	P	1e-06	CTG	CCT	1	770868		453	Y	V	6e-06	TAT	GTT	5	777568		457	R	S	5e-06	AGG	TCG	3	626107		457	R	C	6e-06	AGG	TGT	5	781637
452	L	DEL	1e-06	CTG	---	1	770868		453	Y	L	9e-06	TAT	TTA	7	777568		457	R	R	2e-06	AGG	CGT	1	626107		457	R	I	5e-06	AGG	ATT	4	781637
453	Y	F	0.00648	TAT	TTT	4996	770957		453	Y	W	1e-06	TAT	TGG	1	777568		457	R	C	8e-06	AGG	TGT	5	626107		457	R	I	1e-06	AGG	ATA	1	781637
453	Y	Y	0.002629	TAT	TAC	2027	770957		453	Y	L	3e-06	TAT	TTG	2	777568		457	R	T	5e-06	AGG	ACC	3	626107		457	R	*	3e-06	AGG	TGA	2	781637
453	Y	C	0.000777	TAT	TGT	599	770957		453	Y	R	1e-06	TAT	CGT	1	777568		457	R	F	2e-06	AGG	TTT	1	626107		457	R	*	1e-06	AGG	TAG	1	781637
453	Y	H	0.001461	TAT	CAT	1126	770957		453	Y	M	1e-06	TAT	ATG	1	777568		457	R	G	3e-06	AGG	GGA	2	626107		457	R	E	1e-06	AGG	GAG	1	781637
453	Y	N	0.000304	TAT	AAT	234	770957		453	Y	K	3e-06	TAT	AAA	2	777568		457	R	K	2e-06	AGG	AAA	1	626107		457	R	Q	1e-06	AGG	CAG	1	781637
453	Y	*	0.000127	TAT	TAA	98	770957		453	Y	DEL	3e-06	TAT	---	2	777568		457	R	P	2e-06	AGG	CCG	1	626107		457	R	S	1e-06	AGG	TCG	1	781637
453	Y	S	1.9e-05	TAT	TCT	15	770957		454	R	R	0.003632	AGA	AGG	2824	777640		457	R	DEL	2e-06	AGG	---	1	626107		457	R	G	1e-06	AGG	GGA	1	781637
453	Y	M	1e-06	TAT	ATG	1	770957		454	R	K	0.000451	AGA	AAA	351	777640		458	K	N	0.002497	AAG	AAC	1564	626272		457	R	DEL	1e-06	AGG	---	1	781637
453	Y	D	1.3e-05	TAT	GAT	10	770957		454	R	R	0.000613	AGA	CGA	477	777640		458	K	E	0.002417	AAG	GAG	1514	626272		458	K	E	0.001842	AAG	GAG	1440	781745
453	Y	*	2.5e-05	TAT	TAG	19	770957		454	R	I	0.000206	AGA	ATA	160	777640		458	K	N	0.002066	AAG	AAT	1294	626272		458	K	M	0.001676	AAG	ATG	1310	781745
453	Y	I	4e-06	TAT	ATT	3	770957		454	R	*	0.000511	AGA	TGA	397	777640		458	K	R	0.003443	AAG	AGG	2156	626272		458	K	K	0.002648	AAG	AAA	2070	781745
453	Y	V	5e-06	TAT	GTT	4	770957		454	R	S	0.000464	AGA	AGT	361	777640		458	K	K	0.002988	AAG	AAA	1871	626272		458	K	N	0.00097	AAG	AAC	758	781745
453	Y	R	1e-06	TAT	AGG	1	770957		454	R	G	0.000172	AGA	GGA	134	777640		458	K	M	0.001584	AAG	ATG	992	626272		458	K	R	0.001158	AAG	AGG	905	781745
453	Y	K	6e-06	TAT	AAA	5	770957		454	R	S	1e-05	AGA	AGC	8	777640		458	K	*	0.000948	AAG	TAG	594	626272		458	K	T	0.000594	AAG	ACG	464	781745
453	Y	L	4e-06	TAT	TTG	3	770957		454	R	L	1.2e-05	AGA	TTA	9	777640		458	K	Y	8e-06	AAG	TAT	5	626272		458	K	N	0.00013	AAG	AAT	102	781745
453	Y	F	4e-06	TAT	TTC	3	770957		454	R	T	0.000138	AGA	ACA	107	777640		458	K	T	5.9e-05	AAG	ACG	37	626272		458	K	*	0.000179	AAG	TAG	140	781745
453	Y	L	4e-06	TAT	TTA	3	770957		454	R	C	3.1e-05	AGA	TGT	24	777640		458	K	Q	1e-05	AAG	CAG	6	626272		458	K	Y	4e-06	AAG	TAT	3	781745
453	Y	T	1e-06	TAT	ACT	1	770957		454	R	I	1.2e-05	AGA	ATT	9	777640		458	K	S	3e-06	AAG	AGC	2	626272		458	K	I	1e-06	AAG	ATC	1	781745
453	Y	R	1e-06	TAT	CGT	1	770957		454	R	P	1e-06	AGA	CCA	1	777640		458	K	L	8e-06	AAG	TTG	5	626272		458	K	Q	1.2e-05	AAG	CAG	9	781745
453	Y	Q	1e-06	TAT	CAG	1	770957		454	R	S	3e-06	AGA	TCA	2	777640		458	K	F	3e-06	AAG	TTT	2	626272		458	K	L	4e-06	AAG	TTG	3	781745
453	Y	*	1e-06	TAT	TGA	1	770957		454	R	Y	4e-06	AGA	TAT	3	777640		458	K	R	2e-06	AAG	AGA	1	626272		458	K	I	1.3e-05	AAG	ATT	10	781745
453	Y	E	1e-06	TAT	GAA	1	770957		454	R	G	1e-06	AGA	GGT	1	777640		458	K	I	1.3e-05	AAG	ATT	8	626272		458	K	F	1e-06	AAG	TTT	1	781745
453	Y	DEL	4e-06	TAT	---	3	770957		454	R	F	5e-06	AGA	TTT	4	777640		458	K	I	2e-06	AAG	ATC	1	626272		458	K	S	1e-06	AAG	TCG	1	781745
454	R	R	0.003766	AGA	AGG	2904	771023		454	R	G	1e-06	AGA	GGG	1	777640		458	K	L	2e-06	AAG	CTG	1	626272		458	K	S	3e-06	AAG	AGT	2	781745
454	R	K	0.001058	AGA	AAA	816	771023		454	R	N	1e-06	AGA	AAT	1	777640		458	K	T	2e-06	AAG	ACT	1	626272		458	K	E	1e-06	AAG	GAA	1	781745
454	R	R	0.000549	AGA	CGA	423	771023		454	R	E	1e-06	AGA	GAA	1	777640		458	K	T	2e-06	AAG	ACA	1	626272		458	K	Y	3e-06	AAG	TAC	2	781745
454	R	T	0.000243	AGA	ACA	187	771023		454	R	T	1e-06	AGA	ACG	1	777640		458	K	T	2e-06	AAG	ACC	1	626272		458	K	V	1e-06	AAG	GTG	1	781745
454	R	G	0.000228	AGA	GGA	176	771023		454	R	T	4e-06	AGA	ACT	3	777640		458	K	E	3e-06	AAG	GAA	2	626272		458	K	W	3e-06	AAG	TGG	2	781745
454	R	I	0.000189	AGA	ATA	146	771023		454	R	W	1e-06	AGA	TGG	1	777640		458	K	G	2e-06	AAG	GGG	1	626272		458	K	G	1e-06	AAG	GGG	1	781745
454	R	S	0.000537	AGA	AGT	414	771023		454	R	*	3e-06	AGA	TAA	2	777640		458	K	L	2e-06	AAG	CTT	1	626272		458	K	R	1e-06	AAG	AGA	1	781745
454	R	*	0.000341	AGA	TGA	263	771023		454	R	V	1e-06	AGA	GTA	1	777640		458	K	H	2e-06	AAG	CAC	1	626272		458	K	DEL	1e-06	AAG	---	1	781745
454	R	C	2.7e-05	AGA	TGT	21	771023		454	R	N	1e-06	AGA	AAC	1	777640		458	K	DEL	2e-06	AAG	---	1	626272		459	S	T	0.008626	TCT	ACT	6744	781832
454	R	L	1.8e-05	AGA	TTA	14	771023		454	R	DEL	1e-06	AGA	---	1	777640		459	S	T	0.010647	TCT	ACT	6669	626395		459	S	S	0.005405	TCT	TCC	4226	781832
454	R	I	1.6e-05	AGA	ATT	12	771023		455	L	F	0.010297	TTG	TTC	8008	777712		459	S	S	0.006679	TCT	TCA	4184	626395		459	S	A	0.001097	TCT	GCT	858	781832
454	R	Y	1e-06	AGA	TAT	1	771023		455	L	L	0.008066	TTG	CTG	6273	777712		459	S	F	0.000835	TCT	TTT	523	626395		459	S	P	0.001021	TCT	CCT	798	781832
454	R	L	3e-06	AGA	CTA	2	771023		455	L	L	0.008908	TTG	TTA	6928	777712		459	S	S	0.001788	TCT	TCC	1120	626395		459	S	S	0.002383	TCT	TCA	1863	781832
454	R	S	4e-06	AGA	TCA	3	771023		455	L	M	0.005556	TTG	ATG	4321	777712		459	S	P	0.00071	TCT	CCT	445	626395		459	S	C	0.000179	TCT	TGT	140	781832
454	R	S	4e-06	AGA	AGC	3	771023		455	L	S	0.001273	TTG	TCG	990	777712		459	S	Y	0.000709	TCT	TAT	444	626395		459	S	Y	0.000256	TCT	TAT	200	781832
454	R	T	4e-06	AGA	ACT	3	771023		455	L	W	0.002963	TTG	TGG	2304	777712		459	S	S	0.000463	TCT	TCG	290	626395		459	S	F	3.2e-05	TCT	TTT	25	781832
454	R	E	3e-06	AGA	GAA	2	771023		455	L	*	0.000955	TTG	TAG	743	777712		459	S	N	8e-06	TCT	AAT	5	626395		459	S	Y	1e-06	TCT	TAC	1	781832
454	R	N	4e-06	AGA	AAT	3	771023		455	L	F	0.000229	TTG	TTT	178	777712		459	S	C	0.000113	TCT	TGT	71	626395		459	S	T	4e-06	TCT	ACA	3	781832
454	R	L	1e-06	AGA	CTC	1	771023		455	L	V	5.1e-05	TTG	GTG	40	777712		459	S	A	1e-05	TCT	GCT	6	626395		459	S	S	2.7e-05	TCT	TCG	21	781832
454	R	L	1e-06	AGA	TTG	1	771023		455	L	L	4e-06	TTG	CTT	3	777712		459	S	I	2e-06	TCT	ATT	1	626395		459	S	S	1e-06	TCT	AGT	1	781832
454	R	Q	1e-06	AGA	CAA	1	771023		455	L	K	4e-06	TTG	AAG	3	777712		459	S	K	3e-06	TCT	AAA	2	626395		459	S	P	3e-06	TCT	CCA	2	781832
454	R	G	3e-06	AGA	GGG	2	771023		455	L	C	3e-06	TTG	TGT	2	777712		459	S	T	3e-06	TCT	ACA	2	626395		459	S	W	1e-06	TCT	TGG	1	781832
454	R	N	3e-06	AGA	AAC	2	771023		455	L	S	1e-06	TTG	AGT	1	777712		459	S	T	3e-06	TCT	ACC	2	626395		459	S	N	6e-06	TCT	AAT	5	781832
454	R	M	1e-06	AGA	ATG	1	771023		455	L	I	9e-06	TTG	ATT	7	777712		459	S	F	2e-06	TCT	TTC	1	626395		459	S	*	8e-06	TCT	TAA	6	781832
454	R	T	1e-06	AGA	ACG	1	771023		455	L	*	3e-06	TTG	TGA	2	777712		459	S	L	2e-06	TCT	TTA	1	626395		459	S	T	3e-06	TCT	ACC	2	781832
454	R	P	1e-06	AGA	CCA	1	771023		455	L	Y	3e-06	TTG	TAT	2	777712		459	S	*	1e-05	TCT	TAA	6	626395		459	S	*	1e-06	TCT	TAG	1	781832
454	R	F	3e-06	AGA	TTT	2	771023		455	L	Y	6e-06	TTG	TAC	5	777712		459	S	S	2e-06	TCT	AGT	1	626395		459	S	P	5e-06	TCT	CCC	4	781832
454	R	DEL	1e-06	AGA	---	1	771023		455	L	R	3e-06	TTG	AGA	2	777712		459	S	P	3e-06	TCT	CCA	2	626395		459	S	I	1e-06	TCT	ATT	1	781832
455	L	S	0.005324	TTG	TCG	4105	771082		455	L	L	4e-06	TTG	CTC	3	777712		459	S	V	2e-06	TCT	GTA	1	626395		459	S	D	1e-06	TCT	GAT	1	781832
455	L	L	0.005649	TTG	CTG	4356	771082		455	L	P	1e-06	TTG	CCA	1	777712		459	S	P	2e-06	TCT	CCC	1	626395		459	S	A	1e-06	TCT	GCA	1	781832
455	L	I	0.002534	TTG	ATC	1954	771082		455	L	I	3e-06	TTG	ATA	2	777712		459	S	D	2e-06	TCT	GAT	1	626395		459	S	L	1e-06	TCT	TTA	1	781832
455	L	M	0.005487	TTG	ATG	4231	771082		455	L	*	4e-06	TTG	TAA	3	777712		459	S	DEL	2e-06	TCT	---	1	626395		459	S	A	1e-06	TCT	GCC	1	781832
455	L	F	0.000848	TTG	TTT	654	771082		455	L	R	3e-06	TTG	AGG	2	777712		460	N	K	0.744002	AAT	AAG	466097	626473		459	S	DEL	1e-06	TCT	---	1	781832
455	L	F	0.000326	TTG	TTC	251	771082		455	L	L	3e-06	TTG	CTA	2	777712		460	N	K	0.242965	AAT	AAA	152211	626473		460	N	K	0.824015	AAT	AAG	644279	781878
455	L	L	0.000305	TTG	TTA	235	771082		455	L	S	1e-06	TTG	TCC	1	777712		460	N	R	0.006182	AAT	AGA	3873	626473		460	N	K	0.162727	AAT	AAA	127233	781878
455	L	Y	1e-06	TTG	TAT	1	771082		455	L	I	1e-06	TTG	ATC	1	777712		460	N	M	0.000661	AAT	ATG	414	626473		460	N	M	0.006112	AAT	ATG	4779	781878
455	L	V	3.1e-05	TTG	GTG	24	771082		455	L	Q	1e-06	TTG	CAG	1	777712		460	N	R	0.001363	AAT	AGG	854	626473		460	N	R	0.002151	AAT	AGG	1682	781878
455	L	*	0.00011	TTG	TAG	85	771082		455	L	DEL	1e-06	TTG	---	1	777712		460	N	N	0.000988	AAT	AAC	619	626473		460	N	T	0.000408	AAT	ACA	319	781878
455	L	R	1e-06	TTG	AGA	1	771082		456	F	F	0.007214	TTT	TTC	5611	777773		460	N	E	0.000338	AAT	GAG	212	626473		460	N	E	0.000123	AAT	GAG	96	781878
455	L	*	1e-06	TTG	TAA	1	771082		456	F	L	0.011728	TTT	TTA	9122	777773		460	N	T	0.000664	AAT	ACG	416	626473		460	N	N	0.000217	AAT	AAC	170	781878
455	L	L	3e-06	TTG	CTA	2	771082		456	F	Y	0.001822	TTT	TAT	1417	777773		460	N	E	0.000192	AAT	GAA	120	626473		460	N	R	1.5e-05	AAT	AGA	12	781878
455	L	W	1.4e-05	TTG	TGG	11	771082		456	F	L	0.003727	TTT	CTT	2899	777773		460	N	I	0.000243	AAT	ATA	152	626473		460	N	T	4e-05	AAT	ACG	31	781878
455	L	I	5e-06	TTG	ATT	4	771082		456	F	C	0.000324	TTT	TGT	252	777773		460	N	*	8.5e-05	AAT	TAG	53	626473		460	N	*	0.000106	AAT	TAG	83	781878
455	L	L	4e-06	TTG	CTC	3	771082		456	F	I	0.00041	TTT	ATT	319	777773		460	N	L	5e-06	AAT	TTG	3	626473		460	N	F	3e-06	AAT	TTT	2	781878
455	L	V	1e-06	TTG	GTC	1	771082		456	F	L	0.000294	TTT	TTG	229	777773		460	N	*	1.6e-05	AAT	TAA	10	626473		460	N	I	1.3e-05	AAT	ATA	10	781878
455	L	S	3e-06	TTG	TCA	2	771082		456	F	V	0.000247	TTT	GTT	192	777773		460	N	S	3e-06	AAT	TCT	2	626473		460	N	*	9e-06	AAT	TAA	7	781878
455	L	I	1e-06	TTG	ATA	1	771082		456	F	S	0.000188	TTT	TCT	146	777773		460	N	S	2e-06	AAT	AGT	1	626473		460	N	Q	1.4e-05	AAT	CAG	11	781878
455	L	K	1e-06	TTG	AAG	1	771082		456	F	I	3e-06	TTT	ATC	2	777773		460	N	T	1e-05	AAT	ACA	6	626473		460	N	Y	9e-06	AAT	TAT	7	781878
455	L	C	1e-06	TTG	TGT	1	771082		456	F	*	3e-06	TTT	TAA	2	777773		460	N	Q	2.1e-05	AAT	CAG	13	626473		460	N	I	4e-06	AAT	ATC	3	781878
455	L	T	1e-06	TTG	ACG	1	771082		456	F	V	1e-06	TTT	GTC	1	777773		460	N	I	6e-06	AAT	ATT	4	626473		460	N	L	3e-06	AAT	TTG	2	781878
455	L	Y	4e-06	TTG	TAC	3	771082		456	F	L	3e-06	TTT	CTC	2	777773		460	N	Y	6e-06	AAT	TAT	4	626473		460	N	I	5e-06	AAT	ATT	4	781878
455	L	L	1e-06	TTG	CTT	1	771082		456	F	N	3e-06	TTT	AAT	2	777773		460	N	L	2e-06	AAT	CTT	1	626473		460	N	Q	3e-06	AAT	CAA	2	781878
455	L	DEL	1e-06	TTG	---	1	771082		456	F	I	1e-06	TTT	ATA	1	777773		460	N	C	2e-06	AAT	TGT	1	626473		460	N	E	1.3e-05	AAT	GAA	10	781878
456	F	C	0.002801	TTT	TGT	2160	771135		456	F	Y	3e-06	TTT	TAC	2	777773		460	N	Y	2e-06	AAT	TAC	1	626473		460	N	T	1e-06	AAT	ACT	1	781878
456	F	Y	0.00204	TTT	TAT	1573	771135		456	F	H	1e-06	TTT	CAT	1	777773		460	N	F	3e-06	AAT	TTT	2	626473		460	N	G	1e-06	AAT	GGT	1	781878
456	F	F	0.007869	TTT	TTC	6068	771135		456	F	P	1e-06	TTT	CCT	1	777773		460	N	L	2e-06	AAT	TTA	1	626473		460	N	V	1e-06	AAT	GTG	1	781878
456	F	I	0.000766	TTT	ATT	591	771135		456	F	S	1e-06	TTT	TCC	1	777773		460	N	T	2e-06	AAT	ACT	1	626473		460	N	L	1e-06	AAT	CTT	1	781878
456	F	L	0.001245	TTT	TTA	960	771135		456	F	*	1e-06	TTT	TGA	1	777773		460	N	Q	5e-06	AAT	CAA	3	626473		460	N	DEL	1e-06	AAT	---	1	781878
456	F	S	0.000537	TTT	TCT	414	771135		456	F	W	1e-06	TTT	TGG	1	777773		460	N	G	2e-06	AAT	GGT	1	626473		461	L	I	0.009498	CTC	ATC	7428	782021
456	F	L	0.000763	TTT	CTT	588	771135		456	F	DEL	1e-06	TTT	---	1	777773		460	N	G	2e-06	AAT	GGG	1	626473		461	L	L	0.002862	CTC	CTT	2238	782021
456	F	V	0.000303	TTT	GTT	234	771135		457	R	G	0.001324	AGG	GGG	1030	777837		460	N	A	2e-06	AAT	GCG	1	626473		461	L	L	0.000945	CTC	CTA	739	782021
456	F	L	4.8e-05	TTT	TTG	37	771135		457	R	K	0.003291	AGG	AAG	2560	777837		460	N	G	2e-06	AAT	GGA	1	626473		461	L	L	0.000491	CTC	CTG	384	782021
456	F	*	4e-06	TTT	TAA	3	771135		457	R	R	0.00107	AGG	AGA	832	777837		461	L	L	0.002695	CTC	CTT	1689	626711		461	L	P	0.000629	CTC	CCC	492	782021
456	F	I	5e-06	TTT	ATA	4	771135		457	R	R	0.000963	AGG	CGG	749	777837		461	L	I	0.000855	CTC	ATC	536	626711		461	L	F	9.2e-05	CTC	TTC	72	782021
456	F	K	1e-06	TTT	AAG	1	771135		457	R	M	0.000851	AGG	ATG	662	777837		461	L	P	0.000744	CTC	CCC	466	626711		461	L	I	1.7e-05	CTC	ATA	13	782021
456	F	S	1e-06	TTT	TCC	1	771135		457	R	W	0.00035	AGG	TGG	272	777837		461	L	F	0.000389	CTC	TTC	244	626711		461	L	V	0.000125	CTC	GTC	98	782021
456	F	S	1e-06	TTT	AGT	1	771135		457	R	S	0.00019	AGG	AGT	148	777837		461	L	H	0.000391	CTC	CAC	245	626711		461	L	H	9e-05	CTC	CAC	70	782021
456	F	W	4e-06	TTT	TGG	3	771135		457	R	S	0.000159	AGG	AGC	124	777837		461	L	L	0.000203	CTC	CTA	127	626711		461	L	N	3e-06	CTC	AAC	2	782021
456	F	T	1e-06	TTT	ACT	1	771135		457	R	L	9e-06	AGG	TTG	7	777837		461	L	L	0.000153	CTC	CTG	96	626711		461	L	*	1e-06	CTC	TGA	1	782021
456	F	L	4e-06	TTT	CTC	3	771135		457	R	T	0.00012	AGG	ACG	93	777837		461	L	V	0.000128	CTC	GTC	80	626711		461	L	L	1.2e-05	CTC	TTA	9	782021
456	F	Y	1e-06	TTT	TAC	1	771135		457	R	C	1e-05	AGG	TGT	8	777837		461	L	I	1.3e-05	CTC	ATA	8	626711		461	L	F	3e-06	CTC	TTT	2	782021
456	F	L	1e-06	TTT	CTA	1	771135		457	R	F	6e-06	AGG	TTT	5	777837		461	L	M	8e-06	CTC	ATG	5	626711		461	L	M	4e-06	CTC	ATG	3	782021
457	R	R	0.004401	AGG	AGA	3394	771195		457	R	G	1e-06	AGG	GGA	1	777837		461	L	L	1.1e-05	CTC	TTA	7	626711		461	L	P	1e-06	CTC	CCG	1	782021
457	R	G	0.001395	AGG	GGG	1076	771195		457	R	P	1e-06	AGG	CCG	1	777837		461	L	R	2.6e-05	CTC	CGC	16	626711		461	L	V	4e-06	CTC	GTT	3	782021
457	R	W	0.00081	AGG	TGG	625	771195		457	R	I	9e-06	AGG	ATT	7	777837		461	L	F	2e-06	CTC	TTT	1	626711		461	L	V	9e-06	CTC	GTA	7	782021
457	R	T	0.000311	AGG	ACG	240	771195		457	R	E	1e-06	AGG	GAG	1	777837		461	L	I	1e-05	CTC	ATT	6	626711		461	L	T	1e-06	CTC	ACC	1	782021
457	R	M	0.000402	AGG	ATG	310	771195		457	R	I	1e-06	AGG	ATC	1	777837		461	L	Q	3e-06	CTC	CAA	2	626711		461	L	D	1e-06	CTC	GAC	1	782021
457	R	S	0.000197	AGG	AGT	152	771195		457	R	F	1e-06	AGG	TTC	1	777837		461	L	D	2e-06	CTC	GAC	1	626711		461	L	Q	5e-06	CTC	CAA	4	782021
457	R	I	3e-06	AGG	ATC	2	771195		457	R	T	3e-06	AGG	ACC	2	777837		461	L	V	3e-06	CTC	GTA	2	626711		461	L	V	1e-06	CTC	GTG	1	782021
457	R	C	6e-06	AGG	TGT	5	771195		457	R	T	1e-06	AGG	ACT	1	777837		461	L	N	3e-06	CTC	AAC	2	626711		461	L	R	1e-06	CTC	CGA	1	782021
457	R	K	6.5e-05	AGG	AAG	50	771195		457	R	V	1e-06	AGG	GTG	1	777837		461	L	K	2e-06	CTC	AAA	1	626711		461	L	R	1.2e-05	CTC	CGC	9	782021
457	R	S	0.000139	AGG	AGC	107	771195		457	R	DEL	1e-06	AGG	---	1	777837		461	L	T	2e-06	CTC	ACC	1	626711		461	L	A	1e-06	CTC	GCA	1	782021
457	R	F	5e-06	AGG	TTT	4	771195		458	K	K	0.007689	AAG	AAA	5981	777903		462	K	E	0.003442	AAA	GAA	2158	626871		461	L	P	1e-06	CTC	CCT	1	782021
457	R	R	6.6e-05	AGG	CGG	51	771195		458	K	R	0.00291	AAG	AGG	2264	777903		462	K	R	0.005714	AAA	AGA	3582	626871		461	L	H	1e-06	CTC	CAT	1	782021
457	R	V	1e-06	AGG	GTG	1	771195		458	K	N	0.00154	AAG	AAC	1198	777903		462	K	Q	0.000745	AAA	CAA	467	626871		461	L	K	1e-06	CTC	AAA	1	782021
457	R	P	1e-06	AGG	CCG	1	771195		458	K	E	0.0029	AAG	GAG	2256	777903		462	K	T	0.000785	AAA	ACA	492	626871		461	L	DEL	1e-06	CTC	---	1	782021
457	R	*	4e-06	AGG	TGA	3	771195		458	K	M	0.002304	AAG	ATG	1792	777903		462	K	K	0.001523	AAA	AAG	955	626871		462	K	T	0.002084	AAA	ACA	1630	782082
457	R	G	9e-06	AGG	GGA	7	771195		458	K	N	0.000136	AAG	AAT	106	777903		462	K	R	0.000228	AAA	CGA	143	626871		462	K	K	0.003498	AAA	AAG	2736	782082
457	R	I	4e-06	AGG	ATT	3	771195		458	K	*	0.000207	AAG	TAG	161	777903		462	K	I	0.000375	AAA	ATA	235	626871		462	K	E	0.002128	AAA	GAA	1664	782082
457	R	F	4e-06	AGG	TTC	3	771195		458	K	T	6.2e-05	AAG	ACG	48	777903		462	K	*	0.000223	AAA	TAA	140	626871		462	K	R	0.002097	AAA	AGA	1640	782082
457	R	*	4e-06	AGG	TAG	3	771195		458	K	Y	4e-06	AAG	TAT	3	777903		462	K	N	0.000322	AAA	AAT	202	626871		462	K	I	0.000855	AAA	ATA	669	782082
457	R	L	4e-06	AGG	TTG	3	771195		458	K	S	1e-06	AAG	AGT	1	777903		462	K	N	0.000327	AAA	AAC	205	626871		462	K	N	0.000719	AAA	AAC	562	782082
457	R	H	1e-06	AGG	CAC	1	771195		458	K	L	6e-06	AAG	CTT	5	777903		462	K	L	2e-06	AAA	CTC	1	626871		462	K	Y	0.000418	AAA	TAT	327	782082
457	R	R	1e-06	AGG	CGA	1	771195		458	K	L	4e-06	AAG	TTG	3	777903		462	K	I	3e-06	AAA	ATT	2	626871		462	K	N	0.000763	AAA	AAT	597	782082
457	R	S	1e-06	AGG	TCG	1	771195		458	K	Q	1.3e-05	AAG	CAG	10	777903		462	K	Y	1.3e-05	AAA	TAT	8	626871		462	K	Q	0.000307	AAA	CAA	240	782082
457	R	T	1e-06	AGG	ACA	1	771195		458	K	W	1e-06	AAG	TGG	1	777903		462	K	L	8e-06	AAA	TTA	5	626871		462	K	*	0.0001	AAA	TAA	78	782082
457	R	DEL	1e-06	AGG	---	1	771195		458	K	I	1.2e-05	AAG	ATT	9	777903		462	K	G	2e-06	AAA	GGA	1	626871		462	K	I	6e-06	AAA	ATT	5	782082
458	K	K	0.017211	AAG	AAA	13274	771257		458	K	D	3e-06	AAG	GAT	2	777903		462	K	F	3e-06	AAA	TTT	2	626871		462	K	L	1e-06	AAA	CTG	1	782082
458	K	R	0.003419	AAG	AGG	2637	771257		458	K	*	1e-06	AAG	TGA	1	777903		462	K	S	2e-06	AAA	AGT	1	626871		462	K	*	1e-06	AAA	TGA	1	782082
458	K	N	0.005377	AAG	AAC	4147	771257		458	K	V	3e-06	AAG	GTG	2	777903		462	K	V	2e-06	AAA	GTA	1	626871		462	K	L	3e-06	AAA	TTG	2	782082
458	K	N	0.003589	AAG	AAT	2768	771257		458	K	I	1e-06	AAG	ATA	1	777903		462	K	S	2e-06	AAA	TCA	1	626871		462	K	F	4e-06	AAA	TTT	3	782082
458	K	M	0.001037	AAG	ATG	800	771257		458	K	*	1e-06	AAG	TAA	1	777903		462	K	M	2e-06	AAA	ATG	1	626871		462	K	L	5e-06	AAA	TTA	4	782082
458	K	E	0.001017	AAG	GAG	784	771257		458	K	R	1e-06	AAG	AGA	1	777903		462	K	R	2e-06	AAA	AGG	1	626871		462	K	Y	1e-06	AAA	TAC	1	782082
458	K	S	0.000406	AAG	AGC	313	771257		458	K	E	1e-06	AAG	GAA	1	777903		462	K	T	2e-06	AAA	ACC	1	626871		462	K	E	1e-06	AAA	GAG	1	782082
458	K	T	0.000231	AAG	ACG	178	771257		458	K	S	1e-06	AAG	AGC	1	777903		462	K	Q	2e-06	AAA	CAG	1	626871		462	K	T	1e-06	AAA	ACT	1	782082
458	K	*	0.000171	AAG	TAG	132	771257		458	K	I	1e-06	AAG	ATC	1	777903		462	K	DEL	3e-06	AAA	---	2	626871		462	K	*	1e-06	AAA	TAG	1	782082
458	K	I	1e-05	AAG	ATT	8	771257		458	K	DEL	3e-06	AAG	---	2	777903		463	P	P	0.004399	CCT	CCA	2758	627027		462	K	D	1e-06	AAA	GAC	1	782082
458	K	L	6e-06	AAG	TTG	5	771257		459	S	P	0.002864	TCT	CCT	2228	777987		463	P	P	0.011995	CCT	CCC	7521	627027		462	K	M	1e-06	AAA	ATG	1	782082
458	K	Q	1e-05	AAG	CAG	8	771257		459	S	T	0.008733	TCT	ACT	6794	777987		463	P	P	0.0016	CCT	CCG	1003	627027		462	K	V	1e-06	AAA	GTA	1	782082
458	K	E	3e-06	AAG	GAA	2	771257		459	S	S	0.0035	TCT	TCC	2723	777987		463	P	L	0.000687	CCT	CTT	431	627027		462	K	S	3e-06	AAA	AGT	2	782082
458	K	F	4e-06	AAG	TTT	3	771257		459	S	S	0.003116	TCT	TCA	2424	777987		463	P	S	0.000456	CCT	TCT	286	627027		462	K	DEL	1e-06	AAA	---	1	782082
458	K	Y	4e-06	AAG	TAT	3	771257		459	S	F	0.001159	TCT	TTT	902	777987		463	P	A	0.000555	CCT	GCT	348	627027		463	P	P	0.005867	CCT	CCA	4589	782177
458	K	Y	4e-06	AAG	TAC	3	771257		459	S	Y	0.001332	TCT	TAT	1036	777987		463	P	H	0.000429	CCT	CAT	269	627027		463	P	S	0.001815	CCT	TCT	1420	782177
458	K	G	1e-06	AAG	GGG	1	771257		459	S	Y	4e-06	TCT	TAC	3	777987		463	P	T	0.000298	CCT	ACT	187	627027		463	P	P	0.005416	CCT	CCC	4236	782177
458	K	D	3e-06	AAG	GAT	2	771257		459	S	H	4e-06	TCT	CAT	3	777987		463	P	R	0.00045	CCT	CGT	282	627027		463	P	H	0.000904	CCT	CAT	707	782177
458	K	R	1e-06	AAG	CGG	1	771257		459	S	C	0.00012	TCT	TGT	93	777987		463	P	I	2e-06	CCT	ATT	1	627027		463	P	L	0.000554	CCT	CTT	433	782177
458	K	I	1e-06	AAG	ATA	1	771257		459	S	*	3e-06	TCT	TAA	2	777987		463	P	R	1.1e-05	CCT	AGG	7	627027		463	P	P	0.0005	CCT	CCG	391	782177
458	K	W	3e-06	AAG	TGG	2	771257		459	S	S	2.2e-05	TCT	TCG	17	777987		463	P	T	5e-06	CCT	ACC	3	627027		463	P	T	0.000211	CCT	ACT	165	782177
458	K	V	1e-06	AAG	GTT	1	771257		459	S	K	5e-06	TCT	AAG	4	777987		463	P	T	6e-06	CCT	ACA	4	627027		463	P	A	0.000378	CCT	GCT	296	782177
458	K	H	1e-06	AAG	CAC	1	771257		459	S	A	1e-05	TCT	GCT	8	777987		463	P	H	2e-06	CCT	CAC	1	627027		463	P	R	0.00043	CCT	CGT	336	782177
458	K	L	1e-06	AAG	TTA	1	771257		459	S	I	1e-06	TCT	ATT	1	777987		463	P	K	3e-06	CCT	AAA	2	627027		463	P	R	6e-06	CCT	CGA	5	782177
458	K	DEL	1e-06	AAG	---	1	771257		459	S	P	1e-06	TCT	CCC	1	777987		463	P	R	8e-06	CCT	CGC	5	627027		463	P	D	8e-06	CCT	GAT	6	782177
459	S	S	0.023093	TCT	TCC	17812	771322		459	S	P	1e-06	TCT	CCA	1	777987		463	P	G	1.9e-05	CCT	GGT	12	627027		463	P	G	1.2e-05	CCT	GGT	9	782177
459	S	T	0.006463	TCT	ACT	4985	771322		459	S	N	4e-06	TCT	AAT	3	777987		463	P	R	6e-06	CCT	CGA	4	627027		463	P	N	1e-05	CCT	AAT	8	782177
459	S	Y	0.00188	TCT	TAT	1450	771322		459	S	*	1e-06	TCT	TAG	1	777987		463	P	Q	6e-06	CCT	CAA	4	627027		463	P	S	1.2e-05	CCT	AGT	9	782177
459	S	S	0.001857	TCT	TCA	1432	771322		459	S	L	1e-06	TCT	TTG	1	777987		463	P	L	2e-06	CCT	CTC	1	627027		463	P	T	3e-06	CCT	ACA	2	782177
459	S	A	0.000442	TCT	GCT	341	771322		459	S	K	1e-06	TCT	AAA	1	777987		463	P	F	1e-05	CCT	TTT	6	627027		463	P	Q	4e-06	CCT	CAA	3	782177
459	S	F	0.000436	TCT	TTT	336	771322		459	S	S	3e-06	TCT	AGT	2	777987		463	P	A	3e-06	CCT	GCC	2	627027		463	P	V	3e-06	CCT	GTT	2	782177
459	S	P	0.000191	TCT	CCT	147	771322		459	S	A	1e-06	TCT	GCC	1	777987		463	P	S	5e-06	CCT	AGT	3	627027		463	P	T	3e-06	CCT	ACG	2	782177
459	S	S	2.5e-05	TCT	TCG	19	771322		459	S	T	1e-06	TCT	ACA	1	777987		463	P	R	2e-06	CCT	CGG	1	627027		463	P	A	3e-06	CCT	GCC	2	782177
459	S	C	0.000193	TCT	TGT	149	771322		459	S	DEL	1e-06	TCT	---	1	777987		463	P	T	3e-06	CCT	ACG	2	627027		463	P	F	3e-06	CCT	TTT	2	782177
459	S	K	3e-06	TCT	AAG	2	771322		460	N	K	0.929299	AAT	AAA	723016	778023		463	P	K	2e-06	CCT	AAG	1	627027		463	P	S	1e-06	CCT	TCC	1	782177
459	S	Y	4e-06	TCT	TAC	3	771322		460	N	K	0.03012	AAT	AAG	23434	778023		463	P	S	2e-06	CCT	TCA	1	627027		463	P	K	1e-06	CCT	AAA	1	782177
459	S	*	4e-06	TCT	TAA	3	771322		460	N	R	0.004828	AAT	AGA	3756	778023		463	P	S	2e-06	CCT	TCG	1	627027		463	P	DEL	1e-06	CCT	---	1	782177
459	S	F	1e-06	TCT	TTC	1	771322		460	N	S	0.000758	AAT	AGT	590	778023		463	P	N	2e-06	CCT	AAT	1	627027		464	F	F	0.006517	TTT	TTC	5098	782222
459	S	T	8e-06	TCT	ACC	6	771322		460	N	I	0.002482	AAT	ATA	1931	778023		463	P	C	3e-06	CCT	TGT	2	627027		464	F	Y	0.04799	TTT	TAT	37539	782222
459	S	C	4e-06	TCT	TGC	3	771322		460	N	E	0.001774	AAT	GAA	1380	778023		463	P	D	2e-06	CCT	GAT	1	627027		464	F	C	0.000945	TTT	TGT	739	782222
459	S	P	1e-06	TCT	CCA	1	771322		460	N	N	0.00069	AAT	AAC	537	778023		463	P	Q	2e-06	CCT	CAG	1	627027		464	F	I	0.000819	TTT	ATT	641	782222
459	S	V	1e-06	TCT	GTT	1	771322		460	N	T	0.000508	AAT	ACA	395	778023		464	F	F	0.003001	TTT	TTC	1882	627131		464	F	L	0.000643	TTT	CTT	503	782222
459	S	V	1e-06	TCT	GTC	1	771322		460	N	Q	0.000239	AAT	CAA	186	778023		464	F	Y	0.003747	TTT	TAT	2350	627131		464	F	S	0.000389	TTT	TCT	304	782222
459	S	W	1e-06	TCT	TGG	1	771322		460	N	R	0.000243	AAT	AGG	189	778023		464	F	S	0.000938	TTT	TCT	588	627131		464	F	L	0.000254	TTT	TTA	199	782222
459	S	T	4e-06	TCT	ACA	3	771322		460	N	L	5e-06	AAT	TTA	4	778023		464	F	L	0.000703	TTT	CTT	441	627131		464	F	V	0.000102	TTT	GTT	80	782222
459	S	P	5e-06	TCT	CCC	4	771322		460	N	*	9.5e-05	AAT	TAA	74	778023		464	F	L	0.000708	TTT	TTA	444	627131		464	F	L	5e-05	TTT	TTG	39	782222
459	S	A	1e-06	TCT	GCC	1	771322		460	N	M	8e-06	AAT	ATG	6	778023		464	F	I	0.000472	TTT	ATT	296	627131		464	F	*	3e-06	TTT	TAA	2	782222
459	S	G	1e-06	TCT	GGA	1	771322		460	N	Y	9e-06	AAT	TAT	7	778023		464	F	C	0.000116	TTT	TGT	73	627131		464	F	H	6e-06	TTT	CAT	5	782222
459	S	L	1e-06	TCT	TTA	1	771322		460	N	I	1.9e-05	AAT	ATT	15	778023		464	F	G	5e-06	TTT	GGT	3	627131		464	F	N	1e-06	TTT	AAT	1	782222
459	S	I	1e-06	TCT	ATT	1	771322		460	N	F	5e-06	AAT	TTT	4	778023		464	F	N	6e-06	TTT	AAT	4	627131		464	F	I	4e-06	TTT	ATA	3	782222
459	S	D	1e-06	TCT	GAT	1	771322		460	N	S	6e-06	AAT	TCT	5	778023		464	F	I	3e-06	TTT	ATA	2	627131		464	F	Y	4e-06	TTT	TAC	3	782222
459	S	*	1e-06	TCT	TGA	1	771322		460	N	T	3e-06	AAT	ACG	2	778023		464	F	V	0.000147	TTT	GTT	92	627131		464	F	*	1e-06	TTT	TAG	1	782222
459	S	DEL	1e-06	TCT	---	1	771322		460	N	G	4e-06	AAT	GGA	3	778023		464	F	L	4e-05	TTT	TTG	25	627131		464	F	I	1e-06	TTT	ATC	1	782222
460	N	K	0.748643	AAT	AAG	577481	771370		460	N	S	1e-06	AAT	AGC	1	778023		464	F	P	2e-06	TTT	CCT	1	627131		464	F	K	1e-06	TTT	AAA	1	782222
460	N	K	0.234489	AAT	AAA	180878	771370		460	N	G	1e-06	AAT	GGG	1	778023		464	F	*	3e-06	TTT	TAA	2	627131		464	F	DEL	1e-06	TTT	---	1	782222
460	N	R	0.002205	AAT	AGA	1701	771370		460	N	D	1e-05	AAT	GAT	8	778023		464	F	V	3e-06	TTT	GTG	2	627131		465	E	V	0.000715	GAG	GTG	559	782289
460	N	E	0.001068	AAT	GAG	824	771370		460	N	*	3e-06	AAT	TAG	2	778023		464	F	Y	2e-06	TTT	TAC	1	627131		465	E	E	0.002002	GAG	GAA	1566	782289
460	N	I	0.000502	AAT	ATA	387	771370		460	N	T	5e-06	AAT	ACT	4	778023		464	F	I	2e-06	TTT	ATC	1	627131		465	E	D	0.000757	GAG	GAT	592	782289
460	N	R	0.000953	AAT	AGG	735	771370		460	N	V	1e-06	AAT	GTT	1	778023		465	E	E	0.00537	GAG	GAA	3368	627244		465	E	G	0.000464	GAG	GGG	363	782289
460	N	M	0.001246	AAT	ATG	961	771370		460	N	E	3e-06	AAT	GAG	2	778023		465	E	G	0.001427	GAG	GGG	895	627244		465	E	K	0.000225	GAG	AAG	176	782289
460	N	N	0.000819	AAT	AAC	632	771370		460	N	Q	1e-06	AAT	CAG	1	778023		465	E	V	0.000722	GAG	GTG	453	627244		465	E	*	0.000121	GAG	TAG	95	782289
460	N	T	3.9e-05	AAT	ACG	30	771370		460	N	DEL	1e-06	AAT	---	1	778023		465	E	Q	0.000344	GAG	CAG	216	627244		465	E	D	6.5e-05	GAG	GAC	51	782289
460	N	*	8.6e-05	AAT	TAG	66	771370		461	L	L	0.002721	CTC	CTA	2117	778132		465	E	D	0.001041	GAG	GAT	653	627244		465	E	Q	0.000102	GAG	CAG	80	782289
460	N	I	4e-06	AAT	ATT	3	771370		461	L	H	0.001349	CTC	CAC	1050	778132		465	E	*	0.000281	GAG	TAG	176	627244		465	E	*	3e-06	GAG	TAA	2	782289
460	N	Y	9e-06	AAT	TAT	7	771370		461	L	F	0.001051	CTC	TTC	818	778132		465	E	K	3.2e-05	GAG	AAG	20	627244		465	E	V	1e-06	GAG	GTA	1	782289
460	N	Q	2.1e-05	AAT	CAG	16	771370		461	L	P	0.000697	CTC	CCC	542	778132		465	E	D	0.000137	GAG	GAC	86	627244		465	E	A	1.2e-05	GAG	GCG	9	782289
460	N	*	1.9e-05	AAT	TAA	15	771370		461	L	V	0.000906	CTC	GTC	705	778132		465	E	L	2e-06	GAG	CTG	1	627244		465	E	Y	1e-06	GAG	TAC	1	782289
460	N	S	4e-06	AAT	TCT	3	771370		461	L	L	0.00045	CTC	CTT	350	778132		465	E	F	1e-05	GAG	TTT	6	627244		465	E	L	9e-06	GAG	TTG	7	782289
460	N	I	3e-06	AAT	ATC	2	771370		461	L	I	0.000231	CTC	ATC	180	778132		465	E	H	5e-06	GAG	CAT	3	627244		465	E	Y	1.4e-05	GAG	TAT	11	782289
460	N	F	5e-06	AAT	TTT	4	771370		461	L	N	3e-06	CTC	AAC	2	778132		465	E	Y	1.3e-05	GAG	TAT	8	627244		465	E	F	5e-06	GAG	TTT	4	782289
460	N	L	4e-06	AAT	TTG	3	771370		461	L	L	0.000162	CTC	CTG	126	778132		465	E	Y	3e-06	GAG	TAC	2	627244		465	E	T	1e-06	GAG	ACG	1	782289
460	N	T	9e-06	AAT	ACA	7	771370		461	L	V	4e-06	CTC	GTG	3	778132		465	E	L	6e-06	GAG	TTG	4	627244		465	E	H	1e-06	GAG	CAC	1	782289
460	N	E	2.9e-05	AAT	GAA	22	771370		461	L	F	1e-06	CTC	TTT	1	778132		465	E	A	1.9e-05	GAG	GCG	12	627244		465	E	V	4e-06	GAG	GTT	3	782289
460	N	L	1e-06	AAT	TTA	1	771370		461	L	K	1e-06	CTC	AAG	1	778132		465	E	A	3e-06	GAG	GCC	2	627244		465	E	N	1e-06	GAG	AAC	1	782289
460	N	Q	3e-06	AAT	CAA	2	771370		461	L	V	1.2e-05	CTC	GTA	9	778132		465	E	*	1.4e-05	GAG	TAA	9	627244		465	E	H	1e-06	GAG	CAT	1	782289
460	N	Y	3e-06	AAT	TAC	2	771370		461	L	R	1.3e-05	CTC	CGC	10	778132		465	E	G	2e-06	GAG	GGA	1	627244		465	E	M	1e-06	GAG	ATG	1	782289
460	N	G	1e-06	AAT	GGA	1	771370		461	L	Q	3e-06	CTC	CAA	2	778132		465	E	K	2e-06	GAG	AAA	1	627244		465	E	W	1e-06	GAG	TGG	1	782289
460	N	T	1e-06	AAT	ACT	1	771370		461	L	I	1e-05	CTC	ATA	8	778132		465	E	P	3e-06	GAG	CCG	2	627244		465	E	S	1e-06	GAG	TCC	1	782289
460	N	*	1e-06	AAT	TGA	1	771370		461	L	D	1e-06	CTC	GAC	1	778132		465	E	V	3e-06	GAG	GTC	2	627244		465	E	K	1e-06	GAG	AAA	1	782289
460	N	H	3e-06	AAT	CAC	2	771370		461	L	K	4e-06	CTC	AAA	3	778132		465	E	V	2e-06	GAG	GTT	1	627244		465	E	Q	1e-06	GAG	CAA	1	782289
460	N	S	3e-06	AAT	AGC	2	771370		461	L	V	1e-06	CTC	GTT	1	778132		465	E	H	2e-06	GAG	CAC	1	627244		465	E	A	1e-06	GAG	GCT	1	782289
460	N	DEL	1e-06	AAT	---	1	771370		461	L	P	3e-06	CTC	CCT	2	778132		466	R	K	0.003	AGA	AAA	1882	627381		465	E	DEL	1e-06	GAG	---	1	782289
461	L	L	0.001605	CTC	CTA	1238	771478		461	L	Y	1e-06	CTC	TAC	1	778132		466	R	R	0.001267	AGA	CGA	795	627381		466	R	R	0.0076	AGA	AGG	5946	782410
461	L	I	0.001495	CTC	ATC	1153	771478		461	L	M	1e-06	CTC	ATG	1	778132		466	R	R	0.001914	AGA	AGG	1201	627381		466	R	R	0.000813	AGA	CGA	636	782410
461	L	L	0.001898	CTC	CTT	1464	771478		461	L	S	1e-06	CTC	TCC	1	778132		466	R	G	0.000859	AGA	GGA	539	627381		466	R	I	0.000461	AGA	ATA	361	782410
461	L	F	0.001158	CTC	TTC	893	771478		461	L	L	3e-06	CTC	TTA	2	778132		466	R	S	0.001551	AGA	AGT	973	627381		466	R	S	0.000551	AGA	AGT	431	782410
461	L	V	0.000761	CTC	GTC	587	771478		461	L	DEL	1e-06	CTC	---	1	778132		466	R	I	0.00077	AGA	ATA	483	627381		466	R	K	0.000213	AGA	AAA	167	782410
461	L	P	0.00022	CTC	CCC	170	771478		462	K	R	0.00592	AAA	AGA	4607	778207		466	R	S	0.000161	AGA	AGC	101	627381		466	R	G	0.000133	AGA	GGA	104	782410
461	L	L	0.000143	CTC	CTG	110	771478		462	K	N	0.002303	AAA	AAT	1792	778207		466	R	I	8.3e-05	AGA	ATT	52	627381		466	R	*	0.000374	AGA	TGA	293	782410
461	L	I	1.3e-05	CTC	ATA	10	771478		462	K	K	0.002566	AAA	AAG	1997	778207		466	R	*	0.00054	AGA	TGA	339	627381		466	R	T	7.8e-05	AGA	ACA	61	782410
461	L	H	9.7e-05	CTC	CAC	75	771478		462	K	I	0.002889	AAA	ATA	2248	778207		466	R	T	0.000139	AGA	ACA	87	627381		466	R	W	1e-06	AGA	TGG	1	782410
461	L	K	3e-06	CTC	AAG	2	771478		462	K	E	0.003425	AAA	GAA	2665	778207		466	R	L	2.4e-05	AGA	TTA	15	627381		466	R	C	1.8e-05	AGA	TGT	14	782410
461	L	V	8e-06	CTC	GTA	6	771478		462	K	T	0.000293	AAA	ACA	228	778207		466	R	K	2e-06	AGA	AAG	1	627381		466	R	I	6e-06	AGA	ATT	5	782410
461	L	M	5e-06	CTC	ATG	4	771478		462	K	Y	1.3e-05	AAA	TAT	10	778207		466	R	C	3e-05	AGA	TGT	19	627381		466	R	M	1e-06	AGA	ATG	1	782410
461	L	V	5e-06	CTC	GTG	4	771478		462	K	N	0.000239	AAA	AAC	186	778207		466	R	S	2e-06	AGA	TCA	1	627381		466	R	H	1e-06	AGA	CAT	1	782410
461	L	R	1.8e-05	CTC	CGC	14	771478		462	K	*	0.000139	AAA	TAA	108	778207		466	R	E	2e-06	AGA	GAG	1	627381		466	R	C	1e-06	AGA	TGC	1	782410
461	L	R	1e-06	CTC	CGG	1	771478		462	K	I	1.8e-05	AAA	ATT	14	778207		466	R	T	5e-06	AGA	ACT	3	627381		466	R	L	5e-06	AGA	TTA	4	782410
461	L	Q	1e-06	CTC	CAA	1	771478		462	K	F	3e-06	AAA	TTT	2	778207		466	R	W	5e-06	AGA	TGG	3	627381		466	R	S	9e-06	AGA	AGC	7	782410
461	L	G	3e-06	CTC	GGC	2	771478		462	K	L	5e-06	AAA	CTC	4	778207		466	R	*	1e-05	AGA	TAA	6	627381		466	R	T	3e-06	AGA	ACT	2	782410
461	L	L	4e-06	CTC	TTG	3	771478		462	K	T	1e-06	AAA	ACC	1	778207		466	R	F	6e-06	AGA	TTT	4	627381		466	R	G	4e-06	AGA	GGG	3	782410
461	L	F	1e-06	CTC	TTT	1	771478		462	K	Y	3e-06	AAA	TAC	2	778207		466	R	N	5e-06	AGA	AAT	3	627381		466	R	F	3e-06	AGA	TTT	2	782410
461	L	Y	1e-06	CTC	TAC	1	771478		462	K	S	3e-06	AAA	AGT	2	778207		466	R	L	3e-06	AGA	CTT	2	627381		466	R	L	1e-06	AGA	TTG	1	782410
461	L	P	1e-06	CTC	CCA	1	771478		462	K	Q	1.4e-05	AAA	CAA	11	778207		466	R	P	2e-06	AGA	CCA	1	627381		466	R	S	1e-06	AGA	TCT	1	782410
461	L	V	1e-06	CTC	GTT	1	771478		462	K	*	1e-06	AAA	TGA	1	778207		466	R	G	2e-06	AGA	GGT	1	627381		466	R	*	1e-06	AGA	TAA	1	782410
461	L	T	3e-06	CTC	ACC	2	771478		462	K	G	1e-06	AAA	GGA	1	778207		466	R	E	3e-06	AGA	GAA	2	627381		466	R	P	1e-06	AGA	CCT	1	782410
461	L	Q	1e-06	CTC	CAG	1	771478		462	K	S	1e-06	AAA	TCC	1	778207		466	R	L	2e-06	AGA	CTA	1	627381		466	R	DEL	1e-06	AGA	---	1	782410
461	L	P	1e-06	CTC	CCT	1	771478		462	K	L	6e-06	AAA	TTA	5	778207		466	R	V	2e-06	AGA	GTA	1	627381		467	D	D	0.00395	GAT	GAC	3091	782494
461	L	L	1e-06	CTC	TTA	1	771478		462	K	A	1e-06	AAA	GCA	1	778207		466	R	G	2e-06	AGA	GGG	1	627381		467	D	Y	0.00097	GAT	TAT	759	782494
461	L	N	1e-06	CTC	AAC	1	771478		462	K	DEL	4e-06	AAA	---	3	778207		466	R	S	2e-06	AGA	TCT	1	627381		467	D	N	0.000488	GAT	AAT	382	782494
461	L	DEL	1e-06	CTC	---	1	771478		463	P	P	0.016825	CCT	CCC	13095	778294		466	R	A	2e-06	AGA	GCA	1	627381		467	D	E	0.000519	GAT	GAA	406	782494
462	K	R	0.004535	AAA	AGA	3499	771551		463	P	P	0.002634	CCT	CCG	2050	778294		467	D	D	0.001268	GAT	GAC	796	627516		467	D	G	9.5e-05	GAT	GGT	74	782494
462	K	E	0.004517	AAA	GAA	3485	771551		463	P	H	0.001548	CCT	CAT	1205	778294		467	D	N	0.000512	GAT	AAT	321	627516		467	D	V	0.000249	GAT	GTT	195	782494
462	K	K	0.001874	AAA	AAG	1446	771551		463	P	S	0.00178	CCT	TCT	1385	778294		467	D	E	0.000534	GAT	GAA	335	627516		467	D	A	1.3e-05	GAT	GCT	10	782494
462	K	N	0.001879	AAA	AAT	1450	771551		463	P	P	0.001381	CCT	CCA	1075	778294		467	D	G	0.000185	GAT	GGT	116	627516		467	D	H	0.000138	GAT	CAT	108	782494
462	K	Q	0.000314	AAA	CAA	242	771551		463	P	T	0.00041	CCT	ACT	319	778294		467	D	V	0.000422	GAT	GTT	265	627516		467	D	Q	6e-06	GAT	CAA	5	782494
462	K	I	0.000548	AAA	ATA	423	771551		463	P	A	0.000538	CCT	GCT	419	778294		467	D	Y	0.000247	GAT	TAT	155	627516		467	D	F	1.3e-05	GAT	TTT	10	782494
462	K	T	0.000161	AAA	ACA	124	771551		463	P	R	0.000731	CCT	CGT	569	778294		467	D	H	0.00018	GAT	CAT	113	627516		467	D	T	1e-06	GAT	ACC	1	782494
462	K	N	0.000192	AAA	AAC	148	771551		463	P	L	4.8e-05	CCT	CTT	37	778294		467	D	L	3e-06	GAT	CTT	2	627516		467	D	H	3e-06	GAT	CAC	2	782494
462	K	*	0.000128	AAA	TAA	99	771551		463	P	Q	4e-06	CCT	CAA	3	778294		467	D	F	1.4e-05	GAT	TTT	9	627516		467	D	E	6e-06	GAT	GAG	5	782494
462	K	I	1.2e-05	AAA	ATT	9	771551		463	P	G	1.9e-05	CCT	GGT	15	778294		467	D	V	8e-06	GAT	GTA	5	627516		467	D	*	1.2e-05	GAT	TAA	9	782494
462	K	Y	1e-05	AAA	TAT	8	771551		463	P	N	9e-06	CCT	AAT	7	778294		467	D	R	2e-06	GAT	AGA	1	627516		467	D	V	6e-06	GAT	GTA	5	782494
462	K	L	3e-06	AAA	CTC	2	771551		463	P	D	1.3e-05	CCT	GAT	10	778294		467	D	Q	1.3e-05	GAT	CAA	8	627516		467	D	S	3e-06	GAT	AGT	2	782494
462	K	F	6e-06	AAA	TTT	5	771551		463	P	A	4e-06	CCT	GCC	3	778294		467	D	L	2e-06	GAT	CTA	1	627516		467	D	*	1e-06	GAT	TAG	1	782494
462	K	*	3e-06	AAA	TAG	2	771551		463	P	R	8e-06	CCT	CGC	6	778294		467	D	K	6e-06	GAT	AAA	4	627516		467	D	N	1e-06	GAT	AAC	1	782494
462	K	R	1e-06	AAA	CGA	1	771551		463	P	S	1.2e-05	CCT	AGT	9	778294		467	D	*	8e-06	GAT	TAA	5	627516		467	D	K	3e-06	GAT	AAA	2	782494
462	K	L	1e-06	AAA	CTA	1	771551		463	P	K	5e-06	CCT	AAA	4	778294		467	D	S	2e-06	GAT	TCT	1	627516		467	D	K	1e-06	GAT	AAG	1	782494
462	K	L	4e-06	AAA	TTA	3	771551		463	P	T	3e-06	CCT	ACA	2	778294		467	D	S	3e-06	GAT	AGT	2	627516		467	D	L	4e-06	GAT	CTT	3	782494
462	K	G	3e-06	AAA	GGA	2	771551		463	P	T	1e-06	CCT	ACG	1	778294		467	D	I	6e-06	GAT	ATT	4	627516		467	D	I	1e-06	GAT	ATT	1	782494
462	K	V	1e-06	AAA	GTA	1	771551		463	P	H	4e-06	CCT	CAC	3	778294		467	D	E	3e-06	GAT	GAG	2	627516		468	I	I	0.025329	ATT	ATC	19822	782593
462	K	DEL	1e-06	AAA	---	1	771551		463	P	R	1.5e-05	CCT	AGG	12	778294		467	D	*	3e-06	GAT	TAG	2	627516		468	I	M	0.003893	ATT	ATG	3047	782593
463	P	P	0.013114	CCT	CCC	10119	771629		463	P	T	1e-06	CCT	ACC	1	778294		467	D	Y	2e-06	GAT	TAC	1	627516		468	I	I	0.007221	ATT	ATA	5651	782593
463	P	P	0.001703	CCT	CCA	1314	771629		463	P	S	1e-06	CCT	TCC	1	778294		467	D	V	2e-06	GAT	GTC	1	627516		468	I	V	0.005164	ATT	GTT	4041	782593
463	P	S	0.000863	CCT	TCT	666	771629		463	P	G	1e-06	CCT	GGA	1	778294		467	D	A	2e-06	GAT	GCT	1	627516		468	I	T	0.008129	ATT	ACT	6362	782593
463	P	A	0.001047	CCT	GCT	808	771629		463	P	V	1e-06	CCT	GTT	1	778294		467	D	I	2e-06	GAT	ATA	1	627516		468	I	N	0.001232	ATT	AAT	964	782593
463	P	P	0.000657	CCT	CCG	507	771629		463	P	R	1e-06	CCT	CGA	1	778294		468	I	N	0.006679	ATT	AAT	4192	627664		468	I	F	0.000675	ATT	TTT	528	782593
463	P	T	0.000447	CCT	ACT	345	771629		463	P	L	1e-06	CCT	CTC	1	778294		468	I	T	0.005395	ATT	ACT	3386	627664		468	I	A	0.000242	ATT	GCT	189	782593
463	P	R	0.000779	CCT	CGT	601	771629		463	P	S	1e-06	CCT	AGC	1	778294		468	I	V	0.001311	ATT	GTT	823	627664		468	I	S	3e-06	ATT	TCT	2	782593
463	P	H	0.000224	CCT	CAT	173	771629		463	P	C	3e-06	CCT	TGT	2	778294		468	I	I	0.005302	ATT	ATC	3328	627664		468	I	K	5e-06	ATT	AAA	4	782593
463	P	C	5e-06	CCT	TGT	4	771629		463	P	R	3e-06	CCT	CGG	2	778294		468	I	I	0.002704	ATT	ATA	1697	627664		468	I	L	9e-06	ATT	CTT	7	782593
463	P	S	1e-05	CCT	AGT	8	771629		463	P	DEL	1e-06	CCT	---	1	778294		468	I	F	0.001318	ATT	TTT	827	627664		468	I	S	3.5e-05	ATT	AGT	27	782593
463	P	T	4e-06	CCT	ACC	3	771629		464	F	Y	0.008477	TTT	TAT	6598	778342		468	I	S	0.000115	ATT	AGT	72	627664		468	I	N	1.2e-05	ATT	AAC	9	782593
463	P	R	1e-06	CCT	CGA	1	771629		464	F	S	0.005967	TTT	TCT	4644	778342		468	I	K	1e-05	ATT	AAA	6	627664		468	I	F	5e-06	ATT	TTC	4	782593
463	P	Y	3e-06	CCT	TAT	2	771629		464	F	L	0.003119	TTT	TTA	2428	778342		468	I	D	2e-06	ATT	GAT	1	627664		468	I	L	3e-06	ATT	TTG	2	782593
463	P	K	3e-06	CCT	AAA	2	771629		464	F	L	0.002923	TTT	CTT	2275	778342		468	I	F	5e-06	ATT	TTC	3	627664		468	I	Y	1e-06	ATT	TAT	1	782593
463	P	G	2.5e-05	CCT	GGT	19	771629		464	F	F	0.00393	TTT	TTC	3059	778342		468	I	Y	5e-06	ATT	TAT	3	627664		468	I	T	4e-06	ATT	ACC	3	782593
463	P	S	1e-06	CCT	TCC	1	771629		464	F	I	0.000298	TTT	ATT	232	778342		468	I	M	2.7e-05	ATT	ATG	17	627664		468	I	V	1e-06	ATT	GTG	1	782593
463	P	L	5.6e-05	CCT	CTT	43	771629		464	F	C	0.000253	TTT	TGT	197	778342		468	I	T	2e-06	ATT	ACG	1	627664		468	I	V	1e-06	ATT	GTA	1	782593
463	P	N	9e-06	CCT	AAT	7	771629		464	F	V	9.1e-05	TTT	GTT	71	778342		468	I	L	1.6e-05	ATT	CTT	10	627664		468	I	V	1e-06	ATT	GTC	1	782593
463	P	T	3e-06	CCT	ACA	2	771629		464	F	K	3e-06	TTT	AAA	2	778342		468	I	K	2e-06	ATT	AAG	1	627664		469	S	S	0.024448	TCA	TCG	19135	782671
463	P	R	5e-06	CCT	AGG	4	771629		464	F	L	4.1e-05	TTT	TTG	32	778342		468	I	N	2e-06	ATT	AAC	1	627664		469	S	S	0.005003	TCA	TCT	3916	782671
463	P	A	1e-06	CCT	GCA	1	771629		464	F	V	3e-06	TTT	GTA	2	778342		468	I	L	5e-06	ATT	TTA	3	627664		469	S	P	0.000972	TCA	CCA	761	782671
463	P	R	9e-06	CCT	CGC	7	771629		464	F	P	5e-06	TTT	CCT	4	778342		468	I	T	2e-06	ATT	ACC	1	627664		469	S	T	0.002621	TCA	ACA	2051	782671
463	P	D	9e-06	CCT	GAT	7	771629		464	F	H	1e-06	TTT	CAT	1	778342		468	I	A	2e-06	ATT	GCT	1	627664		469	S	L	0.000859	TCA	TTA	672	782671
463	P	V	1e-06	CCT	GTT	1	771629		464	F	*	4e-06	TTT	TAA	3	778342		468	I	L	2e-06	ATT	TTG	1	627664		469	S	A	0.001186	TCA	GCA	928	782671
463	P	F	5e-06	CCT	TTT	4	771629		464	F	I	1e-06	TTT	ATC	1	778342		468	I	L	2e-06	ATT	CTG	1	627664		469	S	S	0.000809	TCA	TCC	633	782671
463	P	I	1e-06	CCT	ATT	1	771629		464	F	I	8e-06	TTT	ATA	6	778342		468	I	S	2e-06	ATT	TCT	1	627664		469	S	*	0.000138	TCA	TAA	108	782671
463	P	H	8e-06	CCT	CAC	6	771629		464	F	L	1e-06	TTT	CTG	1	778342		469	S	T	0.009405	TCA	ACA	5904	627774		469	S	*	9.7e-05	TCA	TGA	76	782671
463	P	D	1e-06	CCT	GAC	1	771629		464	F	S	1e-06	TTT	TCC	1	778342		469	S	S	0.010502	TCA	TCG	6593	627774		469	S	C	4e-06	TCA	TGT	3	782671
463	P	Q	1e-06	CCT	CAG	1	771629		464	F	T	1e-06	TTT	ACT	1	778342		469	S	S	0.004035	TCA	TCT	2533	627774		469	S	A	3e-06	TCA	GCG	2	782671
463	P	A	3e-06	CCT	GCC	2	771629		464	F	L	1e-06	TTT	CTA	1	778342		469	S	L	0.000782	TCA	TTA	491	627774		469	S	*	3e-06	TCA	TAG	2	782671
463	P	E	1e-06	CCT	GAA	1	771629		464	F	DEL	3e-06	TTT	---	2	778342		469	S	P	0.000301	TCA	CCA	189	627774		469	S	Y	1e-06	TCA	TAT	1	782671
463	P	DEL	1e-06	CCT	---	1	771629		465	E	G	0.003055	GAG	GGG	2378	778405		469	S	*	0.000409	TCA	TAA	257	627774		469	S	T	1e-06	TCA	ACT	1	782671
464	F	F	0.013734	TTT	TTC	10598	771684		465	E	E	0.000904	GAG	GAA	704	778405		469	S	S	0.000186	TCA	TCC	117	627774		469	S	T	5e-06	TCA	ACG	4	782671
464	F	Y	0.013594	TTT	TAT	10490	771684		465	E	V	0.000996	GAG	GTG	775	778405		469	S	A	8.1e-05	TCA	GCA	51	627774		469	S	F	5e-06	TCA	TTT	4	782671
464	F	I	0.001134	TTT	ATT	875	771684		465	E	D	0.00087	GAG	GAT	677	778405		469	S	*	0.000124	TCA	TGA	78	627774		469	S	L	5e-06	TCA	TTG	4	782671
464	F	L	0.002207	TTT	TTA	1703	771684		465	E	A	0.000253	GAG	GCG	197	778405		469	S	F	5e-06	TCA	TTT	3	627774		469	S	E	1e-06	TCA	GAA	1	782671
464	F	S	0.001507	TTT	TCT	1163	771684		465	E	K	0.000204	GAG	AAG	159	778405		469	S	K	6e-06	TCA	AAA	4	627774		469	S	P	3e-06	TCA	CCT	2	782671
464	F	L	0.000862	TTT	CTT	665	771684		465	E	*	0.000155	GAG	TAG	121	778405		469	S	*	2e-06	TCA	TAG	1	627774		469	S	Y	1e-06	TCA	TAC	1	782671
464	F	C	0.000184	TTT	TGT	142	771684		465	E	Y	1.7e-05	GAG	TAT	13	778405		469	S	I	3e-06	TCA	ATT	2	627774		469	S	K	1e-06	TCA	AAA	1	782671
464	F	L	0.000168	TTT	TTG	130	771684		465	E	L	9e-06	GAG	TTG	7	778405		469	S	T	2e-06	TCA	ACG	1	627774		469	S	R	1e-06	TCA	AGA	1	782671
464	F	V	7.9e-05	TTT	GTT	61	771684		465	E	V	9e-06	GAG	GTT	7	778405		469	S	C	1e-05	TCA	TGT	6	627774		469	S	DEL	3e-06	TCA	---	2	782671
464	F	P	3e-06	TTT	CCT	2	771684		465	E	D	0.00011	GAG	GAC	86	778405		469	S	L	5e-06	TCA	TTG	3	627774		470	T	T	0.016081	ACT	ACC	12587	782736
464	F	V	3e-06	TTT	GTA	2	771684		465	E	Q	0.000152	GAG	CAG	118	778405		469	S	E	3e-06	TCA	GAA	2	627774		470	T	T	0.016258	ACT	ACA	12726	782736
464	F	Y	4e-06	TTT	TAC	3	771684		465	E	G	3e-06	GAG	GGT	2	778405		469	S	W	5e-06	TCA	TGG	3	627774		470	T	I	0.002255	ACT	ATT	1765	782736
464	F	C	3e-06	TTT	TGC	2	771684		465	E	I	1e-06	GAG	ATT	1	778405		469	S	V	2e-06	TCA	GTG	1	627774		470	T	S	0.0021	ACT	TCT	1644	782736
464	F	I	5e-06	TTT	ATA	4	771684		465	E	L	1e-06	GAG	CTA	1	778405		469	S	P	2e-06	TCA	CCT	1	627774		470	T	A	0.001117	ACT	GCT	874	782736
464	F	N	9e-06	TTT	AAT	7	771684		465	E	F	6e-06	GAG	TTT	5	778405		469	S	Y	2e-06	TCA	TAC	1	627774		470	T	A	0.000415	ACT	GCC	325	782736
464	F	G	1e-06	TTT	GGT	1	771684		465	E	Y	3e-06	GAG	TAC	2	778405		469	S	G	2e-06	TCA	GGA	1	627774		470	T	N	0.001393	ACT	AAT	1090	782736
464	F	*	4e-06	TTT	TAG	3	771684		465	E	H	1e-06	GAG	CAC	1	778405		469	S	T	2e-06	TCA	ACT	1	627774		470	T	P	0.000717	ACT	CCT	561	782736
464	F	T	1e-06	TTT	ACA	1	771684		465	E	P	5e-06	GAG	CCG	4	778405		469	S	T	2e-06	TCA	ACC	1	627774		470	T	T	0.000262	ACT	ACG	205	782736
464	F	*	1e-06	TTT	TAA	1	771684		465	E	V	1e-06	GAG	GTC	1	778405		470	T	T	0.006834	ACT	ACA	4291	627915		470	T	K	1.1e-05	ACT	AAA	9	782736
464	F	T	1e-06	TTT	ACT	1	771684		465	E	G	1e-06	GAG	GGC	1	778405		470	T	N	0.001401	ACT	AAT	880	627915		470	T	S	0.000137	ACT	AGT	107	782736
464	F	L	1e-06	TTT	CTA	1	771684		465	E	Q	1e-06	GAG	CAA	1	778405		470	T	I	0.001476	ACT	ATT	927	627915		470	T	V	6e-06	ACT	GTT	5	782736
464	F	L	1e-06	TTT	CTG	1	771684		465	E	S	1e-06	GAG	AGT	1	778405		470	T	A	0.004496	ACT	GCT	2823	627915		470	T	Y	4e-06	ACT	TAT	3	782736
464	F	DEL	6e-06	TTT	---	5	771684		465	E	W	1e-06	GAG	TGG	1	778405		470	T	T	0.007382	ACT	ACC	4635	627915		470	T	S	1e-06	ACT	TCG	1	782736
465	E	E	0.010754	GAG	GAA	8299	771734		465	E	L	3e-06	GAG	CTG	2	778405		470	T	S	0.005139	ACT	TCT	3227	627915		470	T	H	5e-06	ACT	CAT	4	782736
465	E	V	0.000814	GAG	GTG	628	771734		465	E	DEL	3e-06	GAG	---	2	778405		470	T	S	0.000744	ACT	AGT	467	627915		470	T	S	5e-06	ACT	AGC	4	782736
465	E	K	0.000626	GAG	AAG	483	771734		466	R	I	0.001803	AGA	ATA	1404	778488		470	T	T	0.000489	ACT	ACG	307	627915		470	T	K	1e-06	ACT	AAG	1	782736
465	E	G	0.000796	GAG	GGG	614	771734		466	R	K	0.002954	AGA	AAA	2300	778488		470	T	A	7.5e-05	ACT	GCA	47	627915		470	T	I	5e-06	ACT	ATC	4	782736
465	E	D	0.000373	GAG	GAT	288	771734		466	R	R	0.006466	AGA	AGG	5034	778488		470	T	I	6.1e-05	ACT	ATA	38	627915		470	T	N	3e-06	ACT	AAC	2	782736
465	E	*	0.000171	GAG	TAG	132	771734		466	R	G	0.001174	AGA	GGA	914	778488		470	T	P	0.000397	ACT	CCT	249	627915		470	T	C	5e-06	ACT	TGT	4	782736
465	E	A	1.3e-05	GAG	GCG	10	771734		466	R	S	0.00042	AGA	AGC	327	778488		470	T	R	2e-06	ACT	AGA	1	627915		470	T	V	3e-06	ACT	GTC	2	782736
465	E	Q	0.0001	GAG	CAG	77	771734		466	R	S	0.002859	AGA	AGT	2226	778488		470	T	N	6e-06	ACT	AAC	4	627915		470	T	R	4e-06	ACT	AGA	3	782736
465	E	D	0.000109	GAG	GAC	84	771734		466	R	R	0.000279	AGA	CGA	217	778488		470	T	H	6e-06	ACT	CAT	4	627915		470	T	*	1e-06	ACT	TGA	1	782736
465	E	*	1e-06	GAG	TAA	1	771734		466	R	*	0.000465	AGA	TGA	362	778488		470	T	S	3e-06	ACT	TCA	2	627915		470	T	S	4e-06	ACT	TCC	3	782736
465	E	F	5e-06	GAG	TTT	4	771734		466	R	M	4e-06	AGA	ATG	3	778488		470	T	P	5e-06	ACT	CCC	3	627915		470	T	R	1e-06	ACT	AGG	1	782736
465	E	H	1e-06	GAG	CAC	1	771734		466	R	T	0.000126	AGA	ACA	98	778488		470	T	K	1.1e-05	ACT	AAA	7	627915		470	T	F	5e-06	ACT	TTT	4	782736
465	E	Y	9e-06	GAG	TAT	7	771734		466	R	C	3.2e-05	AGA	TGT	25	778488		470	T	V	5e-06	ACT	GTT	3	627915		470	T	D	1e-06	ACT	GAC	1	782736
465	E	V	1e-06	GAG	GTC	1	771734		466	R	G	1e-06	AGA	GGT	1	778488		470	T	K	5e-06	ACT	AAG	3	627915		470	T	P	5e-06	ACT	CCC	4	782736
465	E	Y	3e-06	GAG	TAC	2	771734		466	R	R	1e-06	AGA	CGT	1	778488		470	T	P	2e-06	ACT	CCA	1	627915		470	T	P	1e-06	ACT	CCG	1	782736
465	E	H	5e-06	GAG	CAT	4	771734		466	R	C	1e-06	AGA	TGC	1	778488		470	T	Y	6e-06	ACT	TAT	4	627915		470	T	I	3e-06	ACT	ATA	2	782736
465	E	Q	1e-06	GAG	CAA	1	771734		466	R	E	6e-06	AGA	GAG	5	778488		470	T	C	6e-06	ACT	TGT	4	627915		470	T	A	1e-06	ACT	GCG	1	782736
465	E	V	1e-06	GAG	GTA	1	771734		466	R	I	1e-05	AGA	ATT	8	778488		470	T	L	3e-06	ACT	CTT	2	627915		470	T	A	3e-06	ACT	GCA	2	782736
465	E	G	1e-06	GAG	GGT	1	771734		466	R	L	1.9e-05	AGA	TTA	15	778488		470	T	F	5e-06	ACT	TTT	3	627915		470	T	S	1e-06	ACT	TCA	1	782736
465	E	K	1e-06	GAG	AAA	1	771734		466	R	*	4e-06	AGA	TAA	3	778488		470	T	P	2e-06	ACT	CCG	1	627915		470	T	M	1e-06	ACT	ATG	1	782736
465	E	M	1e-06	GAG	ATG	1	771734		466	R	S	8e-06	AGA	TCA	6	778488		470	T	D	3e-06	ACT	GAT	2	627915		470	T	P	1e-06	ACT	CCA	1	782736
465	E	V	5e-06	GAG	GTT	4	771734		466	R	T	6e-06	AGA	ACT	5	778488		470	T	A	2e-06	ACT	GCG	1	627915		470	T	DEL	3e-06	ACT	---	2	782736
465	E	S	1e-06	GAG	AGT	1	771734		466	R	L	3e-06	AGA	CTT	2	778488		470	T	R	2e-06	ACT	AGG	1	627915		471	E	Q	0.001975	GAA	CAA	1546	782785
465	E	DEL	6e-06	GAG	---	5	771734		466	R	F	1.2e-05	AGA	TTT	9	778488		470	T	S	2e-06	ACT	TCC	1	627915		471	E	G	0.007017	GAA	GGA	5493	782785
466	R	S	0.003225	AGA	AGT	2489	771798		466	R	T	1e-06	AGA	ACC	1	778488		470	T	I	2e-06	ACT	ATC	1	627915		471	E	E	0.005556	GAA	GAG	4349	782785
466	R	I	0.001561	AGA	ATA	1205	771798		466	R	N	3e-06	AGA	AAT	2	778488		470	T	S	2e-06	ACT	TCG	1	627915		471	E	V	0.001361	GAA	GTA	1065	782785
466	R	R	0.003842	AGA	AGG	2965	771798		466	R	V	4e-06	AGA	GTA	3	778488		471	E	D	0.021624	GAA	GAT	13581	628038		471	E	D	0.003703	GAA	GAT	2899	782785
466	R	G	0.000469	AGA	GGA	362	771798		466	R	Q	1e-06	AGA	CAA	1	778488		471	E	*	0.000936	GAA	TAA	588	628038		471	E	D	0.00056	GAA	GAC	438	782785
466	R	K	0.000312	AGA	AAA	241	771798		466	R	W	4e-06	AGA	TGG	3	778488		471	E	Q	0.000939	GAA	CAA	590	628038		471	E	K	0.000109	GAA	AAA	85	782785
466	R	R	0.000402	AGA	CGA	310	771798		466	R	S	3e-06	AGA	TCT	2	778488		471	E	E	0.001134	GAA	GAG	712	628038		471	E	*	0.000133	GAA	TAA	104	782785
466	R	*	0.000402	AGA	TGA	310	771798		466	R	G	4e-06	AGA	GGG	3	778488		471	E	V	0.000912	GAA	GTA	573	628038		471	E	L	4e-06	GAA	TTA	3	782785
466	R	T	0.000109	AGA	ACA	84	771798		466	R	DEL	3e-06	AGA	---	2	778488		471	E	G	0.002454	GAA	GGA	1541	628038		471	E	H	4e-06	GAA	CAT	3	782785
466	R	E	4e-06	AGA	GAG	3	771798		467	D	G	0.001537	GAT	GGT	1197	778582		471	E	K	0.000516	GAA	AAA	324	628038		471	E	Y	4e-06	GAA	TAT	3	782785
466	R	N	1e-06	AGA	AAT	1	771798		467	D	V	0.00092	GAT	GTT	716	778582		471	E	D	0.000191	GAA	GAC	120	628038		471	E	A	2.3e-05	GAA	GCA	18	782785
466	R	C	1e-05	AGA	TGT	8	771798		467	D	D	0.001485	GAT	GAC	1156	778582		471	E	I	3e-06	GAA	ATA	2	628038		471	E	V	1e-06	GAA	GTG	1	782785
466	R	S	3e-06	AGA	TCA	2	771798		467	D	Y	0.000565	GAT	TAT	440	778582		471	E	T	3e-06	GAA	ACT	2	628038		471	E	F	5e-06	GAA	TTT	4	782785
466	R	T	4e-06	AGA	ACT	3	771798		467	D	N	0.00036	GAT	AAT	280	778582		471	E	A	3.3e-05	GAA	GCA	21	628038		471	E	G	1e-06	GAA	GGT	1	782785
466	R	L	9e-06	AGA	TTA	7	771798		467	D	E	0.000488	GAT	GAA	380	778582		471	E	L	3e-06	GAA	CTA	2	628038		471	E	V	6e-06	GAA	GTT	5	782785
466	R	F	5e-06	AGA	TTT	4	771798		467	D	H	0.000154	GAT	CAT	120	778582		471	E	Y	8e-06	GAA	TAT	5	628038		471	E	*	1e-06	GAA	TGA	1	782785
466	R	I	1e-06	AGA	ATT	1	771798		467	D	F	1.8e-05	GAT	TTT	14	778582		471	E	V	5e-06	GAA	GTT	3	628038		471	E	R	1e-06	GAA	CGA	1	782785
466	R	S	5e-06	AGA	AGC	4	771798		467	D	G	1e-06	GAT	GGA	1	778582		471	E	H	8e-06	GAA	CAT	5	628038		471	E	S	1e-06	GAA	TCA	1	782785
466	R	R	1e-06	AGA	CGC	1	771798		467	D	R	4e-06	GAT	AGA	3	778582		471	E	L	3e-06	GAA	TTA	2	628038		471	E	G	1e-06	GAA	GGG	1	782785
466	R	L	1e-06	AGA	CTT	1	771798		467	D	Q	5e-06	GAT	CAA	4	778582		471	E	F	5e-06	GAA	TTT	3	628038		472	I	I	0.007178	ATC	ATA	5619	782822
466	R	G	8e-06	AGA	GGG	6	771798		467	D	L	4e-06	GAT	CTT	3	778582		471	E	R	2e-06	GAA	AGA	1	628038		472	I	F	0.000953	ATC	TTC	746	782822
466	R	K	1e-06	AGA	AAG	1	771798		467	D	E	4e-06	GAT	GAG	3	778582		471	E	N	5e-06	GAA	AAT	3	628038		472	I	I	0.001765	ATC	ATT	1382	782822
466	R	*	1e-06	AGA	TAA	1	771798		467	D	A	6e-06	GAT	GCT	5	778582		471	E	T	5e-06	GAA	ACA	3	628038		472	I	V	0.001708	ATC	GTC	1337	782822
466	R	DEL	5e-06	AGA	---	4	771798		467	D	V	8e-06	GAT	GTA	6	778582		471	E	S	5e-06	GAA	TCA	3	628038		472	I	T	0.000673	ATC	ACC	527	782822
467	D	D	0.009627	GAT	GAC	7431	771859		467	D	G	4e-06	GAT	GGC	3	778582		471	E	A	2e-06	GAA	GCT	1	628038		472	I	N	0.000503	ATC	AAC	394	782822
467	D	V	0.001411	GAT	GTT	1089	771859		467	D	T	1e-06	GAT	ACA	1	778582		471	E	*	2e-06	GAA	TGA	1	628038		472	I	M	7.3e-05	ATC	ATG	57	782822
467	D	E	0.000705	GAT	GAA	544	771859		467	D	L	4e-06	GAT	CTA	3	778582		472	I	I	0.042596	ATC	ATT	26756	628140		472	I	K	9e-06	ATC	AAA	7	782822
467	D	Y	0.000383	GAT	TAT	296	771859		467	D	*	1e-06	GAT	TAA	1	778582		472	I	I	0.002049	ATC	ATA	1287	628140		472	I	L	5e-06	ATC	TTA	4	782822
467	D	G	4e-06	GAT	GGC	3	771859		467	D	S	4e-06	GAT	AGT	3	778582		472	I	F	0.001086	ATC	TTC	682	628140		472	I	N	4e-06	ATC	AAT	3	782822
467	D	N	0.000104	GAT	AAT	80	771859		467	D	L	3e-06	GAT	TTG	2	778582		472	I	V	0.00134	ATC	GTC	842	628140		472	I	L	2.6e-05	ATC	CTC	20	782822
467	D	G	0.000101	GAT	GGT	78	771859		467	D	I	9e-06	GAT	ATT	7	778582		472	I	N	0.001245	ATC	AAC	782	628140		472	I	T	1e-06	ATC	ACA	1	782822
467	D	V	1.2e-05	GAT	GTA	9	771859		467	D	K	1e-06	GAT	AAG	1	778582		472	I	T	0.000486	ATC	ACC	305	628140		472	I	L	4e-06	ATC	TTG	3	782822
467	D	H	0.000139	GAT	CAT	107	771859		467	D	*	3e-06	GAT	TAG	2	778582		472	I	M	0.000186	ATC	ATG	117	628140		472	I	*	1e-06	ATC	TAA	1	782822
467	D	Q	6e-06	GAT	CAA	5	771859		467	D	K	1e-06	GAT	AAA	1	778582		472	I	S	3.2e-05	ATC	AGC	20	628140		472	I	Y	1e-06	ATC	TAC	1	782822
467	D	K	3e-06	GAT	AAA	2	771859		467	D	DEL	5e-06	GAT	---	4	778582		472	I	L	5.7e-05	ATC	CTC	36	628140		472	I	V	1e-06	ATC	GTA	1	782822
467	D	R	3e-06	GAT	AGA	2	771859		468	I	I	0.014519	ATT	ATA	11305	778649		472	I	F	2.5e-05	ATC	TTT	16	628140		472	I	F	6e-06	ATC	TTT	5	782822
467	D	*	8e-06	GAT	TAA	6	771859		468	I	T	0.003139	ATT	ACT	2444	778649		472	I	K	3e-06	ATC	AAG	2	628140		472	I	V	1e-06	ATC	GTT	1	782822
467	D	F	1.6e-05	GAT	TTT	12	771859		468	I	I	0.002928	ATT	ATC	2280	778649		472	I	Y	3e-06	ATC	TAC	2	628140		472	I	S	3e-06	ATC	AGC	2	782822
467	D	Y	4e-06	GAT	TAC	3	771859		468	I	N	0.003301	ATT	AAT	2570	778649		472	I	E	3e-06	ATC	GAA	2	628140		472	I	T	1e-06	ATC	ACT	1	782822
467	D	E	1.6e-05	GAT	GAG	12	771859		468	I	M	0.001122	ATT	ATG	874	778649		472	I	L	3e-06	ATC	TTA	2	628140		472	I	A	1e-06	ATC	GCC	1	782822
467	D	A	6e-06	GAT	GCT	5	771859		468	I	N	0.00057	ATT	AAC	444	778649		472	I	K	1.1e-05	ATC	AAA	7	628140		473	Y	F	0.002132	TAT	TTT	1669	782848
467	D	I	4e-06	GAT	ATT	3	771859		468	I	V	0.002105	ATT	GTT	1639	778649		472	I	L	8e-06	ATC	TTG	5	628140		473	Y	H	0.001479	TAT	CAT	1158	782848
467	D	P	1e-06	GAT	CCC	1	771859		468	I	F	0.001094	ATT	TTT	852	778649		472	I	S	6e-06	ATC	AGT	4	628140		473	Y	*	0.002693	TAT	TAA	2108	782848
467	D	*	4e-06	GAT	TAG	3	771859		468	I	S	0.00019	ATT	AGT	148	778649		472	I	N	6e-06	ATC	AAT	4	628140		473	Y	Y	0.001399	TAT	TAC	1095	782848
467	D	Q	1e-06	GAT	CAG	1	771859		468	I	L	3e-06	ATT	TTG	2	778649		472	I	A	3e-06	ATC	GCC	2	628140		473	Y	N	0.000235	TAT	AAT	184	782848
467	D	S	1e-06	GAT	AGT	1	771859		468	I	L	1.7e-05	ATT	CTT	13	778649		472	I	T	6e-06	ATC	ACT	4	628140		473	Y	C	8.6e-05	TAT	TGT	67	782848
467	D	V	6e-06	GAT	GTC	5	771859		468	I	L	1.4e-05	ATT	TTA	11	778649		472	I	V	5e-06	ATC	GTT	3	628140		473	Y	K	1e-05	TAT	AAA	8	782848
467	D	H	1e-06	GAT	CAC	1	771859		468	I	D	6e-06	ATT	GAT	5	778649		472	I	P	3e-06	ATC	CCC	2	628140		473	Y	S	1.7e-05	TAT	TCT	13	782848
467	D	S	1e-06	GAT	TCC	1	771859		468	I	R	1e-06	ATT	AGG	1	778649		472	I	L	2e-06	ATC	CTG	1	628140		473	Y	*	3e-06	TAT	TAG	2	782848
467	D	DEL	8e-06	GAT	---	6	771859		468	I	K	1.5e-05	ATT	AAA	12	778649		472	I	L	3e-06	ATC	CTT	2	628140		473	Y	D	9e-06	TAT	GAT	7	782848
468	I	V	0.007895	ATT	GTT	6094	771910		468	I	K	3e-06	ATT	AAG	2	778649		473	Y	Y	0.004646	TAT	TAC	2919	628221		473	Y	H	1e-06	TAT	CAC	1	782848
468	I	N	0.010645	ATT	AAT	8217	771910		468	I	F	5e-06	ATT	TTC	4	778649		473	Y	F	0.002168	TAT	TTT	1362	628221		473	Y	L	3e-06	TAT	TTA	2	782848
468	I	T	0.008605	ATT	ACT	6642	771910		468	I	C	3e-06	ATT	TGT	2	778649		473	Y	H	0.003365	TAT	CAT	2114	628221		474	Q	L	0.001461	CAG	CTG	1144	782868
468	I	I	0.006961	ATT	ATA	5373	771910		468	I	V	1e-06	ATT	GTC	1	778649		473	Y	*	0.000503	TAT	TAA	316	628221		474	Q	R	0.002318	CAG	CGG	1815	782868
468	I	G	0.000569	ATT	GGT	439	771910		468	I	S	1e-06	ATT	AGC	1	778649		473	Y	C	0.000199	TAT	TGT	125	628221		474	Q	E	0.000846	CAG	GAG	662	782868
468	I	S	0.001562	ATT	AGT	1206	771910		468	I	Y	1e-06	ATT	TAT	1	778649		473	Y	N	0.000345	TAT	AAT	217	628221		474	Q	H	0.000901	CAG	CAT	705	782868
468	I	F	0.001564	ATT	TTT	1207	771910		468	I	H	1e-06	ATT	CAT	1	778649		473	Y	K	2.7e-05	TAT	AAA	17	628221		474	Q	K	0.000415	CAG	AAG	325	782868
468	I	I	0.002437	ATT	ATC	1881	771910		468	I	R	1e-06	ATT	AGA	1	778649		473	Y	I	2e-06	TAT	ATC	1	628221		474	Q	H	0.000238	CAG	CAC	186	782868
468	I	M	2.5e-05	ATT	ATG	19	771910		468	I	DEL	3e-06	ATT	---	2	778649		473	Y	L	2e-06	TAT	CTT	1	628221		474	Q	P	8.6e-05	CAG	CCG	67	782868
468	I	K	8e-06	ATT	AAA	6	771910		469	S	S	0.008294	TCA	TCG	6459	778720		473	Y	S	1.8e-05	TAT	TCT	11	628221		474	Q	Q	4.3e-05	CAG	CAA	34	782868
468	I	D	6e-06	ATT	GAT	5	771910		469	S	T	0.003079	TCA	ACA	2398	778720		473	Y	K	2e-06	TAT	AAG	1	628221		474	Q	*	0.000115	CAG	TAG	90	782868
468	I	L	1.6e-05	ATT	CTT	12	771910		469	S	P	0.00127	TCA	CCA	989	778720		473	Y	C	3e-06	TAT	TGC	2	628221		474	Q	*	3e-06	CAG	TAA	2	782868
468	I	Y	3e-06	ATT	TAT	2	771910		469	S	S	0.005761	TCA	TCT	4486	778720		473	Y	F	2e-06	TAT	TTC	1	628221		474	Q	V	9e-06	CAG	GTG	7	782868
468	I	H	1e-06	ATT	CAT	1	771910		469	S	L	0.000376	TCA	TTG	293	778720		473	Y	*	1.4e-05	TAT	TAG	9	628221		474	Q	N	6e-06	CAG	AAT	5	782868
468	I	N	4e-06	ATT	AAC	3	771910		469	S	L	0.000452	TCA	TTA	352	778720		473	Y	D	1.1e-05	TAT	GAT	7	628221		474	Q	N	5e-06	CAG	AAC	4	782868
468	I	F	1e-06	ATT	TTC	1	771910		469	S	S	0.00018	TCA	TCC	140	778720		473	Y	N	2e-06	TAT	AAC	1	628221		474	Q	D	3e-06	CAG	GAT	2	782868
468	I	S	4e-06	ATT	TCT	3	771910		469	S	*	0.000202	TCA	TAA	157	778720		473	Y	E	2e-06	TAT	GAG	1	628221		474	Q	P	1e-06	CAG	CCC	1	782868
468	I	T	1e-06	ATT	ACC	1	771910		469	S	Y	4e-06	TCA	TAT	3	778720		473	Y	I	2e-06	TAT	ATT	1	628221		474	Q	L	3e-06	CAG	CTT	2	782868
468	I	L	1e-06	ATT	TTG	1	771910		469	S	C	5e-06	TCA	TGT	4	778720		473	Y	V	2e-06	TAT	GTT	1	628221		474	Q	M	1e-06	CAG	ATG	1	782868
468	I	R	1e-06	ATT	AGA	1	771910		469	S	*	0.000137	TCA	TGA	107	778720		474	Q	Q	0.001375	CAG	CAA	864	628357		474	Q	L	5e-06	CAG	CTC	4	782868
468	I	L	4e-06	ATT	TTA	3	771910		469	S	T	4e-06	TCA	ACT	3	778720		474	Q	H	0.000894	CAG	CAT	562	628357		474	Q	T	1e-06	CAG	ACG	1	782868
468	I	V	1e-06	ATT	GTA	1	771910		469	S	A	3.2e-05	TCA	GCA	25	778720		474	Q	E	0.000984	CAG	GAG	618	628357		474	Q	F	4e-06	CAG	TTT	3	782868
468	I	P	1e-06	ATT	CCC	1	771910		469	S	T	6e-06	TCA	ACC	5	778720		474	Q	K	0.00052	CAG	AAG	327	628357		474	Q	W	1e-06	CAG	TGG	1	782868
468	I	T	3e-06	ATT	ACA	2	771910		469	S	I	1e-05	TCA	ATT	8	778720		474	Q	L	0.00042	CAG	CTG	264	628357		474	Q	E	1e-06	CAG	GAA	1	782868
468	I	V	1e-06	ATT	GTC	1	771910		469	S	K	8e-06	TCA	AAA	6	778720		474	Q	R	0.0014	CAG	CGG	880	628357		474	Q	R	1e-06	CAG	AGG	1	782868
468	I	G	1e-06	ATT	GGA	1	771910		469	S	R	1e-06	TCA	CGA	1	778720		474	Q	*	0.000474	CAG	TAG	298	628357		475	A	A	0.005189	GCC	GCT	4062	782868
468	I	DEL	5e-06	ATT	---	4	771910		469	S	G	3e-06	TCA	GGA	2	778720		474	Q	H	0.000234	CAG	CAC	147	628357		475	A	V	0.0031	GCC	GTC	2427	782868
469	S	S	0.009687	TCA	TCG	7478	771959		469	S	F	4e-06	TCA	TTT	3	778720		474	Q	P	9.9e-05	CAG	CCG	62	628357		475	A	A	0.004283	GCC	GCG	3353	782868
469	S	T	0.012315	TCA	ACA	9507	771959		469	S	I	1e-06	TCA	ATA	1	778720		474	Q	N	1.3e-05	CAG	AAT	8	628357		475	A	A	0.002708	GCC	GCA	2120	782868
469	S	S	0.004165	TCA	TCC	3215	771959		469	S	F	3e-06	TCA	TTC	2	778720		474	Q	S	2e-06	CAG	TCA	1	628357		475	A	G	0.000732	GCC	GGC	573	782868
469	S	S	0.003831	TCA	TCT	2957	771959		469	S	P	5e-06	TCA	CCT	4	778720		474	Q	Y	3e-06	CAG	TAT	2	628357		475	A	D	0.000683	GCC	GAC	535	782868
469	S	L	0.000111	TCA	TTA	86	771959		469	S	T	1e-06	TCA	ACG	1	778720		474	Q	K	5e-06	CAG	AAA	3	628357		475	A	S	0.00063	GCC	TCC	493	782868
469	S	*	0.000192	TCA	TAA	148	771959		469	S	*	1e-06	TCA	TAG	1	778720		474	Q	L	2e-06	CAG	CTT	1	628357		475	A	T	0.001081	GCC	ACC	846	782868
469	S	P	0.000109	TCA	CCA	84	771959		469	S	W	1e-06	TCA	TGG	1	778720		474	Q	L	5e-06	CAG	CTC	3	628357		475	A	P	0.000157	GCC	CCC	123	782868
469	S	F	5e-06	TCA	TTT	4	771959		469	S	DEL	1e-06	TCA	---	1	778720		474	Q	N	2e-06	CAG	AAC	1	628357		475	A	T	5e-06	GCC	ACA	4	782868
469	S	*	0.000135	TCA	TGA	104	771959		470	T	S	0.009751	ACT	TCT	7594	778794		474	Q	M	5e-06	CAG	ATG	3	628357		475	A	P	1e-06	GCC	CCT	1	782868
469	S	L	6e-06	TCA	TTG	5	771959		470	T	T	0.012073	ACT	ACA	9402	778794		474	Q	L	3e-06	CAG	TTG	2	628357		475	A	S	2.3e-05	GCC	TCA	18	782868
469	S	T	4e-06	TCA	ACC	3	771959		470	T	T	0.02023	ACT	ACC	15755	778794		474	Q	F	3e-06	CAG	TTT	2	628357		475	A	P	6e-06	GCC	CCG	5	782868
469	S	A	3.5e-05	TCA	GCA	27	771959		470	T	A	0.005461	ACT	GCT	4253	778794		474	Q	P	2e-06	CAG	CCC	1	628357		475	A	G	1e-06	GCC	GGG	1	782868
469	S	K	9e-06	TCA	AAA	7	771959		470	T	S	0.002419	ACT	AGT	1884	778794		474	Q	R	2e-06	CAG	AGG	1	628357		475	A	H	3e-06	GCC	CAC	2	782868
469	S	C	3e-06	TCA	TGT	2	771959		470	T	N	0.001389	ACT	AAT	1082	778794		474	Q	T	2e-06	CAG	ACG	1	628357		475	A	C	1e-06	GCC	TGC	1	782868
469	S	I	3e-06	TCA	ATT	2	771959		470	T	I	0.001212	ACT	ATT	944	778794		474	Q	D	2e-06	CAG	GAC	1	628357		475	A	L	1e-06	GCC	CTC	1	782868
469	S	N	1e-06	TCA	AAT	1	771959		470	T	S	0.00036	ACT	TCC	280	778794		474	Q	G	3e-06	CAG	GGG	2	628357		475	A	S	1e-06	GCC	TCT	1	782868
469	S	*	1e-06	TCA	TAG	1	771959		470	T	A	0.000304	ACT	GCA	237	778794		474	Q	T	2e-06	CAG	ACA	1	628357		475	A	P	5e-06	GCC	CCA	4	782868
469	S	T	3e-06	TCA	ACG	2	771959		470	T	T	0.000538	ACT	ACG	419	778794		474	Q	P	2e-06	CAG	CCA	1	628357		475	A	E	4e-06	GCC	GAG	3	782868
469	S	Y	4e-06	TCA	TAT	3	771959		470	T	P	0.000273	ACT	CCT	213	778794		474	Q	S	2e-06	CAG	TCT	1	628357		475	A	E	5e-06	GCC	GAA	4	782868
469	S	T	5e-06	TCA	ACT	4	771959		470	T	K	3.1e-05	ACT	AAA	24	778794		474	Q	C	2e-06	CAG	TGT	1	628357		475	A	G	3e-06	GCC	GGA	2	782868
469	S	P	3e-06	TCA	CCC	2	771959		470	T	C	9e-06	ACT	TGT	7	778794		475	A	A	0.009184	GCC	GCA	5771	628393		475	A	C	1e-06	GCC	TGT	1	782868
469	S	A	1e-06	TCA	GCG	1	771959		470	T	P	1e-06	ACT	CCG	1	778794		475	A	A	0.003302	GCC	GCG	2075	628393		475	A	F	3e-06	GCC	TTT	2	782868
469	S	R	1e-06	TCA	AGA	1	771959		470	T	H	8e-06	ACT	CAT	6	778794		475	A	V	0.002031	GCC	GTC	1276	628393		475	A	K	3e-06	GCC	AAA	2	782868
469	S	C	3e-06	TCA	TGC	2	771959		470	T	Y	1e-05	ACT	TAT	8	778794		475	A	T	0.002066	GCC	ACC	1298	628393		475	A	V	3e-06	GCC	GTA	2	782868
469	S	I	1e-06	TCA	ATA	1	771959		470	T	*	1e-06	ACT	TGA	1	778794		475	A	S	0.001552	GCC	TCC	975	628393		475	A	S	1e-06	GCC	TCG	1	782868
469	S	E	3e-06	TCA	GAA	2	771959		470	T	P	6e-06	ACT	CCA	5	778794		475	A	A	0.001906	GCC	GCT	1198	628393		475	A	T	1e-06	GCC	ACT	1	782868
469	S	V	1e-06	TCA	GTA	1	771959		470	T	K	3e-06	ACT	AAG	2	778794		475	A	D	0.000341	GCC	GAC	214	628393		475	A	V	1e-06	GCC	GTT	1	782868
469	S	F	3e-06	TCA	TTC	2	771959		470	T	V	1.3e-05	ACT	GTT	10	778794		475	A	P	0.000234	GCC	CCC	147	628393		475	A	I	1e-06	GCC	ATC	1	782868
469	S	P	1e-06	TCA	CCG	1	771959		470	T	N	5e-06	ACT	AAC	4	778794		475	A	G	0.000172	GCC	GGC	108	628393		475	A	D	1e-06	GCC	GAT	1	782868
469	S	DEL	4e-06	TCA	---	3	771959		470	T	A	1e-06	ACT	GCG	1	778794		475	A	Y	3e-06	GCC	TAC	2	628393		475	A	Y	1e-06	GCC	TAC	1	782868
470	T	S	0.001993	ACT	AGT	1539	772030		470	T	S	6e-06	ACT	TCA	5	778794		475	A	Q	2e-06	GCC	CAG	1	628393		476	G	G	0.009874	GGT	GGA	7730	782868
470	T	P	0.0035	ACT	CCT	2702	772030		470	T	P	1.3e-05	ACT	CCC	10	778794		475	A	H	8e-06	GCC	CAC	5	628393		476	G	G	0.003168	GGT	GGC	2480	782868
470	T	T	0.008971	ACT	ACC	6926	772030		470	T	S	4e-06	ACT	AGC	3	778794		475	A	S	2e-06	GCC	AGC	1	628393		476	G	D	0.002258	GGT	GAT	1768	782868
470	T	I	0.000885	ACT	ATT	683	772030		470	T	R	9e-06	ACT	AGA	7	778794		475	A	G	6e-06	GCC	GGG	4	628393		476	G	C	0.000856	GGT	TGT	670	782868
470	T	T	0.005721	ACT	ACA	4417	772030		470	T	I	4e-06	ACT	ATC	3	778794		475	A	E	5e-06	GCC	GAG	3	628393		476	G	A	0.000465	GGT	GCT	364	782868
470	T	S	0.002956	ACT	TCT	2282	772030		470	T	F	3e-06	ACT	TTT	2	778794		475	A	G	6e-06	GCC	GGA	4	628393		476	G	S	0.000591	GGT	AGT	463	782868
470	T	T	0.001338	ACT	ACG	1033	772030		470	T	I	3e-06	ACT	ATA	2	778794		475	A	S	1.9e-05	GCC	TCA	12	628393		476	G	V	0.000156	GGT	GTT	122	782868
470	T	A	0.001877	ACT	GCT	1449	772030		470	T	V	1e-06	ACT	GTA	1	778794		475	A	S	5e-06	GCC	TCG	3	628393		476	G	R	0.000368	GGT	CGT	288	782868
470	T	N	0.000769	ACT	AAT	594	772030		470	T	A	4e-06	ACT	GCC	3	778794		475	A	T	3e-06	GCC	ACG	2	628393		476	G	D	8e-06	GGT	GAC	6	782868
470	T	K	9e-06	ACT	AAA	7	772030		470	T	L	1e-06	ACT	CTC	1	778794		475	A	E	1.6e-05	GCC	GAA	10	628393		476	G	F	1e-05	GGT	TTT	8	782868
470	T	P	4e-06	ACT	CCA	3	772030		470	T	*	1e-06	ACT	TAA	1	778794		475	A	D	5e-06	GCC	GAT	3	628393		476	G	P	3e-06	GGT	CCA	2	782868
470	T	S	3e-06	ACT	TCA	2	772030		470	T	L	1e-06	ACT	CTT	1	778794		475	A	C	2e-06	GCC	TGC	1	628393		476	G	L	3e-06	GGT	CTT	2	782868
470	T	N	4e-06	ACT	AAC	3	772030		470	T	D	3e-06	ACT	GAT	2	778794		475	A	P	2e-06	GCC	CCG	1	628393		476	G	V	9e-06	GGT	GTA	7	782868
470	T	M	1e-06	ACT	ATG	1	772030		470	T	G	1e-06	ACT	GGT	1	778794		475	A	T	5e-06	GCC	ACA	3	628393		476	G	L	1e-06	GGT	CTA	1	782868
470	T	R	4e-06	ACT	AGA	3	772030		470	T	DEL	1e-06	ACT	---	1	778794		475	A	V	1e-05	GCC	GTA	6	628393		476	G	R	1e-06	GGT	AGG	1	782868
470	T	S	5e-06	ACT	AGC	4	772030		471	E	G	0.002804	GAA	GGA	2184	778885		475	A	P	3e-06	GCC	CCA	2	628393		476	G	*	4e-06	GGT	TGA	3	782868
470	T	H	1.3e-05	ACT	CAT	10	772030		471	E	E	0.007179	GAA	GAG	5592	778885		475	A	V	2e-06	GCC	GTG	1	628393		476	G	R	5e-06	GGT	CGA	4	782868
470	T	P	9e-06	ACT	CCC	7	772030		471	E	K	0.002016	GAA	AAA	1570	778885		475	A	S	2e-06	GCC	TCT	1	628393		476	G	R	3e-06	GGT	AGA	2	782868
470	T	C	6e-06	ACT	TGT	5	772030		471	E	D	0.003658	GAA	GAT	2849	778885		475	A	P	2e-06	GCC	CCT	1	628393		476	G	C	1e-06	GGT	TGC	1	782868
470	T	L	5e-06	ACT	CTT	4	772030		471	E	A	0.000705	GAA	GCA	549	778885		475	A	K	2e-06	GCC	AAA	1	628393		476	G	A	1e-06	GGT	GCC	1	782868
470	T	F	1e-05	ACT	TTT	8	772030		471	E	V	0.003345	GAA	GTA	2605	778885		475	A	L	2e-06	GCC	CTG	1	628393		476	G	R	1e-06	GGT	CGC	1	782868
470	T	G	1e-06	ACT	GGT	1	772030		471	E	Q	0.001281	GAA	CAA	998	778885		475	A	R	2e-06	GCC	CGC	1	628393		476	G	G	8e-06	GGT	GGG	6	782868
470	T	Y	6e-06	ACT	TAT	5	772030		471	E	*	0.000234	GAA	TAA	182	778885		475	A	N	2e-06	GCC	AAC	1	628393		476	G	L	1e-06	GGT	TTG	1	782868
470	T	V	4e-06	ACT	GTT	3	772030		471	E	T	6e-06	GAA	ACA	5	778885		475	A	G	2e-06	GCC	GGT	1	628393		476	G	K	4e-06	GGT	AAA	3	782868
470	T	A	1e-06	ACT	GCC	1	772030		471	E	L	1e-06	GAA	CTA	1	778885		476	G	G	0.002206	GGT	GGC	1386	628423		476	G	E	4e-06	GGT	GAA	3	782868
470	T	R	3e-06	ACT	CGT	2	772030		471	E	F	3e-06	GAA	TTT	2	778885		476	G	A	0.001429	GGT	GCT	898	628423		476	G	H	1e-06	GGT	CAT	1	782868
470	T	*	1e-06	ACT	TAG	1	772030		471	E	V	8e-06	GAA	GTT	6	778885		476	G	G	0.002899	GGT	GGA	1822	628423		476	G	I	1e-06	GGT	ATT	1	782868
470	T	P	4e-06	ACT	CCG	3	772030		471	E	N	1e-06	GAA	AAT	1	778885		476	G	D	0.001943	GGT	GAT	1221	628423		476	G	S	1e-06	GGT	TCT	1	782868
470	T	V	1e-06	ACT	GTG	1	772030		471	E	P	1e-06	GAA	CCA	1	778885		476	G	S	0.002565	GGT	AGT	1612	628423		476	G	S	1e-06	GGT	AGC	1	782868
470	T	V	1e-06	ACT	GTC	1	772030		471	E	P	1e-06	GAA	CCT	1	778885		476	G	G	0.000531	GGT	GGG	334	628423		476	G	P	3e-06	GGT	CCT	2	782868
470	T	S	1e-06	ACT	TCC	1	772030		471	E	G	4e-06	GAA	GGT	3	778885		476	G	C	0.000751	GGT	TGT	472	628423		476	G	DEL	1e-06	GGT	---	1	782868
470	T	R	3e-06	ACT	AGG	2	772030		471	E	D	2.6e-05	GAA	GAC	20	778885		476	G	R	0.000769	GGT	CGT	483	628423		477	S	N	0.992025	AGC	AAC	776625	782868
470	T	DEL	4e-06	ACT	---	3	772030		471	E	Y	8e-06	GAA	TAT	6	778885		476	G	Y	0.00011	GGT	TAT	69	628423		477	S	N	0.002611	AGC	AAT	2044	782868
471	E	D	0.010065	GAA	GAT	7771	772114		471	E	T	9e-06	GAA	ACT	7	778885		476	G	V	0.000221	GGT	GTT	139	628423		477	S	D	0.000906	AGC	GAC	709	782868
471	E	G	0.002053	GAA	GGA	1585	772114		471	E	L	3e-06	GAA	TTA	2	778885		476	G	R	1e-05	GGT	AGA	6	628423		477	S	Y	0.000414	AGC	TAC	324	782868
471	E	D	0.00309	GAA	GAC	2386	772114		471	E	K	3e-06	GAA	AAG	2	778885		476	G	R	1e-05	GGT	CGA	6	628423		477	S	T	0.000354	AGC	ACC	277	782868
471	E	V	0.002548	GAA	GTA	1967	772114		471	E	N	1e-06	GAA	AAC	1	778885		476	G	A	8e-06	GGT	GCA	5	628423		477	S	K	0.000261	AGC	AAG	204	782868
471	E	E	0.003158	GAA	GAG	2438	772114		471	E	Q	3e-06	GAA	CAG	2	778885		476	G	A	3e-06	GGT	GCC	2	628423		477	S	I	0.000234	AGC	ATC	183	782868
471	E	K	0.001023	GAA	AAA	790	772114		471	E	S	3e-06	GAA	TCA	2	778885		476	G	T	3e-06	GGT	ACT	2	628423		477	S	K	0.000172	AGC	AAA	135	782868
471	E	*	0.00019	GAA	TAA	147	772114		471	E	R	3e-06	GAA	CGA	2	778885		476	G	S	6e-06	GGT	TCT	4	628423		477	S	*	4e-06	AGC	TAA	3	782868
471	E	Q	0.000184	GAA	CAA	142	772114		471	E	*	1e-06	GAA	TGA	1	778885		476	G	N	5e-06	GGT	AAT	3	628423		477	S	M	5e-06	AGC	ATG	4	782868
471	E	A	3.4e-05	GAA	GCA	26	772114		471	E	I	3e-06	GAA	ATA	2	778885		476	G	V	8e-06	GGT	GTA	5	628423		477	S	T	1e-06	AGC	ACT	1	782868
471	E	V	9e-06	GAA	GTT	7	772114		472	I	I	0.005605	ATC	ATT	4366	778960		476	G	*	6e-06	GGT	TGA	4	628423		477	S	S	3e-06	AGC	AGT	2	782868
471	E	T	3e-06	GAA	ACT	2	772114		472	I	F	0.016698	ATC	TTC	13007	778960		476	G	K	2e-06	GGT	AAA	1	628423		477	S	H	1.1e-05	AGC	CAC	9	782868
471	E	Y	8e-06	GAA	TAT	6	772114		472	I	V	0.002121	ATC	GTC	1652	778960		476	G	L	5e-06	GGT	CTT	3	628423		477	S	F	1e-06	AGC	TTC	1	782868
471	E	H	1e-06	GAA	CAT	1	772114		472	I	I	0.003863	ATC	ATA	3009	778960		476	G	F	1.3e-05	GGT	TTT	8	628423		477	S	T	3e-06	AGC	ACA	2	782868
471	E	S	1e-06	GAA	TCT	1	772114		472	I	T	0.000747	ATC	ACC	582	778960		476	G	D	6e-06	GGT	GAC	4	628423		477	S	F	4e-06	AGC	TTT	3	782868
471	E	G	1e-06	GAA	GGC	1	772114		472	I	L	0.001216	ATC	CTC	947	778960		476	G	E	3e-06	GGT	GAA	2	628423		477	S	*	1e-06	AGC	TAG	1	782868
471	E	R	1e-06	GAA	AGA	1	772114		472	I	N	0.000465	ATC	AAC	362	778960		476	G	V	3e-06	GGT	GTC	2	628423		477	S	I	1e-06	AGC	ATA	1	782868
471	E	F	1e-06	GAA	TTT	1	772114		472	I	M	0.000231	ATC	ATG	180	778960		476	G	A	3e-06	GGT	GCG	2	628423		477	S	G	1e-06	AGC	GGC	1	782868
471	E	Y	1e-06	GAA	TAC	1	772114		472	I	H	3e-06	ATC	CAC	2	778960		476	G	I	3e-06	GGT	ATT	2	628423		478	T	K	0.976112	ACA	AAA	764171	782872
471	E	H	1e-06	GAA	CAC	1	772114		472	I	L	1.9e-05	ATC	TTA	15	778960		476	G	R	2e-06	GGT	CGC	1	628423		478	T	R	0.009168	ACA	AGA	7177	782872
471	E	V	3e-06	GAA	GTG	2	772114		472	I	Y	1e-05	ATC	TAC	8	778960		476	G	S	5e-06	GGT	AGC	3	628423		478	T	K	0.003927	ACA	AAG	3074	782872
471	E	G	1e-06	GAA	GGT	1	772114		472	I	L	1.5e-05	ATC	TTG	12	778960		476	G	S	2e-06	GGT	TCA	1	628423		478	T	M	0.001482	ACA	ATG	1160	782872
471	E	T	1e-06	GAA	ACA	1	772114		472	I	E	5e-06	ATC	GAA	4	778960		476	G	P	1e-05	GGT	CCT	6	628423		478	T	E	0.004498	ACA	GAA	3521	782872
471	E	L	1e-06	GAA	TTA	1	772114		472	I	K	1.9e-05	ATC	AAA	15	778960		477	S	N	0.990554	AGC	AAC	622488	628424		478	T	I	0.002879	ACA	ATA	2254	782872
471	E	C	1e-06	GAA	TGT	1	772114		472	I	K	3e-06	ATC	AAG	2	778960		477	S	N	0.004489	AGC	AAT	2821	628424		478	T	N	0.001438	ACA	AAT	1126	782872
471	E	N	3e-06	GAA	AAT	2	772114		472	I	S	3e-06	ATC	AGC	2	778960		477	S	I	0.001585	AGC	ATC	996	628424		478	T	N	0.00018	ACA	AAC	141	782872
471	E	*	1e-06	GAA	TAG	1	772114		472	I	R	3e-06	ATC	CGC	2	778960		477	S	D	0.000672	AGC	GAC	422	628424		478	T	*	0.000169	ACA	TAA	132	782872
471	E	G	1e-06	GAA	GGG	1	772114		472	I	F	3e-06	ATC	TTT	2	778960		477	S	K	0.000361	AGC	AAA	227	628424		478	T	I	8e-06	ACA	ATT	6	782872
471	E	L	3e-06	GAA	CTA	2	772114		472	I	L	1e-06	ATC	CTG	1	778960		477	S	Y	0.000105	AGC	TAC	66	628424		478	T	Q	4e-06	ACA	CAA	3	782872
471	E	R	1e-06	GAA	CGA	1	772114		472	I	S	4e-06	ATC	TCC	3	778960		477	S	*	2e-06	AGC	TAA	1	628424		478	T	*	1e-06	ACA	TAG	1	782872
471	E	I	1e-06	GAA	ATA	1	772114		472	I	V	4e-06	ATC	GTT	3	778960		477	S	*	3e-06	AGC	TAG	2	628424		478	T	Y	6e-06	ACA	TAT	5	782872
471	E	DEL	4e-06	GAA	---	3	772114		472	I	R	1e-06	ATC	AGG	1	778960		477	S	K	9.1e-05	AGC	AAG	57	628424		478	T	L	1e-06	ACA	TTG	1	782872
472	I	I	0.008086	ATC	ATA	6244	772185		472	I	S	1e-06	ATC	AGT	1	778960		477	S	G	3e-06	AGC	GGT	2	628424		478	T	I	1e-06	ACA	ATC	1	782872
472	I	T	0.002196	ATC	ACC	1696	772185		472	I	T	1e-06	ATC	ACT	1	778960		477	S	F	5e-06	AGC	TTC	3	628424		478	T	S	3e-06	ACA	AGT	2	782872
472	I	I	0.00204	ATC	ATT	1575	772185		472	I	T	1e-06	ATC	ACA	1	778960		477	S	I	8e-06	AGC	ATA	5	628424		478	T	L	5e-06	ACA	TTA	4	782872
472	I	M	0.002287	ATC	ATG	1766	772185		473	Y	H	0.003657	TAT	CAT	2849	779039		477	S	T	1e-05	AGC	ACC	6	628424		478	T	P	1e-06	ACA	CCC	1	782872
472	I	V	0.002852	ATC	GTC	2202	772185		473	Y	Y	0.00564	TAT	TAC	4394	779039		477	S	M	3e-06	AGC	ATG	2	628424		478	T	F	4e-06	ACA	TTT	3	782872
472	I	F	0.001292	ATC	TTC	998	772185		473	Y	N	0.00248	TAT	AAT	1932	779039		477	S	H	3e-06	AGC	CAC	2	628424		478	T	*	3e-06	ACA	TGA	2	782872
472	I	L	0.000245	ATC	CTC	189	772185		473	Y	F	0.002032	TAT	TTT	1583	779039		477	S	F	2e-06	AGC	TTT	1	628424		478	T	D	1e-06	ACA	GAC	1	782872
472	I	N	0.000561	ATC	AAC	433	772185		473	Y	C	0.00067	TAT	TGT	522	779039		477	S	I	2e-06	AGC	ATT	1	628424		478	T	DEL	1e-06	ACA	---	1	782872
472	I	V	4e-06	ATC	GTA	3	772185		473	Y	*	0.000376	TAT	TAG	293	779039		477	S	T	2e-06	AGC	ACA	1	628424		479	P	P	0.0039	CCT	CCA	3053	782867
472	I	K	1.4e-05	ATC	AAA	11	772185		473	Y	S	0.000195	TAT	TCT	152	779039		478	T	K	0.984647	ACA	AAA	618777	628425		479	P	S	0.002105	CCT	TCT	1648	782867
472	I	R	1e-06	ATC	AGA	1	772185		473	Y	*	0.000306	TAT	TAA	238	779039		478	T	E	0.002061	ACA	GAA	1295	628425		479	P	P	0.002506	CCT	CCG	1962	782867
472	I	E	3e-06	ATC	GAA	2	772185		473	Y	K	2.4e-05	TAT	AAA	19	779039		478	T	Q	0.00203	ACA	CAA	1276	628425		479	P	P	0.001867	CCT	CCC	1462	782867
472	I	L	5e-06	ATC	TTA	4	772185		473	Y	G	1e-06	TAT	GGT	1	779039		478	T	R	0.004826	ACA	AGA	3033	628425		479	P	L	0.001	CCT	CTT	783	782867
472	I	S	1e-06	ATC	TCC	1	772185		473	Y	L	4e-06	TAT	CTT	3	779039		478	T	I	0.001496	ACA	ATA	940	628425		479	P	T	0.000954	CCT	ACT	747	782867
472	I	N	3e-06	ATC	AAT	2	772185		473	Y	I	5e-06	TAT	ATC	4	779039		478	T	K	0.002104	ACA	AAG	1322	628425		479	P	H	0.001654	CCT	CAT	1295	782867
472	I	L	1e-05	ATC	TTG	8	772185		473	Y	*	1e-06	TAT	TGA	1	779039		478	T	N	0.000393	ACA	AAT	247	628425		479	P	A	0.001272	CCT	GCT	996	782867
472	I	H	1e-06	ATC	CAC	1	772185		473	Y	R	1e-06	TAT	CGG	1	779039		478	T	*	0.000489	ACA	TAA	307	628425		479	P	R	0.000293	CCT	CGT	229	782867
472	I	F	4e-06	ATC	TTT	3	772185		473	Y	L	3e-06	TAT	TTA	2	779039		478	T	R	0.000123	ACA	CGA	77	628425		479	P	G	1e-06	CCT	GGA	1	782867
472	I	S	6e-06	ATC	AGC	5	772185		473	Y	F	4e-06	TAT	TTC	3	779039		478	T	N	0.000266	ACA	AAC	167	628425		479	P	H	1e-06	CCT	CAC	1	782867
472	I	K	3e-06	ATC	AAG	2	772185		473	Y	I	8e-06	TAT	ATT	6	779039		478	T	I	2e-06	ACA	ATC	1	628425		479	P	T	4e-06	CCT	ACA	3	782867
472	I	Y	1e-06	ATC	TAC	1	772185		473	Y	H	1e-06	TAT	CAC	1	779039		478	T	S	2e-06	ACA	AGT	1	628425		479	P	S	4e-06	CCT	AGT	3	782867
472	I	A	1e-06	ATC	GCC	1	772185		473	Y	N	1e-06	TAT	AAC	1	779039		478	T	Y	6e-06	ACA	TAT	4	628425		479	P	Q	3e-06	CCT	CAG	2	782867
472	I	L	1e-06	ATC	CTA	1	772185		473	Y	I	1e-06	TAT	ATA	1	779039		478	T	L	2e-06	ACA	CTA	1	628425		479	P	G	6e-06	CCT	GGT	5	782867
472	I	T	1e-06	ATC	ACA	1	772185		473	Y	D	4e-06	TAT	GAT	3	779039		478	T	H	5e-06	ACA	CAT	3	628425		479	P	Q	3e-06	CCT	CAA	2	782867
472	I	V	1e-06	ATC	GTG	1	772185		473	Y	Q	1e-06	TAT	CAA	1	779039		478	T	I	1.4e-05	ACA	ATT	9	628425		479	P	R	1e-06	CCT	CGA	1	782867
472	I	DEL	4e-06	ATC	---	3	772185		473	Y	L	1e-06	TAT	CTC	1	779039		478	T	*	2e-06	ACA	TGA	1	628425		479	P	A	1e-06	CCT	GCG	1	782867
473	Y	Y	0.026901	TAT	TAC	20774	772236		473	Y	E	3e-06	TAT	GAA	2	779039		478	T	S	3e-06	ACA	TCA	2	628425		479	P	D	3e-06	CCT	GAT	2	782867
473	Y	N	0.002296	TAT	AAT	1773	772236		473	Y	DEL	1e-06	TAT	---	1	779039		478	T	L	3e-06	ACA	TTA	2	628425		479	P	Y	1e-06	CCT	TAT	1	782867
473	Y	H	0.004666	TAT	CAT	3603	772236		474	Q	Q	0.002731	CAG	CAA	2128	779092		478	T	M	2e-06	ACA	ATG	1	628425		479	P	F	4e-06	CCT	TTT	3	782867
473	Y	F	0.002018	TAT	TTT	1558	772236		474	Q	E	0.001376	CAG	GAG	1072	779092		478	T	F	2e-06	ACA	TTT	1	628425		479	P	E	1e-06	CCT	GAG	1	782867
473	Y	*	0.001422	TAT	TAA	1098	772236		474	Q	K	0.001719	CAG	AAG	1339	779092		478	T	L	2e-06	ACA	CTC	1	628425		479	P	T	3e-06	CCT	ACC	2	782867
473	Y	C	0.00047	TAT	TGT	363	772236		474	Q	R	0.003731	CAG	CGG	2907	779092		479	P	P	0.022789	CCT	CCC	14321	628413		479	P	N	1e-06	CCT	AAT	1	782867
473	Y	N	0.000241	TAT	AAC	186	772236		474	Q	H	0.000795	CAG	CAC	619	779092		479	P	P	0.011879	CCT	CCA	7465	628413		479	P	T	1e-06	CCT	ACG	1	782867
473	Y	F	4e-06	TAT	TTC	3	772236		474	Q	H	0.001047	CAG	CAT	816	779092		479	P	P	0.001117	CCT	CCG	702	628413		479	P	L	1e-06	CCT	CTC	1	782867
473	Y	S	2.1e-05	TAT	TCT	16	772236		474	Q	P	0.000461	CAG	CCG	359	779092		479	P	A	0.000847	CCT	GCT	532	628413		479	P	DEL	1e-06	CCT	---	1	782867
473	Y	K	1.3e-05	TAT	AAA	10	772236		474	Q	R	8.1e-05	CAG	CGC	63	779092		479	P	H	0.001776	CCT	CAT	1116	628413		480	C	C	0.003064	TGT	TGC	2399	782867
473	Y	I	3e-06	TAT	ATC	2	772236		474	Q	*	0.000128	CAG	TAG	100	779092		479	P	S	0.00052	CCT	TCA	327	628413		480	C	Y	0.001115	TGT	TAT	873	782867
473	Y	*	6e-06	TAT	TAG	5	772236		474	Q	L	0.000178	CAG	CTG	139	779092		479	P	L	0.000396	CCT	CTT	249	628413		480	C	R	0.000678	TGT	CGT	531	782867
473	Y	D	8e-06	TAT	GAT	6	772236		474	Q	D	1.3e-05	CAG	GAT	10	779092		479	P	R	0.000864	CCT	CGT	543	628413		480	C	F	0.000183	TGT	TTT	143	782867
473	Y	H	6e-06	TAT	CAC	5	772236		474	Q	F	3e-06	CAG	TTT	2	779092		479	P	T	0.000913	CCT	ACT	574	628413		480	C	*	0.000141	TGT	TGA	110	782867
473	Y	Q	1e-06	TAT	CAA	1	772236		474	Q	M	1e-06	CAG	ATG	1	779092		479	P	S	0.000832	CCT	TCT	523	628413		480	C	S	0.000137	TGT	AGT	107	782867
473	Y	D	1e-06	TAT	GAC	1	772236		474	Q	R	1e-06	CAG	CGT	1	779092		479	P	N	1e-05	CCT	AAT	6	628413		480	C	S	0.000147	TGT	TCT	115	782867
473	Y	L	1e-06	TAT	CTT	1	772236		474	Q	N	1.2e-05	CAG	AAT	9	779092		479	P	R	6e-06	CCT	CGC	4	628413		480	C	G	1.3e-05	TGT	GGT	10	782867
473	Y	L	3e-06	TAT	TTA	2	772236		474	Q	Y	8e-06	CAG	TAT	6	779092		479	P	H	1.3e-05	CCT	CAC	8	628413		480	C	R	3e-06	TGT	AGA	2	782867
473	Y	G	1e-06	TAT	GGT	1	772236		474	Q	L	1e-06	CAG	CTT	1	779092		479	P	K	6e-06	CCT	AAA	4	628413		480	C	L	1e-06	TGT	CTA	1	782867
473	Y	C	1e-06	TAT	TGC	1	772236		474	Q	S	1e-06	CAG	TCT	1	779092		479	P	T	1.4e-05	CCT	ACC	9	628413		480	C	N	1e-06	TGT	AAT	1	782867
473	Y	I	3e-06	TAT	ATT	2	772236		474	Q	L	1.8e-05	CAG	CTC	14	779092		479	P	S	6e-06	CCT	AGT	4	628413		480	C	W	1.7e-05	TGT	TGG	13	782867
473	Y	I	1e-06	TAT	ATA	1	772236		474	Q	K	6e-06	CAG	AAA	5	779092		479	P	R	1.1e-05	CCT	CGA	7	628413		480	C	T	1e-06	TGT	ACA	1	782867
473	Y	DEL	4e-06	TAT	---	3	772236		474	Q	L	1e-06	CAG	TTA	1	779092		479	P	T	6e-06	CCT	ACA	4	628413		480	C	T	3e-06	TGT	ACT	2	782867
474	Q	Q	0.002947	CAG	CAA	2276	772295		474	Q	Y	1e-06	CAG	TAC	1	779092		479	P	G	1.4e-05	CCT	GGT	9	628413		480	C	S	1e-06	TGT	TCA	1	782867
474	Q	R	0.005398	CAG	CGG	4169	772295		474	Q	T	5e-06	CAG	ACG	4	779092		479	P	Q	1.3e-05	CCT	CAA	8	628413		480	C	V	1e-06	TGT	GTT	1	782867
474	Q	H	0.00228	CAG	CAT	1761	772295		474	Q	N	1e-06	CAG	AAC	1	779092		479	P	*	2e-06	CCT	TAA	1	628413		480	C	L	4e-06	TGT	TTA	3	782867
474	Q	L	0.001607	CAG	CTG	1241	772295		474	Q	C	5e-06	CAG	TGT	4	779092		479	P	G	2e-06	CCT	GGG	1	628413		480	C	S	3e-06	TGT	TCC	2	782867
474	Q	K	0.000619	CAG	AAG	478	772295		474	Q	V	6e-06	CAG	GTG	5	779092		479	P	F	2e-06	CCT	TTT	1	628413		480	C	L	1e-06	TGT	CTT	1	782867
474	Q	*	0.000142	CAG	TAG	110	772295		474	Q	E	1e-06	CAG	GAA	1	779092		479	P	K	2e-06	CCT	AAG	1	628413		480	C	R	1e-06	TGT	CGC	1	782867
474	Q	P	7.6e-05	CAG	CCG	59	772295		474	Q	R	1e-06	CAG	CGA	1	779092		479	P	D	5e-06	CCT	GAT	3	628413		480	C	K	4e-06	TGT	AAA	3	782867
474	Q	H	0.000176	CAG	CAC	136	772295		474	Q	*	1e-06	CAG	TAA	1	779092		479	P	T	2e-06	CCT	ACG	1	628413		480	C	G	1e-06	TGT	GGA	1	782867
474	Q	E	0.000202	CAG	GAG	156	772295		474	Q	A	3e-06	CAG	GCG	2	779092		479	P	N	2e-06	CCT	AAC	1	628413		480	C	DEL	1e-06	TGT	---	1	782867
474	Q	L	6e-06	CAG	CTC	5	772295		474	Q	D	1e-06	CAG	GAC	1	779092		480	C	C	0.001878	TGT	TGC	1180	628411		481	N	S	0.00677	AAT	AGT	5300	782867
474	Q	K	5e-06	CAG	AAA	4	772295		474	Q	R	1e-06	CAG	AGG	1	779092		480	C	S	0.00066	TGT	AGT	415	628411		481	N	N	0.005017	AAT	AAC	3928	782867
474	Q	L	3e-06	CAG	CTT	2	772295		474	Q	G	1e-06	CAG	GGG	1	779092		480	C	Y	0.000293	TGT	TAT	184	628411		481	N	D	0.003587	AAT	GAT	2808	782867
474	Q	D	4e-06	CAG	GAT	3	772295		474	Q	DEL	1e-06	CAG	---	1	779092		480	C	*	0.000387	TGT	TGA	243	628411		481	N	I	0.002039	AAT	ATT	1596	782867
474	Q	Y	5e-06	CAG	TAT	4	772295		475	A	A	0.086314	GCC	GCA	67248	779113		480	C	F	0.000255	TGT	TTT	160	628411		481	N	Y	0.001632	AAT	TAT	1278	782867
474	Q	N	3e-06	CAG	AAC	2	772295		475	A	A	0.009044	GCC	GCG	7046	779113		480	C	S	0.000247	TGT	TCT	155	628411		481	N	T	0.000468	AAT	ACT	366	782867
474	Q	V	1e-06	CAG	GTT	1	772295		475	A	A	0.005899	GCC	GCT	4596	779113		480	C	R	9.1e-05	TGT	CGT	57	628411		481	N	K	0.000779	AAT	AAA	610	782867
474	Q	V	4e-06	CAG	GTG	3	772295		475	A	T	0.007901	GCC	ACC	6156	779113		480	C	R	8e-06	TGT	AGA	5	628411		481	N	K	0.000137	AAT	AAG	107	782867
474	Q	T	1e-06	CAG	ACG	1	772295		475	A	S	0.002404	GCC	TCC	1873	779113		480	C	G	1.9e-05	TGT	GGT	12	628411		481	N	H	9.1e-05	AAT	CAT	71	782867
474	Q	R	6e-06	CAG	CGT	5	772295		475	A	V	0.001702	GCC	GTC	1326	779113		480	C	P	3e-06	TGT	CCT	2	628411		481	N	*	1e-06	AAT	TAG	1	782867
474	Q	M	5e-06	CAG	ATG	4	772295		475	A	S	0.000438	GCC	TCA	341	779113		480	C	T	1.4e-05	TGT	ACT	9	628411		481	N	F	1e-05	AAT	TTT	8	782867
474	Q	P	1e-06	CAG	CCA	1	772295		475	A	D	0.000658	GCC	GAC	513	779113		480	C	Y	2e-06	TGT	TAC	1	628411		481	N	*	3e-06	AAT	TAA	2	782867
474	Q	W	3e-06	CAG	TGG	2	772295		475	A	P	0.00019	GCC	CCC	148	779113		480	C	L	8e-06	TGT	TTA	5	628411		481	N	V	1e-06	AAT	GTT	1	782867
474	Q	R	1e-06	CAG	AGG	1	772295		475	A	V	8e-06	GCC	GTG	6	779113		480	C	W	1.6e-05	TGT	TGG	10	628411		481	N	C	3e-06	AAT	TGT	2	782867
474	Q	N	4e-06	CAG	AAT	3	772295		475	A	V	3.2e-05	GCC	GTA	25	779113		480	C	N	2e-06	TGT	AAT	1	628411		481	N	Q	1e-06	AAT	CAA	1	782867
474	Q	F	3e-06	CAG	TTT	2	772295		475	A	G	0.000181	GCC	GGC	141	779113		480	C	S	3e-06	TGT	AGC	2	628411		481	N	R	3e-06	AAT	AGA	2	782867
474	Q	D	1e-06	CAG	GAC	1	772295		475	A	C	6e-06	GCC	TGC	5	779113		480	C	L	2e-06	TGT	TTG	1	628411		481	N	Y	1e-06	AAT	TAC	1	782867
474	Q	R	1e-06	CAG	CGA	1	772295		475	A	G	2.8e-05	GCC	GGA	22	779113		480	C	V	3e-06	TGT	GTT	2	628411		481	N	S	1e-06	AAT	AGC	1	782867
474	Q	G	1e-06	CAG	GGG	1	772295		475	A	N	3e-06	GCC	AAC	2	779113		480	C	F	2e-06	TGT	TTC	1	628411		482	G	G	0.011498	GGT	GGC	9001	782864
474	Q	DEL	3e-06	CAG	---	2	772295		475	A	G	9e-06	GCC	GGG	7	779113		480	C	K	2e-06	TGT	AAA	1	628411		482	G	G	0.005646	GGT	GGA	4420	782864
475	A	A	0.012408	GCC	GCA	9583	772329		475	A	Y	1.4e-05	GCC	TAC	11	779113		480	C	S	6e-06	TGT	TCA	4	628411		482	G	C	0.001298	GGT	TGT	1016	782864
475	A	A	0.005495	GCC	GCT	4244	772329		475	A	E	2.2e-05	GCC	GAA	17	779113		480	C	G	2e-06	TGT	GGA	1	628411		482	G	S	0.002147	GGT	AGT	1681	782864
475	A	V	0.001072	GCC	GTC	828	772329		475	A	S	9e-06	GCC	TCG	7	779113		480	C	*	2e-06	TGT	TAA	1	628411		482	G	D	0.002901	GGT	GAT	2271	782864
475	A	T	0.000543	GCC	ACC	419	772329		475	A	Q	6e-06	GCC	CAG	5	779113		480	C	A	2e-06	TGT	GCT	1	628411		482	G	G	0.000475	GGT	GGG	372	782864
475	A	G	0.000233	GCC	GGC	180	772329		475	A	P	3e-06	GCC	CCG	2	779113		480	C	DEL	2e-06	TGT	---	1	628411		482	G	A	0.000428	GGT	GCT	335	782864
475	A	D	0.000251	GCC	GAC	194	772329		475	A	P	2.4e-05	GCC	CCA	19	779113		481	N	N	0.003743	AAT	AAC	2352	628409		482	G	V	0.000225	GGT	GTT	176	782864
475	A	S	0.000258	GCC	TCC	199	772329		475	A	K	3e-06	GCC	AAA	2	779113		481	N	K	0.005977	AAT	AAA	3756	628409		482	G	R	0.000129	GGT	CGT	101	782864
475	A	A	0.000183	GCC	GCG	141	772329		475	A	T	2.6e-05	GCC	ACA	20	779113		481	N	S	0.006361	AAT	AGT	3997	628409		482	G	*	3e-06	GGT	TGA	2	782864
475	A	C	3e-06	GCC	TGC	2	772329		475	A	T	1.3e-05	GCC	ACG	10	779113		481	N	D	0.00176	AAT	GAT	1106	628409		482	G	R	1e-06	GGT	AGA	1	782864
475	A	P	0.000225	GCC	CCC	174	772329		475	A	T	4e-06	GCC	ACT	3	779113		481	N	I	0.001846	AAT	ATT	1160	628409		482	G	R	4e-06	GGT	CGA	3	782864
475	A	P	6e-06	GCC	CCA	5	772329		475	A	*	1e-06	GCC	TAG	1	779113		481	N	T	0.000792	AAT	ACT	498	628409		482	G	P	1e-06	GGT	CCA	1	782864
475	A	S	2.3e-05	GCC	TCA	18	772329		475	A	H	3e-06	GCC	CAC	2	779113		481	N	H	0.000336	AAT	CAT	211	628409		482	G	F	5e-06	GGT	TTT	4	782864
475	A	K	1e-06	GCC	AAA	1	772329		475	A	W	1e-06	GCC	TGG	1	779113		481	N	Y	0.00103	AAT	TAT	647	628409		482	G	A	4e-06	GGT	GCA	3	782864
475	A	Q	3e-06	GCC	CAG	2	772329		475	A	G	3e-06	GCC	GGT	2	779113		481	N	K	0.000146	AAT	AAG	92	628409		482	G	E	1e-06	GGT	GAA	1	782864
475	A	E	1.7e-05	GCC	GAA	13	772329		475	A	E	5e-06	GCC	GAG	4	779113		481	N	L	2e-06	AAT	TTA	1	628409		482	G	Y	3e-06	GGT	TAT	2	782864
475	A	E	3e-06	GCC	GAG	2	772329		475	A	*	1e-06	GCC	TGA	1	779113		481	N	F	1.3e-05	AAT	TTT	8	628409		482	G	C	4e-06	GGT	TGC	3	782864
475	A	Y	5e-06	GCC	TAC	4	772329		475	A	F	4e-06	GCC	TTC	3	779113		481	N	C	3e-06	AAT	TGT	2	628409		482	G	A	1e-06	GGT	GCC	1	782864
475	A	*	4e-06	GCC	TAA	3	772329		475	A	V	4e-06	GCC	GTT	3	779113		481	N	Q	2e-06	AAT	CAA	1	628409		482	G	P	3e-06	GGT	CCT	2	782864
475	A	G	6e-06	GCC	GGA	5	772329		475	A	F	1e-06	GCC	TTT	1	779113		481	N	T	3e-06	AAT	ACC	2	628409		482	G	D	3e-06	GGT	GAC	2	782864
475	A	V	1e-06	GCC	GTT	1	772329		475	A	L	4e-06	GCC	TTG	3	779113		481	N	S	2e-06	AAT	AGC	1	628409		482	G	L	4e-06	GGT	CTT	3	782864
475	A	G	4e-06	GCC	GGG	3	772329		475	A	M	1e-06	GCC	ATG	1	779113		481	N	I	3e-06	AAT	ATC	2	628409		482	G	R	3e-06	GGT	CGC	2	782864
475	A	I	1e-06	GCC	ATA	1	772329		475	A	D	3e-06	GCC	GAT	2	779113		481	N	G	2e-06	AAT	GGT	1	628409		482	G	K	3e-06	GGT	AAA	2	782864
475	A	V	3e-06	GCC	GTG	2	772329		475	A	*	1e-06	GCC	TAA	1	779113		481	N	I	3e-06	AAT	ATA	2	628409		482	G	S	1e-06	GGT	AGC	1	782864
475	A	D	1e-06	GCC	GAT	1	772329		475	A	S	3e-06	GCC	TCT	2	779113		481	N	D	2e-06	AAT	GAC	1	628409		482	G	L	1e-06	GGT	CTA	1	782864
475	A	T	9e-06	GCC	ACA	7	772329		475	A	L	1e-06	GCC	CTG	1	779113		481	N	R	2e-06	AAT	AGA	1	628409		482	G	V	1e-06	GGT	GTG	1	782864
475	A	F	1e-06	GCC	TTT	1	772329		475	A	C	1e-06	GCC	TGT	1	779113		481	N	*	2e-06	AAT	TAA	1	628409		482	G	V	4e-06	GGT	GTC	3	782864
475	A	H	4e-06	GCC	CAC	3	772329		475	A	DEL	1e-06	GCC	---	1	779113		481	N	DEL	3e-06	AAT	---	2	628409		482	G	S	1e-06	GGT	TCT	1	782864
475	A	V	3e-06	GCC	GTA	2	772329		476	G	G	0.005799	GGT	GGA	4518	779113		482	G	R	0.003407	GGT	CGT	2141	628401		483	V	V	0.003178	GTT	GTC	2488	782864
475	A	S	1e-06	GCC	TCG	1	772329		476	G	G	0.003803	GGT	GGC	2963	779113		482	G	S	0.004741	GGT	AGT	2979	628401		483	V	I	0.001392	GTT	ATC	1090	782864
475	A	R	3e-06	GCC	CGC	2	772329		476	G	S	0.001607	GGT	AGT	1252	779113		482	G	G	0.002449	GGT	GGC	1539	628401		483	V	A	0.002096	GTT	GCT	1641	782864
475	A	T	1e-06	GCC	ACT	1	772329		476	G	D	0.00138	GGT	GAT	1075	779113		482	G	D	0.003421	GGT	GAT	2150	628401		483	V	I	0.001235	GTT	ATT	967	782864
475	A	N	1e-06	GCC	AAC	1	772329		476	G	C	0.000777	GGT	TGT	605	779113		482	G	G	0.004623	GGT	GGA	2905	628401		483	V	D	0.000902	GTT	GAT	706	782864
475	A	S	3e-06	GCC	TCT	2	772329		476	G	G	0.000133	GGT	GGG	104	779113		482	G	G	0.000536	GGT	GGG	337	628401		483	V	L	0.00089	GTT	CTT	697	782864
475	A	*	1e-06	GCC	TGA	1	772329		476	G	R	0.000525	GGT	CGT	409	779113		482	G	V	0.000869	GGT	GTT	546	628401		483	V	V	0.000312	GTT	GTG	244	782864
475	A	DEL	3e-06	GCC	---	2	772329		476	G	V	0.000284	GGT	GTT	221	779113		482	G	C	0.000374	GGT	TGT	235	628401		483	V	V	0.000266	GTT	GTA	208	782864
476	G	G	0.002274	GGT	GGC	1756	772346		476	G	D	6e-06	GGT	GAC	5	779113		482	G	N	6e-06	GGT	AAT	4	628401		483	V	F	0.000193	GTT	TTT	151	782864
476	G	S	0.002236	GGT	AGT	1727	772346		476	G	A	0.00023	GGT	GCT	179	779113		482	G	A	0.000177	GGT	GCT	111	628401		483	V	G	6.5e-05	GTT	GGT	51	782864
476	G	G	0.003096	GGT	GGA	2391	772346		476	G	L	5e-06	GGT	CTT	4	779113		482	G	A	8e-06	GGT	GCA	5	628401		483	V	E	3e-06	GTT	GAA	2	782864
476	G	G	0.00028	GGT	GGG	216	772346		476	G	V	9e-06	GGT	GTA	7	779113		482	G	E	3e-06	GGT	GAA	2	628401		483	V	H	3e-06	GTT	CAT	2	782864
[truncated: 1,604 more rows]

## Sheet: GISAID
position	orig. AA	mutant AA	freq	orig codon	mutant codon
[truncated: 1,067 more rows]

[truncated: 1 more sheets: 3F]
