# Supplementary material for: Stringent selection drives convergence toward omicron-like SARS-CoV-2 receptor-binding motifs
Source: Nat Commun. 2026 Apr 25;17:5712. doi: 10.1038/s41467-026-72312-z (PMC13324855; doi:10.1038/s41467-026-72312-z)
Supplement: Supplementary file 8 — Source Data 3 [file 41467_2026_72312_MOESM8_ESM.xlsx]

## Sheet: LSS binding data
	WT						WT-c35			WT-cJ452			WT-cJ428			WT-c46			WT-c71
ACE2 conc nM	rep1	rep2	rep3	rep4	rep5	rep6	rep1	rep2	rep3	rep1	rep2	rep3	rep1	rep2	rep3	rep1	rep2	rep3	rep1	rep2	rep3
0.025
0.05	0.012227	0.0128648	0.013				0	0	0	0.021289	0.027916	0.0282	0.019205	0.020595	0.0208	0	0	0	0.022608	0.024374	0.0246
0.1	0.027096	0.028826	0.0291				0.016735	0.017277	0.015452	0.031902	0.042449	0.0428	0.034194	0.038431	0.0388	0.034025	0.036309	0.033848	0.039398	0.042651	0.0431
0.2	0.0458753	0.0488762	0.0493	0.0299121	0.03147	0.033577	0.046132	0.044988	0.045994	0.065919	0.0815	0.0822	0.071907	0.075339	0.0761	0.102866	0.102728	0.097964	0.089211	0.096291	0.0972
0.4	0.085111	0.088691	0.0896	0.067568	0.065038	0.067061	0.110024	0.116296	0.10288	0.118803	0.133241	0.1345	0.130999	0.134211	0.1355	0.208991	0.206301	0.205164	0.153269	0.161437	0.163
0.8	0.199195	0.199501	0.2015	0.211257	0.139121	0.141697	0.20077	0.210118	0.205584	0.223571	0.259784	0.2622	0.237284	0.244735	0.2471	0.355049	0.379969	0.330219	0.278738	0.289026	0.2919
1.6	0.285111	0.287549	0.2904	0.256453	0.267239	0.247525	0.378857	0.40866	0.385939	0.352717	0.383234	0.3869	0.364933	0.388059	0.3918	0.540653	0.581705	0.511957	0.404795	0.416538	0.4206
3.2	0.518042	0.520799	0.526	0.40247	0.391394	0.364203	0.632102	0.623776	0.619177	0.495642	0.551463	0.5567	0.579486	0.588719	0.5857	0.692936	0.738769	0.682038	0.621534	0.624034	0.6153
6.4	0.681422	0.696611	0.6745	0.59176	0.64721	0.58208	0.692822	0.700367	0.714833	0.677032	0.738552	0.67	0.799648	0.802183	0.7916	0.863006	0.855423	0.795527	0.770023	0.759196	0.7516
12.8	0.819249	0.835676	0.811	0.768702	0.821164	0.759412	0.842524	0.902072	0.866605	0.828762	0.867147	0.8203	0.890992	0.927921	0.8819	0.921541	0.980998	0.903885	0.90645	0.936708	0.8972
25	0.924681	0.919515	0.9103	0.947363	0.995664	0.92746	0.92336	0.986114	0.853537	0.948603	0.953682	0.9391	0.939479	0.980329	0.9299	0.962985	0.963499	0.943982	0.980731	0.98779	0.9709
51.2	0.960966	0.983732	0.9512	1	1	1	1	1	1	1	1	1	1	1	1	0.974216	0.907297	0.952737	1	1	1
102.4	1	1	1													1	1	1
	Alpha			Alpha-c46			Alpha-c49			Alpha-c71			Alpha-cJ71
	rep1	rep2	rep3	rep1	rep2	rep3	rep1	rep2	rep3	rep1	rep2	rep3	rep1	rep2	rep3
0.05	0	0	0	0.0243902	0.029877	0.0301	0	0	0				0.012892	0.0144075	0.0145
0.1	0.000779	0.000841	0.000767	0.04411	0.047408	0.0479	0.015677	0.01683	0.015941	0	0	0	0.0225099	0.0257886	0.026
0.2	0.015309	0.016095	0.014176	0.072496	0.084928	0.0857	0.041026	0.0411	0.041448	0.019915	0.020261	0.019217	0.046611	0.0522165	0.0527
0.4	0.059643	0.056955	0.062444	0.112091	0.13613	0.1374	0.092834	0.097461	0.096262	0.073414	0.077224	0.078604	0.077684	0.085251	0.0861
0.8	0.128221	0.137195	0.134533	0.171043	0.228167	0.2302	0.157804	0.151004	0.169034	0.161858	0.172872	0.154637	0.157126	0.172421	0.1741
1.6	0.310612	0.292526	0.317122	0.30218	0.305665	0.3087	0.380657	0.38153	0.354536	0.310985	0.291589	0.326124	0.265791	0.281863	0.2846
3.2	0.409895	0.429571	0.43957	0.457551	0.436718	0.462	0.577479	0.557886	0.558011	0.514559	0.531482	0.544232	0.437251	0.457268	0.4617
6.4	0.589066	0.550255	0.566169	0.700259	0.682309	0.6754	0.727562	0.751999	0.747578	0.702677	0.66305	0.698182	0.730602	0.769075	0.7231
12.8	0.786471	0.844454	0.844247	0.834977	0.840192	0.8266	0.853173	0.911584	0.896656	0.880853	0.839676	0.925847	0.868122	0.874147	0.8594
25	0.856955	0.83939	0.873596	0.939803	0.935863	0.9265	0.914302	0.862542	0.968625	0.909126	0.872706	0.839208	0.934246	0.955456	0.9248
51.2	0.941119	0.905287	0.894584	1	1	1	0.946963	0.8949	0.926431	0.953631	0.923002	0.942963	0.983353	0.983909	0.9735
102.4	1	1	1				1	1	1	1	1	1	1	1	1
	Beta			Beta-c56			Beta-c72
	rep1	rep2	rep3	rep1	rep2	rep3	rep1	rep2	rep3
0.025	0	0	0
0.05	0.008262	0.008117	0.007842	0	0	0	0.022572	0.023709	0.0239
0.1	0.027918	0.026302	0.029809	0.016952	0.017844	0.01826	0.039503	0.041105	0.0415
0.2	0.072858	0.077243	0.067602	0.047439	0.048188	0.045017	0.078833	0.080736	0.0815
0.4	0.112812	0.120366	0.119347	0.105738	0.110914	0.110059	0.127613	0.125566	0.1289
0.8	0.185457	0.187588	0.172509	0.210277	0.203081	0.205299	0.221581	0.211791	0.2237
1.6	0.343993	0.3366	0.324912	0.311843	0.297695	0.318741	0.350501	0.34548	0.354
3.2	0.576668	0.622333	0.551104	0.619963	0.625272	0.639537	0.507186	0.492979	0.5122
6.4	0.733993	0.698722	0.746313	0.717473	0.772511	0.721555	0.639808	0.638737	0.6323
12.8	0.896019	0.941517	0.888684	0.822193	0.845459	0.859749	0.846581	0.802019	0.7938
25	0.946585	0.907119	0.990212	0.901318	0.907425	0.902944	0.926938	0.920622	0.9114
51.2	1	1	1	1	1	1	1	1	1
102.4
	BA1			BA1-cJ43			BA1-cJ44			BA1-cJ715			BA1-c72			BA1-c73			XBB.1.5
	rep1	rep2	rep3	rep1	rep2	rep3	rep1	rep2	rep3	rep1	rep2	rep3	rep1	rep2	rep3	rep1	rep2	rep3	rep1	rep2	rep3
0.025				0.01141	0.013867	0.014	0.01517	0.022598	0.0228	0.011955	0.013971	0.0141	0.011479	0.01206	0.0122
0.05	0.0139545	0.00858662	0.009503	0.016215	0.017736	0.0179	0.025964	0.027091	0.0274	0.018721	0.020941	0.0211	0.021796	0.016977	0.022	0	0	0	0	0	0
0.1	0.018456	0.0148562	0.016503	0.030596	0.032417	0.0327	0.041111	0.045007	0.0454	0.034031	0.036253	0.0366	0.032148	0.032724	0.033	0.024078	0.025447	0.022406	0.037496	0.040037	0.038794
0.2	0.0334234	0.032302	0.036639	0.061841	0.060206	0.0625	0.077596	0.083735	0.0845	0.066886	0.070152	0.0708	0.068345	0.067741	0.069	0.075286	0.070642	0.077117	0.098877	0.097066	0.101949
0.4	0.0711231	0.0609241	0.066616	0.097874	0.097071	0.0988	0.127506	0.126198	0.1288	0.103756	0.105243	0.1063	0.103134	0.104352	0.1054	0.15983	0.149934	0.164287	0.190967	0.195862	0.194833
0.8	0.13133	0.12362	0.102952	0.176919	0.173206	0.1787	0.204082	0.207037	0.2091	0.185522	0.183169	0.1874	0.189542	0.195847	0.1978	0.263863	0.251298	0.253201	0.260787	0.246249	0.262553
1.6	0.265811	0.249557	0.255261	0.30758	0.290002	0.3106	0.312472	0.31069	0.3156	0.264192	0.273607	0.2763	0.322535	0.321661	0.3258	0.499666	0.484913	0.468833	0.454065	0.422399	0.486618
3.2	0.398379	0.341011	0.411355	0.480279	0.453083	0.4849	0.506576	0.482003	0.5115	0.4334	0.443908	0.4483	0.474507	0.475548	0.4803	0.655352	0.670307	0.605358	0.655489	0.701832	0.679383
6.4	0.601621	0.570669	0.609841	0.630255	0.605496	0.6129	0.629025	0.639513	0.6227	0.624713	0.604915	0.5988	0.7	0.692691	0.6857	0.863601	0.876642	0.907896	0.811051	0.804589	0.762849
12.8	0.779991	0.768161	0.778501	0.818049	0.798228	0.7901	0.821315	0.830853	0.8131	0.828555	0.805779	0.7976	0.82831	0.782558	0.7745	0.933286	0.931774	0.960304	0.92442	0.886953	0.874676
25.6	0.947333	0.944119	0.925662	0.931829	0.91846	0.9092	0.910204	0.922869	0.901	0.916284	0.926422	0.9071	0.941197	0.89103	0.8819	0.990498	0.925369	0.991731	0.954872	0.945307	0.961153
51.2	1	1	1	1	1	1	1	1	1	1	1	1	1	1	1	0.995755	0.982961	0.999645	1.00183	0.939071	0.965484
102.4																1	1	1	1	1	1

## Sheet: HSS binding data
ACE-2 concentration	WT						WT-c21			WT-c22			WT-c41			WT-c42			WT-c43			WT-c44
	rep1	rep2	rep3	rep4	rep5	rep6	rep1	rep2	rep3	rep1	rep2	rep3	rep1	rep2	rep3	rep1	rep2	rep3	rep1	rep2	rep3	rep1	rep2	rep3
0.025							0.020743	0.019473	0.019689	0.048286	0.048422	0.04377	0.062438	0.060206	0.062394							0.054089	0.051936	0.05169
0.05	0.012227	0.0128648	0.013				0.067051	0.068439	0.066364	0.075268	0.091312	0.07449	0.09105	0.087575	0.086398	0.0816276	0.0975687	0.120731	0.151497	0.131956	0.105193	0.094757	0.08698	0.087711
0.1	0.027096	0.028826	0.0291				0.122238	0.118915	0.114204	0.183963	0.168709	0.159431	0.22585	0.222291	0.231506	0.153405	0.176916	0.160679	0.187484	0.23156	0.212057	0.192145	0.181872	0.184206
0.2	0.0458753	0.0488762	0.0493	0.0299121	0.03147	0.033577	0.236405	0.254713	0.244836	0.356258	0.35216	0.348083	0.318642	0.313662	0.31717	0.252818	0.268499	0.238956	0.2972	0.289407	0.354215	0.30039	0.286315	0.277262
0.4	0.085111	0.088691	0.0896	0.067568	0.065038	0.067061	0.363664	0.376983	0.355617	0.509624	0.504751	0.491334	0.477512	0.470124	0.482836	0.447816	0.389321	0.423812	0.44422	0.461275	0.433383	0.507041	0.507743	0.485582
0.8	0.199195	0.199501	0.2015	0.211257	0.139121	0.141697	0.555807	0.585474	0.558681	0.663156	0.657797	0.651723	0.647674	0.628093	0.654153	0.631123	0.590762	0.599112	0.545861	0.638593	0.632773	0.670852	0.650059	0.628439
1.6	0.285111	0.287549	0.2904	0.256453	0.267239	0.247525	0.693286	0.711018	0.692051	0.801425	0.824386	0.804038	0.746273	0.771189	0.766457	0.753635	0.784893	0.797546	0.711753	0.805451	0.756909	0.815236	0.820064	0.800133
3.2	0.518042	0.520799	0.526	0.40247	0.391394	0.364203	0.806318	0.810128	0.813408	0.87723	0.938197	0.86926	0.835968	0.893384	0.910903	0.909875	0.911012	0.903133	0.846836	0.859692	0.922789	0.944096	0.954637	0.892609
6.4	0.681422	0.696611	0.6745	0.59176	0.64721	0.58208	0.951603	0.977811	0.966921	0.874814	0.966927	0.913887	0.909402	0.931978	0.962201	0.963652	0.986122	0.988198	0.961906	0.950769	0.961078	1.00407	0.99049	0.972986
12.8	0.819249	0.835676	0.811	0.768702	0.821164	0.759412	0.973266	0.942256	0.965517	0.951157	0.992663	0.972879	0.943344	0.968714	0.993829	1	1	1	1	1	1	0.992365	0.992426	0.926086
25.6	0.924681	0.919515	0.9103	0.947363	0.995664	0.92746	0.996476	0.980572	0.998973	0.991842	0.995808	0.997553	0.996322	1.00013	0.975186							0.998558	1.00766	0.994365
51.2	0.960966	0.983732	0.9512	1	1	1	1	1	1	1	1	1	1	1	1							1	1	1
102.4	1	1	1
ACE-2 concentration	I358F			I358F-c21			I358F-c22			I358F-c41			I358F-c42			I358F-c43			I358F-c44			I358F-c45
	rep1	rep2	rep3	rep1	rep2	rep3	rep1	rep2	rep3	rep1	rep2	rep3	rep1	rep2	rep3	rep1	rep2	rep3	rep1	rep2	rep3	rep1	rep2	rep3
0.025				0.031224	0.029236	0.034008	0.041864	0.037543	0.044127										0.046088	0.044585	0.042316	0.041816	0.039363	0.040993
0.05				0.047885	0.047376	0.053372	0.059329	0.054483	0.065328	0.117947	0.106511	0.119495	0.137826	0.140285	0.173481	0.08903	0.07465	0.099657	0.046437	0.068622	0.057576	0.084332	0.090245	0.083169
0.1				0.132031	0.129891	0.149607	0.153859	0.134487	0.174242	0.218354	0.183051	0.159665	0.215587	0.216497	0.254595	0.12069	0.118394	0.145911	0.159985	0.176065	0.164945	0.14894	0.157108	0.147234
0.2	0.0304177	0.0395158	0.0368798	0.181708	0.187131	0.218772	0.237195	0.229209	0.24741	0.290782	0.26048	0.231981	0.279686	0.310055	0.381939	0.23574	0.223815	0.22835	0.287899	0.32141	0.285529	0.255853	0.263804	0.248798
0.4	0.0687102	0.0747457	0.0720896	0.329658	0.323958	0.369262	0.393116	0.386214	0.410374	0.435765	0.418376	0.356649	0.413419	0.478294	0.485278	0.35515	0.365779	0.348946	0.426592	0.435268	0.406464	0.459512	0.448186	0.456101
0.8	0.214828	0.152411	0.144144	0.533452	0.517177	0.589032	0.593023	0.575755	0.618579	0.636893	0.583623	0.536279	0.616036	0.624751	0.660446	0.52596	0.555088	0.530605	0.656318	0.667508	0.611185	0.582691	0.580549	0.555859
1.6	0.260788	0.298323	0.252557	0.68978	0.667874	0.754132	0.75098	0.726686	0.767586	0.819347	0.786	0.72693	0.796115	0.810335	0.832521	0.71553	0.784065	0.777194	0.770082	0.783813	0.724695	0.69071	0.668941	0.670194
3.2	0.489273	0.478613	0.50457	0.803528	0.770294	0.863173	0.82543	0.817916	0.902041	0.874548	0.884825	0.881133	0.910825	0.909708	0.888503	0.79954	0.858104	0.903991	0.841952	0.825378	0.795645	0.864	0.858627	0.84891
6.4	0.711764	0.663715	0.672623	0.881773	0.949434	0.965312	0.940024	0.96715	0.982309	0.956155	0.963476	0.964954	0.978557	0.971076	0.960428	0.90648	0.942943	0.965565	0.925308	0.862991	0.846226	0.93318	0.898529	0.864475
12.8	0.881696	0.903777	0.889756	0.934194	0.985921	0.960619	0.968308	0.976948	0.988303	1	1	1	1	1	1	1	1	1	1.00631	0.911223	0.908165	0.978249	1.00696	0.991058
25.6	0.963378	0.972259	0.962494	0.992089	0.993758	0.989041	0.989436	0.991215	1.00065										1.00869	1.02447	0.990458	1	1	1
51.2	1	1	1	1	1	1	1	1	1										1	1	1
ACE-2 concentration	BA1			BA1-c21			BA1-c41			BA1-c42			BA1-c43			BA1-c44
	rep1	rep2	rep3	rep1	rep2	rep3	rep1	rep2	rep3	rep1	rep2	rep3	rep1	rep2	rep3	rep1	rep2	rep3
0.025				0.034291	0.045006	0.037327										0.020712	0.023835	0.022762
0.05	0.0139545	0.00858662	0.009503	0.059153	0.077295	0.059012	0.0447939	0.0341237	0.042889	0.0526568	0.034099	0.036528	0.055851	0.057932	0.059402	0.037907	0.041196	0.042084
0.1	0.018456	0.0148562	0.016503	0.117017	0.128013	0.118379	0.0678738	0.0529008	0.066465	0.0852825	0.061251	0.061777	0.085277	0.076154	0.093689	0.080422	0.088404	0.090563
0.2	0.0334234	0.032302	0.036639	0.154328	0.202764	0.182723	0.110882	0.0974964	0.133854	0.127984	0.101234	0.102452	0.119834	0.109031	0.129723	0.13968	0.143541	0.145593
0.4	0.0711231	0.0609241	0.066616	0.232965	0.306635	0.279417	0.177109	0.200349	0.201603	0.234257	0.184602	0.1961	0.195141	0.205585	0.212164	0.251599	0.263627	0.265296
0.8	0.13133	0.12362	0.102952	0.404236	0.410616	0.391397	0.341961	0.349242	0.393343	0.399304	0.35297	0.347959	0.356693	0.337889	0.352915	0.456105	0.457549	0.459385
1.6	0.265811	0.249557	0.255261	0.588214	0.553188	0.569854	0.568837	0.553864	0.626586	0.588461	0.591734	0.575711	0.565483	0.547435	0.572287	0.719331	0.676908	0.707743
3.2	0.398379	0.341011	0.411355	0.675948	0.696277	0.676857	0.714566	0.736158	0.759823	0.739715	0.72097	0.703776	0.800503	0.815211	0.791112	0.879215	0.856459	0.881784
6.4	0.601621	0.570669	0.609841	0.834328	0.857538	0.829008	0.897454	0.946016	0.912528	0.871776	0.951439	0.940988	0.941148	0.956922	0.95534	0.929215	0.880905	0.969063
12.8	0.779991	0.768161	0.778501	0.94954	0.925617	0.897618	1	1	1	1	1	1	1	1	1	0.968459	0.931781	0.976495
25.6	0.947333	0.944119	0.925662	0.99558	0.987099	0.986847										1.00044	0.992732	0.986519
51.2	1	1	1	1	1	1										1	1	1
ACE-2 concentration	BA2			BA-c21			BA2-c41			BA2-c42			BA2-c43
	rep1	rep2	rep3	rep1	rep2	rep3	rep1	rep2	rep3	rep1	rep2	rep3	rep1	rep2	rep3
0.025				0.02532	0.023206	0.022912				0.036026	0.031295	0.031658	0.020404	0.019855	0.019347
0.05	0.0402068	0.031318	0.016413	0.035996	0.034903	0.034623	0.0891399	0.0640911	0.091474	0.060905	0.050017	0.044813	0.044259	0.04146	0.04474
0.1	0.0310167	0.041949	0.026688	0.097349	0.090281	0.094026	0.146643	0.120767	0.128545	0.101131	0.074476	0.088877	0.065726	0.061095	0.067849
0.2	0.0419299	0.053244	0.041939	0.139766	0.128121	0.130346	0.222797	0.161574	0.196703	0.169952	0.141773	0.149911	0.09218	0.081403	0.091092
0.4	0.0758185	0.063028	0.070806	0.234914	0.216329	0.239986	0.365639	0.302791	0.325813	0.271567	0.218585	0.208913	0.265018	0.239178	0.268574
0.8	0.110281	0.116959	0.072985	0.473291	0.423913	0.460625	0.519672	0.492089	0.490674	0.410662	0.333219	0.353298	0.452172	0.437816	0.464329
1.6	0.231476	0.245614	0.193355	0.614067	0.609986	0.659708	0.714844	0.705474	0.708714	0.625719	0.541738	0.525847	0.60891	0.578317	0.602445
3.2	0.333142	0.326836	0.357843	0.781659	0.710143	0.765614	0.869193	0.806546	0.862553	0.882132	0.705599	0.737968	0.878887	0.866321	0.901115
6.4	0.554854	0.546173	0.555011	0.923715	0.912796	0.909029	0.954357	0.919237	0.948563	0.937318	0.881484	0.909447	0.944627	0.941447	0.958081
12.8	0.789202	0.768681	0.755447	0.985825	0.906579	0.948744	1	1	1	0.982876	0.965648	0.939037	0.96982	0.97108	0.984952
25.6	0.916715	0.948668	0.901961	0.99477	0.989323	0.981161				0.993215	0.993817	0.987879	0.99672	0.993645	0.996104
51.2	1	1	1	1	1	1				1	1	1	1	1	1
