# Supplementary material for: Stringent selection drives convergence toward omicron-like SARS-CoV-2 receptor-binding motifs
Source: Nat Commun. 2026 Apr 25;17:5712. doi: 10.1038/s41467-026-72312-z (PMC13324855; doi:10.1038/s41467-026-72312-z)
Supplement: Supplementary file 9 — Source Data 4 [file 41467_2026_72312_MOESM9_ESM.xlsx]

## Sheet: Fig, 5A
	library	all 1% mut	non-synon
LSS	WT	191	55
	Alpha	163	45
	Beta	195	62
	RBDv48	199	63
	BA.1	272	119
HSS	WT 2nd	36	29
	WT 4th	78	51
	I358F 2nd	41	27
	I358F 4th	77	40
	BA1 2nd	34	26
	BA1 4th	48	33
	BA2 2nd	33	25
	BA2 4th	70	36

## Sheet: Fig. 5C
Step	Best Score	STDEV	Reward mutations	STDEV	Neutral mutations	STDEV	Penalty mutations	STDEV
1	0.15	0.36635	0.15	0.36635	0.85	0.36635	0	0
2	0.6	0.50262	0.8	0.41039	1	0.64889	0.2	0.41039
3	1.1	0.30779	1.15	0.36635	1.7	0.65695	0.05	0.22361
4	1.55	0.51042	1.65	0.48936	2.05	0.88704	0.1	0.30779
5	2.05	0.22361	2.05	0.22361	2.75	0.63867	0	0
6	2.25	0.55012	2.45	0.60481	3.35	0.87509	0.2	0.41039
7	3.2	0.41039	3.9	0.30779	2.25	0.7864	0.7	0.47016
8	3.4	0.50262	4	0	2.95	0.88704	0.6	0.50262
9	3.9	0.55251	4.1	0.30779	3.95	0.99868	0.2	0.41039
10	4.25	0.44426	4.7	0.47016	3.65	1.0894	0.45	0.51042
11	4.65	0.48936	4.95	0.22361	3.8	1.0052	0.3	0.47016
12	5	0	5	0	5.2	0.83351	0	0
13	5	0	5	0	6.1	0.64072	0	0
14	5	0	5	0	6.5	0.94591	0	0
15	5	0	5	0	7.45	0.94451	0	0
16	5	0	5	0	7.9	1.0712	0	0
17	5	0	5	0	8.5	1.7321	0	0
18	5	0	5	0	8.7	1.6575	0	0
19	5	0	5	0	9.2	2.0157	0	0
20	5	0	5	0	9.6	2.1619	0	0

## Sheet: Fig. 5D
Step	Best Score	STDEV	Reward mutations	STDEV	Neutral mutations	STDEV	Penalty mutations	STDEV
1	-0.3	0.57124	0.4	0.50262	0.9	0.78807	0.7	0.47016
2	0	0.72548	0.95	0.68633	1.75	1.2085	0.95	0.75915
3	0.2	0.52315	1.7	0.57124	2.05	1.3563	1.5	0.68825
4	0.45	0.60481	1.95	0.22361	3.4	0.88258	1.5	0.60698
5	0.45	0.51042	2.1	0.30779	4.85	0.87509	1.65	0.48936
6	0.35	0.58714	2.3	0.47016	5.6	1.1425	1.95	0.88704
7	0.45	0.60481	2.2	0.41039	6.65	1.3089	1.75	0.55012
8	0.8	0.52315	2.7	0.47016	7.3	1.2183	1.9	0.55251
9	0.7	0.7327	2.95	0.60481	7.5	1.469	2.25	0.7864
10	1.1	0.30779	3.35	0.87509	7.8	1.7947	2.25	0.8507
11	1.2	0.41039	3.8	0.95145	8.15	1.3089	2.6	0.88258
12	1.35	0.58714	4.25	0.71635	8.35	1.2258	2.9	0.85224
13	1.6	0.59824	4.3	0.80131	9.1	1.619	2.7	0.80131
14	1.65	0.58714	4.5	0.51299	9.4	1.5694	2.85	0.81273
15	2	0.64889	4.65	0.48936	10.25	1.6182	2.65	0.74516
16	2.05	0.22361	4.8	0.41039	10.75	1.3328	2.75	0.44426
17	2	0	4.85	0.36635	11.5	1.539	2.85	0.36635
18	1.85	0.48936	4.8	0.41039	12.4	1.5355	2.95	0.60481
19	1.8	0.52315	4.8	0.41039	12.05	1.8489	3	0.64889
20	2.05	0.60481	4.8	0.41039	11.95	1.9861	2.75	0.63867
