# Supplementary material for: Stringent selection drives convergence toward omicron-like SARS-CoV-2 receptor-binding motifs
Source: Nat Commun. 2026 Apr 25;17:5712. doi: 10.1038/s41467-026-72312-z (PMC13324855; doi:10.1038/s41467-026-72312-z)
Supplement: Supplementary file 10 — Source Data 5 [file 41467_2026_72312_MOESM10_ESM.xlsx]

## Sheet: Fig. 6A
INDIVIDUAL CLONES (KD in nM)
	WT	Lib1	Lib2	Lib3	Lib4	Lib5
Rep_1	1.573
Rep_2	1.795
Rep_3	1.901
1.12		1.379
1.16		1.431
1.3		0.9642
2.1			0.0715
2.2			0.04709
2.11			0.1259
3.5				0.106
3.9				0.09768
3.25				0.08008
4.1					0.01242
4.2					0.01018
4.6					0.01228
5.1						0.01378
5.2						0.02086
5.3						0.03169
WT							Lib-1							Lib-2							Lib-3							Lib-4							Lib-5
Rep_1		Rep_2		Rep_3			1.12		1.16		1.3			2.1		2.2		2.11			3.5		3.9		3.25			4.1		4.2		4.6			5.1		5.2		5.3
[ACE2] (nM)	Binding	[ACE2] (nM)	Binding	[ACE2] (nM)	Binding		[ACE2] (nM)	Binding	[ACE2] (nM)	Binding	[ACE2] (nM)	Binding		[ACE2] (nM)	Binding	[ACE2] (nM)	Binding	[ACE2] (nM)	Binding		[ACE2] (nM)	Binding	[ACE2] (nM)	Binding	[ACE2] (nM)	Binding		[ACE2] (nM)	Binding	[ACE2] (nM)	Binding	[ACE2] (nM)	Binding		[ACE2] (nM)	Binding	[ACE2] (nM)	Binding	[ACE2] (nM)	Binding
0.01	0	0.01	0	0.01	0		0.05	0.00278219	0.05	0.00199283	0.05	0.00160901		0.0125	0.0226171	0.0125	0.0242688	0.0125	0.0242688		0.0125	0.00926283	0.0125	0.015916	0.0125	0.0115504		0.0125	0.0725806	0.0125	0.0933262	0.0125	0.082389		0.0125	0.0159363	0.0125	0.0169759	0.0125	0.0774676
0.5	0.104574	0.5	0.165565	0.5	0.117925		0.1	0.0118662	0.1	0.00861101	0.1	0.0120222		0.025	0.0542866	0.025	0.190432	0.025	0.0212373		0.025	0.020387	0.025	0.0435247	0.025	0.0289948		0.025	0.331947	0.025	0.326889	0.025	0.315824		0.025	0.0283357	0.025	0.0177665	0.025	0.13926
1	0.396685	1	0.348715	1	0.261375		0.19	0.0374133	0.19	0.0281651	0.19	0.0326115		0.05	0.220694	0.05	0.504545	0.05	0.178732		0.05	0.144613	0.05	0.123464	0.05	0.207516		0.05	0.640516	0.05	0.693246	0.05	0.635406		0.05	0.71849	0.05	0.59008	0.05	0.422278
1.9	0.55231	1.9	0.540359	1.9	0.540556		0.39	0.159194	0.39	0.135219	0.39	0.157033		0.1	0.495394	0.1	0.477169	0.1	0.44808		0.1	0.29545	0.1	0.401993	0.1	0.497387		0.1	0.858523	0.1	0.897597	0.1	0.901002		0.1	0.925265	0.1	0.829478	0.1	0.783559
3.9	0.772573	3.9	0.673898	3.9	0.683816		0.79	0.245805	0.79	0.229553	0.79	0.351779		0.19	0.816226	0.19	0.861372	0.19	0.466791		0.19	0.743454	0.19	0.731506	0.19	0.706974		0.19	0.951061	0.19	0.980392	0.19	0.980392		0.19	0.980392	0.19	0.979242	0.19	0.971774
7.81	0.867502	7.81	0.906843	7.81	0.938087		1.56	0.56872	1.56	0.563714	1.56	0.763866		0.39	0.936632	0.39	0.976562	0.39	0.943197		0.39	0.934856	0.39	0.920315	0.39	0.944977		0.39	0.976562	0.39	0.976562	0.39	0.976562		0.39	0.976562	0.39	0.976562	0.39	0.994264
15.63	0.96419	15.63	0.993806	15.63	0.993806		3.12	0.933896	3.12	0.927056	3.12	0.925959		0.79	0.990099	0.79	0.996377	0.79	0.976562		0.79	0.976562	0.79	0.976562	0.79	0.976562		0.79	0.998272	0.79	0.998272	0.79	0.998272		0.79	0.998272	0.79	0.998272	0.79	0.998272
31.25	0.999796	31.25	0.999796	31.25	0.999796		6.25	0.973555	6.25	0.975124	6.25	0.975124		1.56	0.998272	1.56	0.998272	1.56	0.998272		1.56	0.998272	1.56	0.998272	1.56	0.998272		1.56	0.998705	1.56	0.998705	1.56	0.998705		1.56	0.998705	1.56	0.998705	1.56	0.998705
62.5	0.999796	62.5	0.999796	62.5	0.999796		12.5	0.999092	12.5	0.999092	12.5	0.999092		3.125	0.998705	3.125	0.998705	3.125	0.998705		3.125	0.998705	3.125	0.998705	3.125	0.998705		3.125	0.999636	3.125	0.999636	3.125	0.999636		3.125	0.999636	3.125	0.999636	3.125	0.999636
125	0.999796	125	0.999796	125	0.999796		25	0.999455	25	0.999455	25	0.999455		6.25	0.999636	6.25	0.999636	6.25	0.999636		6.25	0.999636	6.25	0.999636	6.25	0.999636		6.25	0.999821	6.25	0.999821	6.25	0.999821		6.25	0.999821	6.25	0.999821	6.25	0.999821
250	0.999796	250	0.999796	250	0.999796		50	0.999649	50	0.999649	50	0.999649		12.5	0.999821	12.5	0.999821	12.5	0.999821		12.5	0.999821	12.5	0.999821	12.5	0.999821		12.5	0.999825	12.5	0.999825	12.5	0.999825		12.5	0.999825	12.5	0.999825	12.5	0.999825
500	0.999796	500	0.999796	500	0.999796		100	0.999831	100	0.999831	100	0.999831		25	0.999825	25	0.999825	25	0.999825		25	0.999825	25	0.999825	25	0.999825		25	0.999828	25	0.999828	25	0.999828		25	0.999828	25	0.999828	25	0.999828
1000	0.999796	1000	0.999796	1000	0.999796

## Sheet: Fig. 6B
position	orig. AA	mutant AA	freq	orig codon	mutant cod	mut count	total count
362	S	S	3.9e-05	TCC	TCT	10	253586
362	S	S	0.000457	TCC	TCA	116	253586
362	S	Y	0.000189	TCC	TAC	48	253586
362	S	C	8e-06	TCC	TGC	2	253586
362	S	S	1.2e-05	TCC	TCG	3	253586
363	T	A	6.7e-05	ACC	GCC	17	254010
363	T	S	8e-06	ACC	AGC	2	254010
363	T	S	3.1e-05	ACC	TCC	8	254010
363	T	P	1.6e-05	ACC	CCC	4	254010
363	T	I	4e-06	ACC	ATC	1	254010
363	T	T	1.2e-05	ACC	ACT	3	254010
363	T	T	8e-06	ACC	ACG	2	254010
363	T	T	2.4e-05	ACC	ACA	6	254010
363	T	N	0.000126	ACC	AAC	32	254010
364	F	S	7.1e-05	TTC	TCC	18	254149
364	F	I	0.000126	TTC	ATC	32	254149
364	F	L	8.3e-05	TTC	TTA	21	254149
364	F	L	6.3e-05	TTC	CTC	16	254149
364	F	F	1.2e-05	TTC	TTT	3	254149
364	F	C	2.8e-05	TTC	TGC	7	254149
364	F	Y	0.000122	TTC	TAC	31	254149
364	F	V	1.2e-05	TTC	GTC	3	254149
365	K	N	0.000295	AAA	AAT	75	254153
365	K	R	4.3e-05	AAA	AGA	11	254153
365	K	E	8.3e-05	AAA	GAA	21	254153
365	K	K	5.1e-05	AAA	AAG	13	254153
365	K	*	8e-06	AAA	TAA	2	254153
365	K	Q	2.4e-05	AAA	CAA	6	254153
365	K	I	5.1e-05	AAA	ATA	13	254153
365	K	R	4e-06	AAA	AGG	1	254153
365	K	T	8e-06	AAA	ACA	2	254153
366	C	F	0.00026	TGC	TTC	66	254155
366	C	Y	5.1e-05	TGC	TAC	13	254155
366	C	R	5.1e-05	TGC	CGC	13	254155
366	C	W	8e-06	TGC	TGG	2	254155
366	C	G	5.5e-05	TGC	GGC	14	254155
366	C	I	4e-06	TGC	ATC	1	254155
366	C	C	4e-06	TGC	TGT	1	254155
366	C	*	0.000118	TGC	TGA	30	254155
366	C	S	3.5e-05	TGC	TCC	9	254155
366	C	G	8e-06	TGC	GGG	2	254155
366	C	S	0.000236	TGC	AGC	60	254155
366	C	R	4e-06	TGC	AGA	1	254155
366	C	T	8e-06	TGC	ACC	2	254155
367	Y	Y	0.000134	TAC	TAT	34	254161
367	Y	C	0.000102	TAC	TGC	26	254161
367	Y	H	5.5e-05	TAC	CAC	14	254161
367	Y	*	7.1e-05	TAC	TAG	18	254161
367	Y	N	0.000315	TAC	AAC	80	254161
367	Y	F	3.1e-05	TAC	TTC	8	254161
367	Y	S	5.9e-05	TAC	TCC	15	254161
367	Y	S	8e-06	TAC	TCA	2	254161
367	Y	*	0.000685	TAC	TAA	174	254161
367	Y	E	4e-06	TAC	GAG	1	254161
367	Y	D	9e-05	TAC	GAC	23	254161
367	Y	K	8e-06	TAC	AAA	2	254161
367	Y	W	8e-06	TAC	TGG	2	254161
368	G	G	0.012425	GGT	GGC	3158	254161
368	G	R	0.000334	GGT	CGT	85	254161
368	G	G	0.000197	GGT	GGA	50	254161
368	G	C	0.001129	GGT	TGT	287	254161
368	G	S	0.00011	GGT	AGT	28	254161
368	G	D	9e-05	GGT	GAT	23	254161
368	G	V	0.000358	GGT	GTT	91	254161
368	G	G	7.5e-05	GGT	GGG	19	254161
368	G	F	4e-06	GGT	TTT	1	254161
368	G	C	1.6e-05	GGT	TGC	4	254161
368	G	*	4e-06	GGT	TGA	1	254161
368	G	V	4e-06	GGT	GTC	1	254161
368	G	V	4e-06	GGT	GTA	1	254161
368	G	A	4.3e-05	GGT	GCT	11	254161
368	G	A	4e-06	GGT	GCA	1	254161
369	V	V	0.014845	GTT	GTC	3773	254163
369	V	V	0.000834	GTT	GTA	212	254163
369	V	I	0.002754	GTT	ATT	700	254163
369	V	V	0.000122	GTT	GTG	31	254163
369	V	A	8.3e-05	GTT	GCT	21	254163
369	V	D	0.000366	GTT	GAT	93	254163
369	V	G	0.000228	GTT	GGT	58	254163
369	V	F	0.000138	GTT	TTT	35	254163
369	V	E	8e-06	GTT	GAA	2	254163
369	V	L	4e-06	GTT	TTA	1	254163
369	V	C	4e-06	GTT	TGT	1	254163
369	V	G	4e-06	GTT	GGG	1	254163
369	V	D	1.2e-05	GTT	GAC	3	254163
369	V	L	1.2e-05	GTT	CTT	3	254163
369	V	I	4e-06	GTT	ATA	1	254163
369	V	N	4e-06	GTT	AAT	1	254163
370	S	S	0.006598	TCT	TCC	1677	254164
370	S	P	0.004926	TCT	CCT	1252	254164
370	S	T	0.001424	TCT	ACT	362	254164
370	S	S	0.000842	TCT	TCA	214	254164
370	S	A	0.000515	TCT	GCT	131	254164
370	S	Y	9e-05	TCT	TAT	23	254164
370	S	F	3.5e-05	TCT	TTT	9	254164
370	S	C	2.8e-05	TCT	TGT	7	254164
370	S	W	4e-06	TCT	TGG	1	254164
370	S	S	7.1e-05	TCT	TCG	18	254164
370	S	T	8e-06	TCT	ACC	2	254164
370	S	T	4e-06	TCT	ACA	1	254164
370	S	A	1.2e-05	TCT	GCG	3	254164
371	A	A	0.009285	GCT	GCC	2360	254164
371	A	A	0.001889	GCT	GCA	480	254164
371	A	T	0.001503	GCT	ACT	382	254164
371	A	V	0.00087	GCT	GTT	221	254164
371	A	A	0.000283	GCT	GCG	72	254164
371	A	P	0.000287	GCT	CCT	73	254164
371	A	D	0.000677	GCT	GAT	172	254164
371	A	S	0.000106	GCT	TCT	27	254164
371	A	G	2.4e-05	GCT	GGG	6	254164
371	A	G	2.8e-05	GCT	GGT	7	254164
371	A	D	1.2e-05	GCT	GAC	3	254164
371	A	E	4e-06	GCT	GAA	1	254164
371	A	T	4e-06	GCT	ACC	1	254164
371	A	Y	4e-06	GCT	TAT	1	254164
372	T	A	0.008129	ACC	GCC	2066	254164
372	T	T	0.00301	ACC	ACT	765	254164
372	T	S	0.002191	ACC	TCC	557	254164
372	T	A	0.000216	ACC	GCT	55	254164
372	T	N	0.000142	ACC	AAC	36	254164
372	T	V	7.1e-05	ACC	GTC	18	254164
372	T	P	4.7e-05	ACC	CCC	12	254164
372	T	I	3.9e-05	ACC	ATC	10	254164
372	T	T	0.000555	ACC	ACA	141	254164
372	T	C	4e-06	ACC	TGC	1	254164
372	T	G	4e-06	ACC	GGC	1	254164
372	T	G	1.6e-05	ACC	GGG	4	254164
372	T	S	8e-06	ACC	TCA	2	254164
372	T	A	8e-06	ACC	GCA	2	254164
372	T	S	8e-06	ACC	AGC	2	254164
372	T	T	1.2e-05	ACC	ACG	3	254164
372	T	A	4e-06	ACC	GCG	1	254164
372	T	Y	4e-06	ACC	TAC	1	254164
373	K	E	0.004737	AAG	GAG	1204	254164
373	K	R	0.003722	AAG	AGG	946	254164
373	K	G	9e-05	AAG	GGG	23	254164
373	K	K	0.000126	AAG	AAA	32	254164
373	K	M	0.000153	AAG	ATG	39	254164
373	K	T	0.000409	AAG	ACG	104	254164
373	K	N	0.000244	AAG	AAT	62	254164
373	K	P	4e-06	AAG	CCG	1	254164
373	K	Q	0.000114	AAG	CAG	29	254164
373	K	H	4e-06	AAG	CAT	1	254164
373	K	T	4e-06	AAG	ACC	1	254164
373	K	N	4.7e-05	AAG	AAC	12	254164
373	K	R	4e-06	AAG	CGG	1	254164
374	L	L	0.004182	TTG	CTG	1063	254168
374	L	L	0.000201	TTG	TTA	51	254168
374	L	F	0.000181	TTG	TTT	46	254168
374	L	*	0.000449	TTG	TAG	114	254168
374	L	W	2.8e-05	TTG	TGG	7	254168
374	L	M	0.00048	TTG	ATG	122	254168
374	L	I	2.4e-05	TTG	ATT	6	254168
374	L	F	4.7e-05	TTG	TTC	12	254168
374	L	S	0.000102	TTG	TCG	26	254168
374	L	V	0.000193	TTG	GTG	49	254168
374	L	G	8e-06	TTG	GGG	2	254168
374	L	E	4e-06	TTG	GAG	1	254168
374	L	P	4e-06	TTG	CCG	1	254168
374	L	I	4e-06	TTG	ATC	1	254168
374	L	K	1.6e-05	TTG	AAG	4	254168
374	L	N	4e-06	TTG	AAC	1	254168
375	N	S	0.003572	AAC	AGC	908	254168
375	N	G	0.000531	AAC	GGC	135	254168
375	N	D	0.003254	AAC	GAC	827	254168
375	N	N	0.001361	AAC	AAT	346	254168
375	N	K	0.000142	AAC	AAG	36	254168
375	N	T	0.000488	AAC	ACC	124	254168
375	N	Y	0.000248	AAC	TAC	63	254168
375	N	K	0.000582	AAC	AAA	148	254168
375	N	I	7.1e-05	AAC	ATC	18	254168
375	N	T	4e-06	AAC	ACA	1	254168
375	N	*	4e-06	AAC	TAG	1	254168
375	N	*	4e-06	AAC	TAA	1	254168
375	N	H	3.1e-05	AAC	CAC	8	254168
375	N	P	4e-06	AAC	CCC	1	254168
375	N	C	4e-06	AAC	TGC	1	254168
375	N	V	4e-06	AAC	GTG	1	254168
375	N	H	4e-06	AAC	CAT	1	254168
375	N	R	4e-06	AAC	AGG	1	254168
375	N	G	4e-06	AAC	GGG	1	254168
376	D	D	0.009793	GAT	GAC	2489	254168
376	D	E	0.000673	GAT	GAA	171	254168
376	D	N	0.000295	GAT	AAT	75	254168
376	D	G	0.000378	GAT	GGT	96	254168
376	D	E	0.001102	GAT	GAG	280	254168
376	D	Y	0.000484	GAT	TAT	123	254168
376	D	*	2.4e-05	GAT	TAA	6	254168
376	D	F	4e-06	GAT	TTT	1	254168
376	D	*	1.2e-05	GAT	TAG	3	254168
376	D	V	0.00013	GAT	GTT	33	254168
376	D	G	1.6e-05	GAT	GGG	4	254168
376	D	Y	4e-06	GAT	TAC	1	254168
376	D	G	4e-06	GAT	GGC	1	254168
376	D	A	8e-06	GAT	GCT	2	254168
376	D	H	4e-06	GAT	CAT	1	254168
376	D	Q	4e-06	GAT	CAA	1	254168
376	D	V	4e-06	GAT	GTG	1	254168
376	D	A	4e-06	GAT	GCG	1	254168
376	D	V	4e-06	GAT	GTA	1	254168
377	L	L	0.011551	TTG	CTG	2936	254168
377	L	M	0.002184	TTG	ATG	555	254168
377	L	S	0.001405	TTG	TCG	357	254168
377	L	L	0.002408	TTG	TTA	612	254168
377	L	V	0.000209	TTG	GTG	53	254168
377	L	P	8e-06	TTG	CCG	2	254168
377	L	I	1.6e-05	TTG	ATT	4	254168
377	L	F	0.000319	TTG	TTT	81	254168
377	L	*	0.000271	TTG	TAG	69	254168
377	L	F	1.2e-05	TTG	TTC	3	254168
377	L	W	6.7e-05	TTG	TGG	17	254168
377	L	T	8e-06	TTG	ACG	2	254168
377	L	R	4e-06	TTG	CGG	1	254168
377	L	Q	1.6e-05	TTG	CAG	4	254168
377	L	L	4e-06	TTG	CTT	1	254168
378	C	R	0.041964	TGT	CGT	10666	254170
378	C	C	0.013597	TGT	TGC	3456	254170
378	C	S	0.003179	TGT	AGT	808	254170
378	C	Y	0.001349	TGT	TAT	343	254170
378	C	G	0.00072	TGT	GGT	183	254170
378	C	F	0.000102	TGT	TTT	26	254170
378	C	W	3.9e-05	TGT	TGG	10	254170
378	C	H	8e-06	TGT	CAT	2	254170
378	C	R	4e-06	TGT	CGG	1	254170
378	C	*	0.000185	TGT	TGA	47	254170
378	C	R	4e-06	TGT	AGA	1	254170
378	C	S	8e-06	TGT	AGC	2	254170
378	C	L	1.6e-05	TGT	CTT	4	254170
378	C	S	2.4e-05	TGT	TCT	6	254170
378	C	F	4e-06	TGT	TTC	1	254170
378	C	R	4e-06	TGT	CGC	1	254170
378	C	G	4e-06	TGT	GGG	1	254170
379	F	S	0.005571	TTC	TCC	1416	254172
379	F	Y	0.000932	TTC	TAC	237	254172
379	F	F	0.00214	TTC	TTT	544	254172
379	F	L	0.002156	TTC	CTC	548	254172
379	F	C	0.000122	TTC	TGC	31	254172
379	F	L	0.000492	TTC	TTA	125	254172
379	F	P	8e-06	TTC	CCC	2	254172
379	F	I	0.000118	TTC	ATC	30	254172
379	F	V	5.9e-05	TTC	GTC	15	254172
379	F	A	4e-06	TTC	GCC	1	254172
379	F	L	3.5e-05	TTC	TTG	9	254172
379	F	S	4e-06	TTC	TCT	1	254172
379	F	*	1.2e-05	TTC	TAA	3	254172
379	F	W	4e-06	TTC	TGG	1	254172
379	F	I	4e-06	TTC	ATT	1	254172
379	F	G	4e-06	TTC	GGG	1	254172
380	S	S	0.008396	TCT	TCC	2134	254173
380	S	P	0.005366	TCT	CCT	1364	254173
380	S	T	0.001845	TCT	ACT	469	254173
380	S	S	0.000988	TCT	TCG	251	254173
380	S	S	0.000622	TCT	TCA	158	254173
380	S	A	1.6e-05	TCT	GCT	4	254173
380	S	C	3.9e-05	TCT	TGT	10	254173
380	S	Y	0.000437	TCT	TAT	111	254173
380	S	T	1.2e-05	TCT	ACA	3	254173
380	S	F	8e-06	TCT	TTT	2	254173
380	S	*	8e-06	TCT	TAG	2	254173
380	S	Y	4e-06	TCT	TAC	1	254173
380	S	P	1.2e-05	TCT	CCA	3	254173
380	S	N	8e-06	TCT	AAT	2	254173
380	S	A	8e-06	TCT	GCG	2	254173
380	S	H	4e-06	TCT	CAT	1	254173
381	N	S	0.007829	AAC	AGC	1990	254177
381	N	I	0.001857	AAC	ATC	472	254177
381	N	N	0.000921	AAC	AAT	234	254177
381	N	T	0.002298	AAC	ACC	584	254177
381	N	K	0.000252	AAC	AAG	64	254177
381	N	D	0.000547	AAC	GAC	139	254177
381	N	K	0.000244	AAC	AAA	62	254177
381	N	L	4e-06	AAC	CTC	1	254177
381	N	G	1.2e-05	AAC	GGG	3	254177
381	N	V	8e-06	AAC	GTG	2	254177
381	N	H	0.000205	AAC	CAC	52	254177
381	N	L	4e-06	AAC	TTG	1	254177
381	N	Y	2.8e-05	AAC	TAC	7	254177
381	N	G	8e-06	AAC	GGC	2	254177
381	N	D	4e-06	AAC	GAT	1	254177
381	N	M	8e-06	AAC	ATG	2	254177
381	N	S	4e-06	AAC	AGT	1	254177
381	N	V	4e-06	AAC	GTC	1	254177
382	V	V	0.008408	GTT	GTC	2137	254177
382	V	I	0.001098	GTT	ATT	279	254177
382	V	V	0.000649	GTT	GTA	165	254177
382	V	A	0.000102	GTT	GCT	26	254177
382	V	G	2e-05	GTT	GGG	5	254177
382	V	V	0.000142	GTT	GTG	36	254177
382	V	F	0.000382	GTT	TTT	97	254177
382	V	G	0.00024	GTT	GGT	61	254177
382	V	D	0.000327	GTT	GAT	83	254177
382	V	E	4e-06	GTT	GAG	1	254177
382	V	D	8e-06	GTT	GAC	2	254177
382	V	E	8e-06	GTT	GAA	2	254177
382	V	L	1.6e-05	GTT	CTT	4	254177
382	V	H	4e-06	GTT	CAT	1	254177
383	Y	Y	0.004151	TAC	TAT	1055	254178
383	Y	*	0.002494	TAC	TAA	634	254178
383	Y	H	0.000118	TAC	CAC	30	254178
383	Y	F	5.1e-05	TAC	TTC	13	254178
383	Y	C	6.7e-05	TAC	TGC	17	254178
383	Y	G	1.6e-05	TAC	GGG	4	254178
383	Y	A	4e-06	TAC	GCC	1	254178
383	Y	*	8e-06	TAC	TAG	2	254178
383	Y	E	8e-06	TAC	GAG	2	254178
383	Y	N	0.000169	TAC	AAC	43	254178
383	Y	D	4.3e-05	TAC	GAC	11	254178
383	Y	S	4e-06	TAC	TCC	1	254178
383	Y	E	8e-06	TAC	GAA	2	254178
383	Y	H	4e-06	TAC	CAT	1	254178
383	Y	G	4e-06	TAC	GGC	1	254178
384	A	A	0.004682	GCC	GCT	1190	254179
384	A	A	0.001082	GCC	GCG	275	254179
384	A	A	0.000862	GCC	GCA	219	254179
384	A	T	0.000319	GCC	ACC	81	254179
384	A	V	0.000106	GCC	GTC	27	254179
384	A	D	0.001047	GCC	GAC	266	254179
384	A	G	2.8e-05	GCC	GGC	7	254179
384	A	G	1.6e-05	GCC	GGG	4	254179
384	A	P	5.1e-05	GCC	CCC	13	254179
384	A	S	0.000209	GCC	TCC	53	254179
384	A	E	1.2e-05	GCC	GAA	3	254179
384	A	S	4e-06	GCC	TCG	1	254179
384	A	S	8e-06	GCC	TCA	2	254179
384	A	G	4e-06	GCC	GGT	1	254179
384	A	G	4e-06	GCC	GGA	1	254179
384	A	D	1.2e-05	GCC	GAT	3	254179
384	A	Y	4e-06	GCC	TAC	1	254179
384	A	H	4e-06	GCC	CAC	1	254179
385	D	D	0.011928	GAT	GAC	3032	254185
385	D	N	0.000598	GAT	AAT	152	254185
385	D	E	0.000165	GAT	GAG	42	254185
385	D	V	0.000236	GAT	GTT	60	254185
385	D	G	7.1e-05	GAT	GGT	18	254185
385	D	A	0.000287	GAT	GCT	73	254185
385	D	N	8e-06	GAT	AAC	2	254185
385	D	V	4e-06	GAT	GTG	1	254185
385	D	E	0.000102	GAT	GAA	26	254185
385	D	Y	0.00011	GAT	TAT	28	254185
385	D	G	1.2e-05	GAT	GGG	3	254185
385	D	H	2.4e-05	GAT	CAT	6	254185
385	D	P	4e-06	GAT	CCT	1	254185
385	D	Q	4e-06	GAT	CAA	1	254185
386	S	L	0.000519	TCC	CTC	132	254185
386	S	F	0.002632	TCC	TTC	669	254185
386	S	S	0.001353	TCC	TCG	344	254185
386	S	S	0.000421	TCC	TCT	107	254185
386	S	S	0.00146	TCC	TCA	371	254185
386	S	Y	0.00024	TCC	TAC	61	254185
386	S	P	0.000102	TCC	CCC	26	254185
386	S	W	1.6e-05	TCC	TGG	4	254185
386	S	*	4e-06	TCC	TGA	1	254185
386	S	T	0.000193	TCC	ACC	49	254185
386	S	T	2.4e-05	TCC	ACA	6	254185
386	S	K	4e-06	TCC	AAA	1	254185
386	S	G	8e-06	TCC	GGG	2	254185
386	S	C	7.5e-05	TCC	TGC	19	254185
386	S	*	1.6e-05	TCC	TAA	4	254185
386	S	L	8e-06	TCC	TTA	2	254185
386	S	V	8e-06	TCC	GTC	2	254185
386	S	A	4e-06	TCC	GCC	1	254185
386	S	L	4e-06	TCC	TTG	1	254185
386	S	G	4e-06	TCC	GGC	1	254185
387	F	F	0.014509	TTT	TTC	3688	254187
387	F	C	0.003175	TTT	TGT	807	254187
387	F	V	0.002093	TTT	GTT	532	254187
387	F	L	0.001133	TTT	TTG	288	254187
387	F	L	0.000181	TTT	CTT	46	254187
387	F	I	0.000448	TTT	ATT	114	254187
387	F	G	3.9e-05	TTT	GGG	10	254187
387	F	T	4e-06	TTT	ACT	1	254187
387	F	Y	0.00033	TTT	TAT	84	254187
387	F	L	0.000315	TTT	TTA	80	254187
387	F	S	2e-05	TTT	AGT	5	254187
387	F	I	1.2e-05	TTT	ATC	3	254187
387	F	G	5.5e-05	TTT	GGT	14	254187
387	F	W	2.8e-05	TTT	TGG	7	254187
387	F	S	5.5e-05	TTT	TCT	14	254187
387	F	*	8e-06	TTT	TGA	2	254187
387	F	V	8e-06	TTT	GTC	2	254187
387	F	S	4e-06	TTT	TCC	1	254187
387	F	V	1.6e-05	TTT	GTG	4	254187
387	F	L	4e-06	TTT	CTC	1	254187
387	F	N	1.6e-05	TTT	AAT	4	254187
387	F	I	1.2e-05	TTT	ATA	3	254187
387	F	K	4e-06	TTT	AAA	1	254187
387	F	C	4e-06	TTT	TGC	1	254187
387	F	M	4e-06	TTT	ATG	1	254187
387	F	D	8e-06	TTT	GAT	2	254187
387	F	*	8e-06	TTT	TAA	2	254187
388	V	V	0.059751	GTT	GTC	15188	254189
388	V	I	0.000193	GTT	ATT	49	254189
388	V	V	0.00216	GTT	GTG	549	254189
388	V	V	0.00046	GTT	GTA	117	254189
388	V	G	0.001283	GTT	GGT	326	254189
388	V	A	3.1e-05	GTT	GCT	8	254189
388	V	G	9e-05	GTT	GGG	23	254189
388	V	D	0.000138	GTT	GAT	35	254189
388	V	F	0.000338	GTT	TTT	86	254189
388	V	C	1.2e-05	GTT	TGT	3	254189
388	V	L	3.5e-05	GTT	CTT	9	254189
388	V	F	2e-05	GTT	TTC	5	254189
388	V	I	8e-06	GTT	ATC	2	254189
388	V	L	4e-06	GTT	TTA	1	254189
388	V	G	2.4e-05	GTT	GGC	6	254189
388	V	D	3.1e-05	GTT	GAC	8	254189
388	V	L	1.2e-05	GTT	TTG	3	254189
388	V	Y	8e-06	GTT	TAT	2	254189
388	V	E	4e-06	GTT	GAA	1	254189
388	V	L	4e-06	GTT	CTC	1	254189
388	V	R	4e-06	GTT	CGT	1	254189
389	V	V	0.003364	GTT	GTC	855	254192
389	V	I	0.000201	GTT	ATT	51	254192
389	V	G	0.000948	GTT	GGT	241	254192
389	V	V	0.000669	GTT	GTG	170	254192
389	V	V	0.000189	GTT	GTA	48	254192
389	V	F	0.000382	GTT	TTT	97	254192
389	V	D	6.7e-05	GTT	GAT	17	254192
389	V	G	5.1e-05	GTT	GGG	13	254192
389	V	G	4e-06	GTT	GGA	1	254192
389	V	Y	4e-06	GTT	TAT	1	254192
389	V	A	6.3e-05	GTT	GCT	16	254192
389	V	C	8e-06	GTT	TGT	2	254192
389	V	A	8e-06	GTT	GCC	2	254192
389	V	L	4e-06	GTT	CTT	1	254192
389	V	L	4e-06	GTT	TTG	1	254192
390	K	R	0.042696	AAG	AGG	10853	254192
390	K	K	0.000264	AAG	AAA	67	254192
390	K	E	0.000193	AAG	GAG	49	254192
390	K	N	0.000401	AAG	AAT	102	254192
390	K	M	0.00033	AAG	ATG	84	254192
390	K	S	2.4e-05	AAG	AGT	6	254192
390	K	T	7.5e-05	AAG	ACG	19	254192
390	K	Q	0.000153	AAG	CAG	39	254192
390	K	N	4.3e-05	AAG	AAC	11	254192
390	K	G	6.7e-05	AAG	GGG	17	254192
390	K	*	0.000118	AAG	TAG	30	254192
390	K	L	4e-06	AAG	TTG	1	254192
390	K	A	4e-06	AAG	GCG	1	254192
390	K	W	3.1e-05	AAG	TGG	8	254192
390	K	R	2e-05	AAG	CGG	5	254192
390	K	I	4e-06	AAG	ATT	1	254192
391	G	G	0.010862	GGT	GGC	2761	254192
391	G	G	0.003863	GGT	GGA	982	254192
391	G	G	0.001058	GGT	GGG	269	254192
391	G	C	0.000641	GGT	TGT	163	254192
391	G	D	3.9e-05	GGT	GAT	10	254192
391	G	V	0.001223	GGT	GTT	311	254192
391	G	R	4.3e-05	GGT	CGT	11	254192
391	G	F	2e-05	GGT	TTT	5	254192
391	G	R	4e-06	GGT	CGA	1	254192
391	G	A	1.6e-05	GGT	GCT	4	254192
391	G	*	2e-05	GGT	TGA	5	254192
391	G	V	1.6e-05	GGT	GTC	4	254192
391	G	R	4e-06	GGT	CGG	1	254192
391	G	S	2e-05	GGT	AGT	5	254192
391	G	R	4e-06	GGT	CGC	1	254192
391	G	L	8e-06	GGT	CTT	2	254192
391	G	P	4e-06	GGT	CCT	1	254192
392	D	D	0.0069	GAT	GAC	1754	254192
392	D	G	0.000563	GAT	GGT	143	254192
392	D	N	0.000323	GAT	AAT	82	254192
392	D	V	0.000893	GAT	GTT	227	254192
392	D	E	0.000244	GAT	GAG	62	254192
392	D	A	8.3e-05	GAT	GCT	21	254192
392	D	G	4.3e-05	GAT	GGG	11	254192
392	D	Y	0.000405	GAT	TAT	103	254192
392	D	H	3.9e-05	GAT	CAT	10	254192
392	D	Y	8e-06	GAT	TAC	2	254192
392	D	E	9.4e-05	GAT	GAA	24	254192
392	D	A	8e-06	GAT	GCG	2	254192
392	D	V	1.2e-05	GAT	GTG	3	254192
392	D	V	4e-06	GAT	GTC	1	254192
393	D	H	0.004064	GAT	CAT	1033	254192
393	D	D	0.010343	GAT	GAC	2629	254192
393	D	V	0.000637	GAT	GTT	162	254192
393	D	G	0.000142	GAT	GGT	36	254192
393	D	E	0.000185	GAT	GAA	47	254192
393	D	N	4.7e-05	GAT	AAT	12	254192
393	D	E	6.7e-05	GAT	GAG	17	254192
393	D	Y	0.000665	GAT	TAT	169	254192
393	D	A	8e-06	GAT	GCG	2	254192
393	D	A	2.8e-05	GAT	GCT	7	254192
393	D	G	4e-06	GAT	GGC	1	254192
393	D	G	2.4e-05	GAT	GGG	6	254192
393	D	V	8e-06	GAT	GTG	2	254192
393	D	*	4e-06	GAT	TAA	1	254192
393	D	V	4e-06	GAT	GTA	1	254192
393	D	Y	4e-06	GAT	TAC	1	254192
394	V	V	0.003352	GTT	GTC	852	254192
394	V	V	0.000759	GTT	GTA	193	254192
394	V	I	0.000149	GTT	ATT	38	254192
394	V	F	0.000759	GTT	TTT	193	254192
394	V	G	0.00022	GTT	GGT	56	254192
394	V	V	4.7e-05	GTT	GTG	12	254192
394	V	A	4.7e-05	GTT	GCT	12	254192
394	V	D	0.000448	GTT	GAT	114	254192
394	V	L	3.5e-05	GTT	CTT	9	254192
394	V	G	2.8e-05	GTT	GGG	7	254192
394	V	L	4e-06	GTT	TTA	1	254192
394	V	Y	1.2e-05	GTT	TAT	3	254192
394	V	E	4e-06	GTT	GAA	1	254192
395	R	R	0.01812	AGA	AGG	4606	254192
395	R	R	0.001149	AGA	CGA	292	254192
395	R	G	0.004103	AGA	GGA	1043	254192
395	R	K	0.001562	AGA	AAA	397	254192
395	R	S	0.000472	AGA	AGT	120	254192
395	R	I	0.000456	AGA	ATA	116	254192
395	R	*	3.9e-05	AGA	TGA	10	254192
395	R	R	8e-06	AGA	CGG	2	254192
395	R	S	8e-06	AGA	AGC	2	254192
395	R	C	4e-06	AGA	TGT	1	254192
395	R	G	8e-06	AGA	GGG	2	254192
395	R	N	4e-06	AGA	AAT	1	254192
395	R	T	2e-05	AGA	ACA	5	254192
395	R	M	8e-06	AGA	ATG	2	254192
395	R	G	4e-06	AGA	GGT	1	254192
396	Q	Q	0.005968	CAA	CAG	1517	254193
396	Q	K	0.001039	CAA	AAA	264	254193
396	Q	H	0.000448	CAA	CAC	114	254193
396	Q	R	9.4e-05	CAA	CGA	24	254193
396	Q	*	5.5e-05	CAA	TAA	14	254193
396	Q	G	4e-06	CAA	GGA	1	254193
396	Q	E	5.1e-05	CAA	GAA	13	254193
396	Q	H	4.7e-05	CAA	CAT	12	254193
396	Q	L	8e-06	CAA	CTA	2	254193
396	Q	P	1.2e-05	CAA	CCA	3	254193
396	Q	R	4e-06	CAA	CGG	1	254193
396	Q	L	4e-06	CAA	CTC	1	254193
396	Q	P	4e-06	CAA	CCG	1	254193
396	Q	K	4e-06	CAA	AAG	1	254193
396	Q	P	4e-06	CAA	CCC	1	254193
396	Q	A	4e-06	CAA	GCA	1	254193
397	I	I	0.005512	ATT	ATC	1401	254194
397	I	V	0.001208	ATT	GTT	307	254194
397	I	I	0.00229	ATT	ATA	582	254194
397	I	S	0.000421	ATT	AGT	107	254194
397	I	N	0.000885	ATT	AAT	225	254194
397	I	G	3.1e-05	ATT	GGG	8	254194
397	I	F	0.000271	ATT	TTT	69	254194
397	I	K	5.9e-05	ATT	AAA	15	254194
397	I	L	5.5e-05	ATT	CTT	14	254194
397	I	V	4e-06	ATT	GTA	1	254194
397	I	M	1.2e-05	ATT	ATG	3	254194
397	I	T	3.9e-05	ATT	ACT	10	254194
397	I	L	8e-06	ATT	TTA	2	254194
397	I	N	8e-06	ATT	AAC	2	254194
397	I	Y	4e-06	ATT	TAT	1	254194
397	I	C	4e-06	ATT	TGT	1	254194
397	I	H	4e-06	ATT	CAT	1	254194
397	I	R	4e-06	ATT	CGT	1	254194
397	I	R	4e-06	ATT	AGA	1	254194
398	A	A	0.01838	GCT	GCC	4672	254194
398	A	A	0.001192	GCT	GCA	303	254194
398	A	A	0.000102	GCT	GCG	26	254194
398	A	V	9e-05	GCT	GTT	23	254194
398	A	V	8e-06	GCT	GTC	2	254194
398	A	D	0.000728	GCT	GAT	185	254194
398	A	T	7.1e-05	GCT	ACT	18	254194
398	A	G	2.8e-05	GCT	GGG	7	254194
398	A	Y	1.2e-05	GCT	TAT	3	254194
398	A	S	0.000657	GCT	TCT	167	254194
398	A	S	4e-06	GCT	TCA	1	254194
398	A	G	3.9e-05	GCT	GGT	10	254194
398	A	P	3.5e-05	GCT	CCT	9	254194
398	A	S	2e-05	GCT	TCC	5	254194
398	A	Y	8e-06	GCT	TAC	2	254194
398	A	E	4e-06	GCT	GAA	1	254194
398	A	T	4e-06	GCT	ACC	1	254194
399	P	P	0.0129	CCA	CCG	3279	254194
399	P	P	0.002644	CCA	CCC	672	254194
399	P	P	0.002707	CCA	CCT	688	254194
399	P	Q	0.000641	CCA	CAA	163	254194
399	P	T	0.000913	CCA	ACA	232	254194
399	P	S	2.8e-05	CCA	TCA	7	254194
399	P	L	6.3e-05	CCA	CTA	16	254194
399	P	G	4e-06	CCA	GGG	1	254194
399	P	A	4e-06	CCA	GCT	1	254194
399	P	G	8e-06	CCA	GGA	2	254194
399	P	A	4.3e-05	CCA	GCA	11	254194
399	P	T	4e-06	CCA	ACC	1	254194
399	P	R	1.6e-05	CCA	CGG	4	254194
399	P	R	4.7e-05	CCA	CGA	12	254194
399	P	L	8e-06	CCA	CTG	2	254194
399	P	K	3.1e-05	CCA	AAA	8	254194
399	P	R	4e-06	CCA	CGC	1	254194
399	P	T	4e-06	CCA	ACT	1	254194
399	P	H	8e-06	CCA	CAT	2	254194
399	P	Q	4e-06	CCA	CAG	1	254194
399	P	A	4e-06	CCA	GCC	1	254194
400	G	G	0.015775	GGT	GGC	4010	254194
400	G	G	0.001247	GGT	GGA	317	254194
400	G	S	5.9e-05	GGT	AGT	15	254194
400	G	D	8e-06	GGT	GAC	2	254194
400	G	C	0.000342	GGT	TGT	87	254194
400	G	V	0.000244	GGT	GTT	62	254194
400	G	V	2e-05	GGT	GTA	5	254194
400	G	A	6.7e-05	GGT	GCT	17	254194
400	G	G	6.7e-05	GGT	GGG	17	254194
400	G	V	4e-06	GGT	GTG	1	254194
400	G	R	4.7e-05	GGT	CGT	12	254194
400	G	D	4.7e-05	GGT	GAT	12	254194
400	G	C	4e-06	GGT	TGC	1	254194
400	G	V	8e-06	GGT	GTC	2	254194
400	G	A	8e-06	GGT	GCA	2	254194
400	G	R	4e-06	GGT	CGC	1	254194
400	G	P	4e-06	GGT	CCT	1	254194
400	G	P	4e-06	GGT	CCA	1	254194
400	G	S	8e-06	GGT	AGC	2	254194
400	G	F	4e-06	GGT	TTT	1	254194
400	G	Y	8e-06	GGT	TAT	2	254194
400	G	R	4e-06	GGT	CGA	1	254194
401	Q	Q	0.009493	CAA	CAG	2413	254194
401	Q	R	0.001967	CAA	CGA	500	254194
401	Q	*	4.3e-05	CAA	TAA	11	254194
401	Q	K	0.00037	CAA	AAA	94	254194
401	Q	G	8e-06	CAA	GGG	2	254194
401	Q	H	0.000106	CAA	CAT	27	254194
401	Q	V	4e-06	CAA	GTG	1	254194
401	Q	P	8.3e-05	CAA	CCA	21	254194
401	Q	E	4e-06	CAA	GAG	1	254194
401	Q	L	3.5e-05	CAA	CTA	9	254194
401	Q	L	8e-06	CAA	CTG	2	254194
401	Q	E	2e-05	CAA	GAA	5	254194
401	Q	G	1.6e-05	CAA	GGA	4	254194
401	Q	R	1.6e-05	CAA	CGG	4	254194
401	Q	H	4.3e-05	CAA	CAC	11	254194
401	Q	K	4e-06	CAA	AAG	1	254194
401	Q	R	4e-06	CAA	CGC	1	254194
401	Q	*	4e-06	CAA	TGA	1	254194
402	T	T	0.007911	ACT	ACC	2011	254194
402	T	A	0.002903	ACT	GCT	738	254194
402	T	S	0.002018	ACT	TCT	513	254194
402	T	T	0.002282	ACT	ACA	580	254194
402	T	T	0.000948	ACT	ACG	241	254194
402	T	S	0.000303	ACT	AGT	77	254194
402	T	N	0.001424	ACT	AAT	362	254194
402	T	P	2e-05	ACT	CCT	5	254194
402	T	I	7.1e-05	ACT	ATT	18	254194
402	T	G	1.6e-05	ACT	GGG	4	254194
402	T	K	4.3e-05	ACT	AAA	11	254194
402	T	R	4e-06	ACT	AGG	1	254194
402	T	W	4e-06	ACT	TGG	1	254194
402	T	A	2e-05	ACT	GCG	5	254194
402	T	D	4e-06	ACT	GAT	1	254194
402	T	K	2.4e-05	ACT	AAG	6	254194
402	T	G	3.1e-05	ACT	GGT	8	254194
402	T	C	8e-06	ACT	TGT	2	254194
402	T	S	1.6e-05	ACT	TCG	4	254194
402	T	S	1.2e-05	ACT	TCC	3	254194
402	T	S	4e-06	ACT	AGC	1	254194
402	T	S	4e-06	ACT	TCA	1	254194
402	T	N	2e-05	ACT	AAC	5	254194
403	G	G	0.010071	GGT	GGC	2560	254195
403	G	G	0.000936	GGT	GGA	238	254195
403	G	S	0.000197	GGT	AGT	50	254195
403	G	V	0.001546	GGT	GTT	393	254195
403	G	G	0.000169	GGT	GGG	43	254195
403	G	C	0.000264	GGT	TGT	67	254195
403	G	D	3.1e-05	GGT	GAT	8	254195
403	G	R	3.1e-05	GGT	CGT	8	254195
403	G	A	2.4e-05	GGT	GCT	6	254195
403	G	F	4e-06	GGT	TTT	1	254195
403	G	V	8e-06	GGT	GTC	2	254195
403	G	*	4e-06	GGT	TGA	1	254195
403	G	V	1.2e-05	GGT	GTA	3	254195
403	G	R	4e-06	GGT	AGA	1	254195
404	V	A	0.01524	GTT	GCT	3874	254195
404	V	V	0.002297	GTT	GTC	584	254195
404	V	D	0.000637	GTT	GAT	162	254195
404	V	V	0.000661	GTT	GTG	168	254195
404	V	A	7.5e-05	GTT	GCC	19	254195
404	V	I	6.3e-05	GTT	ATT	16	254195
404	V	G	3.5e-05	GTT	GGG	9	254195
404	V	G	0.000287	GTT	GGT	73	254195
404	V	F	0.00022	GTT	TTT	56	254195
404	V	L	6.7e-05	GTT	CTT	17	254195
404	V	V	0.000232	GTT	GTA	59	254195
404	V	A	4e-06	GTT	GCA	1	254195
404	V	P	4e-06	GTT	CCC	1	254195
404	V	E	8e-06	GTT	GAA	2	254195
405	I	I	0.010933	ATT	ATC	2779	254195
405	I	V	0.000209	ATT	GTT	53	254195
405	I	M	7.9e-05	ATT	ATG	20	254195
405	I	T	5.9e-05	ATT	ACT	15	254195
405	I	L	0.000382	ATT	CTT	97	254195
405	I	I	0.000464	ATT	ATA	118	254195
405	I	F	0.00011	ATT	TTT	28	254195
405	I	S	0.000193	ATT	AGT	49	254195
405	I	G	1.2e-05	ATT	GGT	3	254195
405	I	V	8e-06	ATT	GTG	2	254195
405	I	N	0.000106	ATT	AAT	27	254195
405	I	G	3.1e-05	ATT	GGG	8	254195
405	I	C	4e-06	ATT	TGT	1	254195
405	I	F	4e-06	ATT	TTC	1	254195
405	I	L	4e-06	ATT	CTC	1	254195
405	I	L	4e-06	ATT	CTA	1	254195
405	I	L	4e-06	ATT	TTG	1	254195
406	A	A	0.009292	GCT	GCC	2362	254195
406	A	A	0.001235	GCT	GCA	314	254195
406	A	A	0.000535	GCT	GCG	136	254195
406	A	S	0.001251	GCT	TCT	318	254195
406	A	V	0.000236	GCT	GTT	60	254195
406	A	V	8e-06	GCT	GTC	2	254195
406	A	D	0.001279	GCT	GAT	325	254195
406	A	T	0.000102	GCT	ACT	26	254195
406	A	G	0.000295	GCT	GGT	75	254195
406	A	S	1.6e-05	GCT	TCA	4	254195
406	A	S	2e-05	GCT	TCC	5	254195
406	A	G	1.6e-05	GCT	GGG	4	254195
406	A	P	2.8e-05	GCT	CCT	7	254195
406	A	Y	2.4e-05	GCT	TAT	6	254195
406	A	E	8e-06	GCT	GAA	2	254195
406	A	D	1.6e-05	GCT	GAC	4	254195
406	A	G	4e-06	GCT	GGC	1	254195
407	D	D	0.005724	GAT	GAC	1455	254195
407	D	N	0.000161	GAT	AAT	41	254195
407	D	V	0.001172	GAT	GTT	298	254195
407	D	E	0.000751	GAT	GAG	191	254195
407	D	Y	0.000496	GAT	TAT	126	254195
407	D	E	0.000161	GAT	GAA	41	254195
407	D	H	5.1e-05	GAT	CAT	13	254195
407	D	G	3.1e-05	GAT	GGG	8	254195
407	D	A	7.5e-05	GAT	GCT	19	254195
407	D	G	6.3e-05	GAT	GGT	16	254195
407	D	Y	8e-06	GAT	TAC	2	254195
407	D	S	4e-06	GAT	TCT	1	254195
407	D	V	2e-05	GAT	GTG	5	254195
407	D	A	4e-06	GAT	GCG	1	254195
407	D	V	4e-06	GAT	GTC	1	254195
408	Y	Y	0.000374	TAC	TAT	95	254195
408	Y	F	0.000354	TAC	TTC	90	254195
408	Y	*	0.00277	TAC	TAA	704	254195
408	Y	C	0.000122	TAC	TGC	31	254195
408	Y	S	0.000327	TAC	TCC	83	254195
408	Y	H	7.5e-05	TAC	CAC	19	254195
408	Y	N	0.00022	TAC	AAC	56	254195
408	Y	*	0.000122	TAC	TAG	31	254195
408	Y	G	2.8e-05	TAC	GGG	7	254195
408	Y	A	4e-06	TAC	GCG	1	254195
408	Y	L	4e-06	TAC	TTG	1	254195
408	Y	K	8e-06	TAC	AAA	2	254195
408	Y	E	8e-06	TAC	GAG	2	254195
408	Y	S	8e-06	TAC	TCA	2	254195
408	Y	G	4e-06	TAC	GGC	1	254195
408	Y	D	5.9e-05	TAC	GAC	15	254195
409	N	N	0.017927	AAT	AAC	4557	254195
409	N	K	0.001416	AAT	AAA	360	254195
409	N	T	0.000452	AAT	ACT	115	254195
409	N	K	0.000547	AAT	AAG	139	254195
409	N	I	0.000106	AAT	ATT	27	254195
409	N	S	7.1e-05	AAT	AGT	18	254195
409	N	Q	4e-06	AAT	CAG	1	254195
409	N	G	4e-06	AAT	GGT	1	254195
409	N	R	8e-06	AAT	AGG	2	254195
409	N	Y	7.5e-05	AAT	TAT	19	254195
409	N	G	1.2e-05	AAT	GGG	3	254195
409	N	P	4e-06	AAT	CCT	1	254195
409	N	I	1.2e-05	AAT	ATC	3	254195
409	N	H	0.000142	AAT	CAT	36	254195
409	N	D	0.000106	AAT	GAT	27	254195
409	N	F	4e-06	AAT	TTT	1	254195
409	N	V	4e-06	AAT	GTT	1	254195
409	N	T	8e-06	AAT	ACG	2	254195
409	N	T	8e-06	AAT	ACC	2	254195
409	N	M	4e-06	AAT	ATG	1	254195
410	Y	Y	0.000476	TAC	TAT	121	254195
410	Y	*	0.001593	TAC	TAA	405	254195
410	Y	N	0.000448	TAC	AAC	114	254195
410	Y	H	8.7e-05	TAC	CAC	22	254195
410	Y	E	4e-06	TAC	GAG	1	254195
410	Y	S	7.1e-05	TAC	TCC	18	254195
410	Y	A	8e-06	TAC	GCC	2	254195
410	Y	G	1.2e-05	TAC	GGG	3	254195
410	Y	F	0.000118	TAC	TTC	30	254195
410	Y	D	3.9e-05	TAC	GAC	10	254195
410	Y	*	3.9e-05	TAC	TAG	10	254195
410	Y	C	5.9e-05	TAC	TGC	15	254195
410	Y	G	8e-06	TAC	GGC	2	254195
410	Y	W	1.2e-05	TAC	TGG	3	254195
410	Y	K	1.2e-05	TAC	AAA	3	254195
410	Y	V	4e-06	TAC	GTC	1	254195
411	K	K	0.001373	AAG	AAA	349	254195
411	K	R	0.001967	AAG	AGG	500	254195
411	K	E	0.000295	AAG	GAG	75	254195
411	K	N	0.00048	AAG	AAT	122	254195
411	K	M	5.9e-05	AAG	ATG	15	254195
411	K	*	9.4e-05	AAG	TAG	24	254195
411	K	N	5.1e-05	AAG	AAC	13	254195
411	K	Q	2.8e-05	AAG	CAG	7	254195
411	K	G	2e-05	AAG	GGG	5	254195
411	K	V	8e-06	AAG	GTG	2	254195
411	K	T	4.3e-05	AAG	ACG	11	254195
412	L	L	0.01297	TTG	CTG	3297	254199
412	L	L	0.004138	TTG	TTA	1052	254199
412	L	M	0.001263	TTG	ATG	321	254199
412	L	S	8.7e-05	TTG	TCG	22	254199
412	L	*	0.000614	TTG	TAG	156	254199
412	L	V	0.000149	TTG	GTG	38	254199
412	L	F	0.00085	TTG	TTT	216	254199
412	L	K	2e-05	TTG	AAG	5	254199
412	L	Y	1.6e-05	TTG	TAT	4	254199
412	L	F	4.7e-05	TTG	TTC	12	254199
412	L	W	3.1e-05	TTG	TGG	8	254199
412	L	*	8e-06	TTG	TAA	2	254199
412	L	L	4e-06	TTG	CTA	1	254199
412	L	I	2.8e-05	TTG	ATT	7	254199
412	L	I	8e-06	TTG	ATC	2	254199
412	L	Q	8e-06	TTG	CAG	2	254199
412	L	I	4e-06	TTG	ATA	1	254199
412	L	L	4e-06	TTG	CTT	1	254199
413	P	P	0.012069	CCA	CCG	3068	254199
413	P	P	0.004083	CCA	CCT	1038	254199
413	P	P	0.001723	CCA	CCC	438	254199
413	P	T	0.003721	CCA	ACA	946	254199
413	P	S	0.000212	CCA	TCA	54	254199
413	P	L	9.8e-05	CCA	CTA	25	254199
413	P	R	8e-06	CCA	CGT	2	254199
413	P	Q	0.0007	CCA	CAA	178	254199
413	P	T	4.3e-05	CCA	ACG	11	254199
413	P	A	0.000114	CCA	GCA	29	254199
413	P	R	0.000126	CCA	CGA	32	254199
413	P	T	1.2e-05	CCA	ACT	3	254199
413	P	Q	1.2e-05	CCA	CAG	3	254199
413	P	H	1.2e-05	CCA	CAT	3	254199
413	P	T	8e-06	CCA	ACC	2	254199
413	P	R	8e-06	CCA	CGC	2	254199
413	P	K	5.5e-05	CCA	AAA	14	254199
413	P	A	8e-06	CCA	GCC	2	254199
413	P	*	4e-06	CCA	TGA	1	254199
413	P	S	1.2e-05	CCA	TCG	3	254199
413	P	L	8e-06	CCA	CTG	2	254199
413	P	H	4e-06	CCA	CAC	1	254199
413	P	A	4e-06	CCA	GCT	1	254199
414	D	D	0.002301	GAC	GAT	585	254199
414	D	V	0.001302	GAC	GTC	331	254199
414	D	G	0.000429	GAC	GGC	109	254199
414	D	N	0.000248	GAC	AAC	63	254199
414	D	E	0.001129	GAC	GAA	287	254199
414	D	Y	0.000268	GAC	TAC	68	254199
414	D	*	2.8e-05	GAC	TAA	7	254199
414	D	H	5.9e-05	GAC	CAC	15	254199
414	D	E	5.9e-05	GAC	GAG	15	254199
414	D	A	2.8e-05	GAC	GCC	7	254199
414	D	G	4e-06	GAC	GGA	1	254199
414	D	G	4e-06	GAC	GGT	1	254199
414	D	I	4e-06	GAC	ATC	1	254199
414	D	V	4e-06	GAC	GTA	1	254199
414	D	V	4e-06	GAC	GTG	1	254199
415	D	D	0.009493	GAT	GAC	2413	254200
415	D	N	0.00391	GAT	AAT	994	254200
415	D	Y	0.001385	GAT	TAT	352	254200
415	D	E	0.000507	GAT	GAA	129	254200
415	D	E	0.000346	GAT	GAG	88	254200
415	D	V	0.000212	GAT	GTT	54	254200
415	D	*	3.1e-05	GAT	TAA	8	254200
415	D	A	5.1e-05	GAT	GCT	13	254200
415	D	G	4.7e-05	GAT	GGT	12	254200
415	D	K	8e-06	GAT	AAA	2	254200
415	D	H	5.9e-05	GAT	CAT	15	254200
415	D	V	8e-06	GAT	GTA	2	254200
415	D	V	4e-06	GAT	GTG	1	254200
415	D	Y	1.2e-05	GAT	TAC	3	254200
415	D	S	4e-06	GAT	AGT	1	254200
415	D	K	4e-06	GAT	AAG	1	254200
415	D	T	4e-06	GAT	ACT	1	254200
415	D	N	4e-06	GAT	AAC	1	254200
416	F	F	0.002207	TTC	TTT	561	254200
416	F	L	0.002447	TTC	TTA	622	254200
416	F	I	0.001023	TTC	ATC	260	254200
416	F	S	7.9e-05	TTC	TCC	20	254200
416	F	Y	0.000327	TTC	TAC	83	254200
416	F	L	9.8e-05	TTC	CTC	25	254200
416	F	L	4.3e-05	TTC	TTG	11	254200
416	F	V	0.000437	TTC	GTC	111	254200
416	F	*	2.8e-05	TTC	TAA	7	254200
416	F	I	7.1e-05	TTC	ATA	18	254200
416	F	C	2.8e-05	TTC	TGC	7	254200
416	F	N	2.4e-05	TTC	AAC	6	254200
416	F	G	4e-06	TTC	GGC	1	254200
416	F	V	8e-06	TTC	GTA	2	254200
417	M	V	0.013167	ATG	GTG	3347	254200
417	M	K	0.007915	ATG	AAG	2012	254200
417	M	T	0.007231	ATG	ACG	1838	254200
417	M	I	0.004154	ATG	ATA	1056	254200
417	M	I	0.001294	ATG	ATT	329	254200
417	M	R	0.001078	ATG	AGG	274	254200
417	M	L	0.00107	ATG	TTG	272	254200
417	M	L	0.000157	ATG	CTG	40	254200
417	M	W	2.8e-05	ATG	TGG	7	254200
417	M	I	0.000106	ATG	ATC	27	254200
417	M	N	2e-05	ATG	AAT	5	254200
417	M	S	8e-06	ATG	AGT	2	254200
417	M	G	2.4e-05	ATG	GGG	6	254200
417	M	*	1.2e-05	ATG	TAG	3	254200
417	M	S	3.1e-05	ATG	TCG	8	254200
417	M	L	4e-06	ATG	TTA	1	254200
417	M	A	8e-06	ATG	GCG	2	254200
417	M	V	8e-06	ATG	GTT	2	254200
417	M	E	4e-06	ATG	GAG	1	254200
417	M	N	4e-06	ATG	AAC	1	254200
418	G	G	0.008053	GGT	GGC	2047	254200
418	G	G	0.00057	GGT	GGA	145	254200
418	G	G	0.001487	GGT	GGG	378	254200
418	G	V	0.000685	GGT	GTT	174	254200
418	G	D	8.3e-05	GGT	GAT	21	254200
418	G	C	0.000681	GGT	TGT	173	254200
418	G	S	7.1e-05	GGT	AGT	18	254200
418	G	V	2e-05	GGT	GTG	5	254200
418	G	R	3.9e-05	GGT	CGT	10	254200
418	G	*	8e-06	GGT	TGA	2	254200
418	G	C	1.2e-05	GGT	TGC	3	254200
418	G	D	4e-06	GGT	GAC	1	254200
418	G	A	4e-06	GGT	GCA	1	254200
418	G	S	4e-06	GGT	AGC	1	254200
418	G	V	4e-06	GGT	GTA	1	254200
419	C	C	0.012832	TGT	TGC	3262	254200
419	C	W	0.000814	TGT	TGG	207	254200
419	C	F	0.000511	TGT	TTT	130	254200
419	C	R	9.8e-05	TGT	CGT	25	254200
419	C	*	0.000236	TGT	TGA	60	254200
419	C	G	0.000248	TGT	GGT	63	254200
419	C	S	2e-05	TGT	TCT	5	254200
419	C	S	0.000244	TGT	AGT	62	254200
419	C	F	4e-06	TGT	TTC	1	254200
419	C	Y	3.1e-05	TGT	TAT	8	254200
419	C	G	4e-06	TGT	GGC	1	254200
419	C	I	8e-06	TGT	ATT	2	254200
419	C	R	8e-06	TGT	AGA	2	254200
419	C	G	4e-06	TGT	GGG	1	254200
419	C	L	8e-06	TGT	TTG	2	254200
419	C	R	4e-06	TGT	AGG	1	254200
420	V	V	0.012891	GTT	GTC	3277	254200
420	V	V	0.001314	GTT	GTA	334	254200
420	V	V	0.001684	GTT	GTG	428	254200
420	V	G	0.000987	GTT	GGT	251	254200
420	V	A	6.7e-05	GTT	GCT	17	254200
420	V	F	0.000205	GTT	TTT	52	254200
420	V	D	0.000354	GTT	GAT	90	254200
420	V	I	3.1e-05	GTT	ATT	8	254200
420	V	F	8e-06	GTT	TTC	2	254200
420	V	G	2e-05	GTT	GGG	5	254200
420	V	E	8e-06	GTT	GAA	2	254200
420	V	E	8e-06	GTT	GAG	2	254200
420	V	L	2.8e-05	GTT	CTT	7	254200
420	V	D	4e-06	GTT	GAC	1	254200
420	V	L	4e-06	GTT	TTA	1	254200
420	V	C	4e-06	GTT	TGT	1	254200
421	L	L	0.016829	TTG	CTG	4278	254200
421	L	M	0.001625	TTG	ATG	413	254200
421	L	F	0.004603	TTG	TTT	1170	254200
421	L	L	0.000169	TTG	TTA	43	254200
421	L	V	0.000169	TTG	GTG	43	254200
421	L	*	0.000118	TTG	TAG	30	254200
421	L	W	3.1e-05	TTG	TGG	8	254200
421	L	I	2e-05	TTG	ATT	5	254200
421	L	I	4e-06	TTG	ATC	1	254200
421	L	S	3.5e-05	TTG	TCG	9	254200
421	L	L	2.8e-05	TTG	CTT	7	254200
421	L	C	4e-06	TTG	TGT	1	254200
421	L	Q	4e-06	TTG	CAG	1	254200
421	L	L	4e-06	TTG	CTC	1	254200
421	L	Y	8e-06	TTG	TAT	2	254200
421	L	K	4e-06	TTG	AAG	1	254200
421	L	V	4e-06	TTG	GTT	1	254200
421	L	Y	4e-06	TTG	TAC	1	254200
422	A	A	0.009288	GCT	GCC	2361	254200
422	A	A	0.002467	GCT	GCG	627	254200
422	A	A	0.000197	GCT	GCA	50	254200
422	A	D	0.003537	GCT	GAT	899	254200
422	A	S	0.002679	GCT	TCT	681	254200
422	A	V	0.000228	GCT	GTT	58	254200
422	A	T	9.4e-05	GCT	ACT	24	254200
422	A	S	1.2e-05	GCT	TCG	3	254200
422	A	G	0.000228	GCT	GGT	58	254200
422	A	S	8e-06	GCT	TCA	2	254200
422	A	E	2.8e-05	GCT	GAG	7	254200
422	A	Y	7.1e-05	GCT	TAT	18	254200
422	A	P	2.8e-05	GCT	CCT	7	254200
422	A	E	8e-06	GCT	GAA	2	254200
422	A	D	1.2e-05	GCT	GAC	3	254200
422	A	C	8e-06	GCT	TGT	2	254200
422	A	S	1.2e-05	GCT	TCC	3	254200
422	A	P	4e-06	GCT	CCA	1	254200
423	W	C	0.001263	TGG	TGT	321	254200
423	W	*	7.5e-05	TGG	TAG	19	254200
423	W	L	0.001267	TGG	TTG	322	254200
423	W	R	0.000118	TGG	CGG	30	254200
423	W	R	0.000346	TGG	AGG	88	254200
423	W	*	5.5e-05	TGG	TGA	14	254200
423	W	F	3.9e-05	TGG	TTT	10	254200
423	W	S	0.000106	TGG	TCG	27	254200
423	W	G	3.5e-05	TGG	GGG	9	254200
423	W	C	8e-06	TGG	TGC	2	254200
423	W	T	8e-06	TGG	ACG	2	254200
423	W	S	4e-06	TGG	AGT	1	254200
423	W	Y	4e-06	TGG	TAT	1	254200
424	N	N	0.001644	AAC	AAT	418	254200
424	N	T	0.002286	AAC	ACC	581	254200
424	N	Y	0.002168	AAC	TAC	551	254200
424	N	K	0.003812	AAC	AAA	969	254200
424	N	S	0.000201	AAC	AGC	51	254200
424	N	D	0.000228	AAC	GAC	58	254200
424	N	I	4.3e-05	AAC	ATC	11	254200
424	N	K	0.00013	AAC	AAG	33	254200
424	N	T	4e-06	AAC	ACG	1	254200
424	N	*	1.6e-05	AAC	TAA	4	254200
424	N	E	4e-06	AAC	GAA	1	254200
424	N	H	1.6e-05	AAC	CAC	4	254200
424	N	S	2.8e-05	AAC	TCC	7	254200
424	N	A	4e-06	AAC	GCC	1	254200
424	N	T	2.4e-05	AAC	ACA	6	254200
424	N	*	1.2e-05	AAC	TAG	3	254200
424	N	Y	4e-06	AAC	TAT	1	254200
424	N	T	4e-06	AAC	ACT	1	254200
424	N	F	4e-06	AAC	TTC	1	254200
425	T	T	0.004607	ACC	ACT	1171	254200
425	T	S	0.001377	ACC	TCC	350	254200
425	T	T	0.000307	ACC	ACG	78	254200
425	T	A	0.000303	ACC	GCC	77	254200
425	T	T	0.00537	ACC	ACA	1365	254200
425	T	N	0.002526	ACC	AAC	642	254200
425	T	I	2.4e-05	ACC	ATC	6	254200
425	T	S	0.000138	ACC	AGC	35	254200
425	T	K	0.000264	ACC	AAA	67	254200
425	T	P	0.000118	ACC	CCC	30	254200
425	T	S	8e-06	ACC	TCA	2	254200
425	T	H	1.2e-05	ACC	CAC	3	254200
425	T	A	4e-06	ACC	GCT	1	254200
425	T	N	2e-05	ACC	AAT	5	254200
425	T	Q	4e-06	ACC	CAA	1	254200
425	T	A	8e-06	ACC	GCA	2	254200
425	T	D	4e-06	ACC	GAC	1	254200
425	T	S	4e-06	ACC	TCG	1	254200
425	T	Y	8e-06	ACC	TAC	2	254200
426	R	R	0.141853	AGA	AGG	36059	254200
426	R	R	0.000177	AGA	CGG	45	254200
426	R	R	0.000515	AGA	CGA	131	254200
426	R	I	0.001459	AGA	ATA	371	254200
426	R	*	0.000283	AGA	TGA	72	254200
426	R	G	0.000165	AGA	GGA	42	254200
426	R	S	0.000271	AGA	AGT	69	254200
426	R	G	4.7e-05	AGA	GGG	12	254200
426	R	W	9.8e-05	AGA	TGG	25	254200
426	R	M	0.000169	AGA	ATG	43	254200
426	R	T	0.00011	AGA	ACA	28	254200
426	R	I	4e-06	AGA	ATC	1	254200
426	R	L	8e-06	AGA	CTA	2	254200
426	R	T	1.2e-05	AGA	ACG	3	254200
426	R	K	1.6e-05	AGA	AAA	4	254200
426	R	S	5.9e-05	AGA	AGC	15	254200
426	R	G	4e-06	AGA	GGT	1	254200
426	R	K	8e-06	AGA	AAG	2	254200
426	R	L	8e-06	AGA	TTA	2	254200
427	N	S	0.006499	AAT	AGT	1652	254200
427	N	D	0.007156	AAT	GAT	1819	254200
427	N	H	0.002793	AAT	CAT	710	254200
427	N	K	0.0019	AAT	AAA	483	254200
427	N	Y	0.001098	AAT	TAT	279	254200
427	N	T	0.003466	AAT	ACT	881	254200
427	N	N	0.000677	AAT	AAC	172	254200
427	N	I	0.000149	AAT	ATT	38	254200
427	N	K	0.000618	AAT	AAG	157	254200
427	N	T	2.4e-05	AAT	ACG	6	254200
427	N	R	8e-06	AAT	AGG	2	254200
427	N	P	8e-06	AAT	CCT	2	254200
427	N	Q	3.9e-05	AAT	CAG	10	254200
427	N	R	1.6e-05	AAT	CGT	4	254200
427	N	R	1.6e-05	AAT	AGA	4	254200
427	N	T	2.4e-05	AAT	ACA	6	254200
427	N	E	3.1e-05	AAT	GAG	8	254200
427	N	E	4e-06	AAT	GAA	1	254200
427	N	V	4e-06	AAT	GTT	1	254200
427	N	Q	1.2e-05	AAT	CAA	3	254200
427	N	G	4e-06	AAT	GGG	1	254200
427	N	R	4e-06	AAT	CGA	1	254200
427	N	L	4e-06	AAT	CTT	1	254200
428	I	I	0.018741	ATT	ATC	4764	254201
428	I	I	0.008474	ATT	ATA	2154	254201
428	I	V	0.002852	ATT	GTT	725	254201
428	I	T	0.000507	ATT	ACT	129	254201
428	I	T	9e-05	ATT	ACA	23	254201
428	I	L	0.000712	ATT	CTT	181	254201
428	I	N	0.000889	ATT	AAT	226	254201
428	I	F	0.000279	ATT	TTT	71	254201
428	I	K	5.1e-05	ATT	AAA	13	254201
428	I	S	0.00013	ATT	AGT	33	254201
428	I	V	4e-06	ATT	GTG	1	254201
428	I	L	8e-06	ATT	CTA	2	254201
428	I	V	1.2e-05	ATT	GTC	3	254201
428	I	F	2.4e-05	ATT	TTC	6	254201
428	I	L	1.2e-05	ATT	CTC	3	254201
428	I	M	4.3e-05	ATT	ATG	11	254201
428	I	N	1.6e-05	ATT	AAC	4	254201
428	I	Y	8e-06	ATT	TAT	2	254201
428	I	H	4e-06	ATT	CAT	1	254201
428	I	L	4e-06	ATT	CTG	1	254201
428	I	D	4e-06	ATT	GAT	1	254201
429	D	D	0.00906	GAT	GAC	2303	254201
429	D	Y	0.001094	GAT	TAT	278	254201
429	D	G	0.000126	GAT	GGT	32	254201
429	D	V	0.000354	GAT	GTT	90	254201
429	D	H	3.1e-05	GAT	CAT	8	254201
429	D	E	7.5e-05	GAT	GAG	19	254201
429	D	N	5.1e-05	GAT	AAT	13	254201
429	D	E	3.9e-05	GAT	GAA	10	254201
429	D	A	2e-05	GAT	GCT	5	254201
429	D	V	4e-06	GAT	GTC	1	254201
429	D	Y	8e-06	GAT	TAC	2	254201
430	A	A	0.013812	GCT	GCC	3511	254201
430	A	A	0.000362	GCT	GCA	92	254201
430	A	D	0.003312	GCT	GAT	842	254201
430	A	S	0.001688	GCT	TCT	429	254201
430	A	T	8.7e-05	GCT	ACT	22	254201
430	A	A	3.5e-05	GCT	GCG	9	254201
430	A	S	8e-06	GCT	TCC	2	254201
430	A	D	5.5e-05	GCT	GAC	14	254201
430	A	Y	0.00013	GCT	TAT	33	254201
430	A	V	3.1e-05	GCT	GTT	8	254201
430	A	G	3.5e-05	GCT	GGT	9	254201
430	A	P	5.1e-05	GCT	CCT	13	254201
430	A	Y	4e-06	GCT	TAC	1	254201
431	T	T	0.007675	ACT	ACC	1951	254201
431	T	S	0.000586	ACT	TCT	149	254201
431	T	T	0.000342	ACT	ACA	87	254201
431	T	N	0.001393	ACT	AAT	354	254201
431	T	A	8.3e-05	ACT	GCT	21	254201
431	T	S	0.000142	ACT	AGT	36	254201
431	T	P	0.000299	ACT	CCT	76	254201
431	T	I	2.4e-05	ACT	ATT	6	254201
431	T	T	0.000216	ACT	ACG	55	254201
431	T	P	1.2e-05	ACT	CCC	3	254201
431	T	R	4e-06	ACT	AGG	1	254201
431	T	N	8e-06	ACT	AAC	2	254201
431	T	P	4e-06	ACT	CCG	1	254201
431	T	A	4e-06	ACT	GCC	1	254201
431	T	K	4e-06	ACT	AAA	1	254201
431	T	I	4e-06	ACT	ATC	1	254201
432	S	P	0.028981	TCT	CCT	7367	254201
432	S	T	0.004024	TCT	ACT	1023	254201
432	S	S	0.004437	TCT	TCC	1128	254201
432	S	S	0.00216	TCT	TCA	549	254201
432	S	A	0.000775	TCT	GCT	197	254201
432	S	S	0.000244	TCT	TCG	62	254201
432	S	Y	0.001003	TCT	TAT	255	254201
432	S	N	4e-06	TCT	AAT	1	254201
432	S	P	1.2e-05	TCT	CCA	3	254201
432	S	*	8e-06	TCT	TAA	2	254201
432	S	C	2e-05	TCT	TGT	5	254201
432	S	Y	1.2e-05	TCT	TAC	3	254201
432	S	H	3.9e-05	TCT	CAT	10	254201
432	S	F	3.1e-05	TCT	TTT	8	254201
432	S	P	4e-06	TCT	CCG	1	254201
432	S	T	4e-06	TCT	ACC	1	254201
433	T	T	0.004036	ACC	ACT	1026	254201
433	T	T	0.001987	ACC	ACG	505	254201
433	T	S	0.000519	ACC	TCC	132	254201
433	T	T	0.001857	ACC	ACA	472	254201
433	T	I	0.00035	ACC	ATC	89	254201
433	T	A	0.000535	ACC	GCC	136	254201
433	T	S	0.000228	ACC	AGC	58	254201
433	T	N	0.001271	ACC	AAC	323	254201
433	T	P	0.000216	ACC	CCC	55	254201
433	T	K	5.1e-05	ACC	AAA	13	254201
433	T	H	4e-06	ACC	CAC	1	254201
433	T	K	4e-06	ACC	AAG	1	254201
433	T	P	4e-06	ACC	CCT	1	254201
434	G	G	0.001251	GGC	GGT	318	254201
434	G	S	0.000523	GGC	AGC	133	254201
434	G	V	0.001456	GGC	GTC	370	254201
434	G	G	0.000759	GGC	GGA	193	254201
434	G	D	0.000287	GGC	GAC	73	254201
434	G	C	0.000759	GGC	TGC	193	254201
434	G	V	3.9e-05	GGC	GTA	10	254201
434	G	R	5.5e-05	GGC	CGC	14	254201
434	G	A	4e-06	GGC	GCA	1	254201
434	G	A	6.3e-05	GGC	GCC	16	254201
434	G	G	5.1e-05	GGC	GGG	13	254201
434	G	P	4e-06	GGC	CCC	1	254201
434	G	F	8e-06	GGC	TTC	2	254201
434	G	*	4e-06	GGC	TGA	1	254201
434	G	S	4e-06	GGC	TCC	1	254201
435	N	N	0.002164	AAC	AAT	550	254201
435	N	T	0.001436	AAC	ACC	365	254201
435	N	S	0.000149	AAC	AGC	38	254201
435	N	Y	0.000165	AAC	TAC	42	254201
435	N	K	0.00059	AAC	AAA	150	254201
435	N	H	0.000173	AAC	CAC	44	254201
435	N	D	0.000146	AAC	GAC	37	254201
435	N	K	3.9e-05	AAC	AAG	10	254201
435	N	Y	4e-06	AAC	TAT	1	254201
435	N	T	8e-06	AAC	ACT	2	254201
435	N	*	4e-06	AAC	TAA	1	254201
435	N	I	1.2e-05	AAC	ATC	3	254201
435	N	T	8e-06	AAC	ACA	2	254201
435	N	T	4e-06	AAC	ACG	1	254201
435	N	S	4e-06	AAC	TCC	1	254201
436	Y	H	0.029071	TAC	CAC	7390	254201
436	Y	Y	0.002797	TAC	TAT	711	254201
436	Y	C	0.000102	TAC	TGC	26	254201
436	Y	S	0.000264	TAC	TCC	67	254201
436	Y	N	0.000464	TAC	AAC	118	254201
436	Y	*	0.000983	TAC	TAA	250	254201
436	Y	D	0.000106	TAC	GAC	27	254201
436	Y	*	1.6e-05	TAC	TAG	4	254201
436	Y	T	8e-06	TAC	ACC	2	254201
436	Y	F	5.5e-05	TAC	TTC	14	254201
436	Y	S	1.2e-05	TAC	TCA	3	254201
436	Y	K	8e-06	TAC	AAA	2	254201
436	Y	R	8e-06	TAC	CGC	2	254201
436	Y	S	4e-06	TAC	AGC	1	254201
436	Y	P	4e-06	TAC	CCC	1	254201
436	Y	L	4e-06	TAC	CTC	1	254201
437	N	D	0.024894	AAC	GAC	6328	254201
437	N	Y	0.006039	AAC	TAC	1535	254201
437	N	N	0.000523	AAC	AAT	133	254201
437	N	I	0.000755	AAC	ATC	192	254201
437	N	H	0.000248	AAC	CAC	63	254201
437	N	K	0.002518	AAC	AAA	640	254201
437	N	T	0.000492	AAC	ACC	125	254201
437	N	K	7.1e-05	AAC	AAG	18	254201
437	N	I	4e-06	AAC	ATA	1	254201
437	N	S	0.000106	AAC	AGC	27	254201
437	N	E	5.5e-05	AAC	GAA	14	254201
437	N	T	8e-06	AAC	ACA	2	254201
437	N	S	4e-06	AAC	TCC	1	254201
437	N	T	8e-06	AAC	ACG	2	254201
437	N	V	8e-06	AAC	GTC	2	254201
437	N	A	4e-06	AAC	GCC	1	254201
437	N	*	1.2e-05	AAC	TAA	3	254201
437	N	*	4e-06	AAC	TAG	1	254201
437	N	M	4e-06	AAC	ATG	1	254201
437	N	G	4e-06	AAC	GGC	1	254201
438	Y	Y	0.005921	TAT	TAC	1505	254201
438	Y	H	9.4e-05	TAT	CAT	24	254201
438	Y	S	0.000582	TAT	TCT	148	254201
438	Y	N	0.000441	TAT	AAT	112	254201
438	Y	F	5.5e-05	TAT	TTT	14	254201
438	Y	*	0.000582	TAT	TAA	148	254201
438	Y	D	0.000448	TAT	GAT	114	254201
438	Y	C	6.7e-05	TAT	TGT	17	254201
438	Y	L	4e-06	TAT	TTG	1	254201
438	Y	*	4.7e-05	TAT	TAG	12	254201
438	Y	K	8e-06	TAT	AAA	2	254201
438	Y	G	4e-06	TAT	GGT	1	254201
438	Y	D	4e-06	TAT	GAC	1	254201
438	Y	E	4e-06	TAT	GAG	1	254201
439	K	K	0.000877	AAG	AAA	223	254201
439	K	R	0.001416	AAG	AGG	360	254201
439	K	E	0.000256	AAG	GAG	65	254201
439	K	Q	0.000661	AAG	CAG	168	254201
439	K	N	0.000964	AAG	AAT	245	254201
439	K	M	0.000236	AAG	ATG	60	254201
439	K	T	0.000342	AAG	ACG	87	254201
439	K	N	0.000224	AAG	AAC	57	254201
439	K	*	2e-05	AAG	TAG	5	254201
439	K	R	4e-06	AAG	AGA	1	254201
439	K	D	4e-06	AAG	GAT	1	254201
440	Y	F	0.000968	TAC	TTC	246	254201
440	Y	Y	0.001365	TAC	TAT	347	254201
440	Y	*	0.00096	TAC	TAA	244	254201
440	Y	S	0.000205	TAC	TCC	52	254201
440	Y	N	0.000806	TAC	AAC	205	254201
440	Y	*	0.000248	TAC	TAG	63	254201
440	Y	H	3.9e-05	TAC	CAC	10	254201
440	Y	D	9.4e-05	TAC	GAC	24	254201
440	Y	C	0.000114	TAC	TGC	29	254201
440	Y	K	4e-06	TAC	AAG	1	254201
440	Y	K	8e-06	TAC	AAA	2	254201
440	Y	T	4e-06	TAC	ACC	1	254201
441	R	R	0.00832	AGA	AGG	2115	254201
441	R	S	0.006684	AGA	AGC	1699	254201
441	R	R	0.001542	AGA	CGA	392	254201
441	R	I	0.002246	AGA	ATA	571	254201
441	R	G	0.00024	AGA	GGA	61	254201
441	R	*	0.00094	AGA	TGA	239	254201
441	R	T	0.000519	AGA	ACA	132	254201
441	R	S	0.000724	AGA	AGT	184	254201
441	R	R	6.7e-05	AGA	CGG	17	254201
441	R	R	0.000252	AGA	CGC	64	254201
441	R	K	3.9e-05	AGA	AAA	10	254201
441	R	C	6.7e-05	AGA	TGT	17	254201
441	R	I	3.9e-05	AGA	ATT	10	254201
441	R	W	2e-05	AGA	TGG	5	254201
441	R	T	0.000114	AGA	ACC	29	254201
441	R	I	0.000146	AGA	ATC	37	254201
441	R	L	5.9e-05	AGA	TTA	15	254201
441	R	M	4.7e-05	AGA	ATG	12	254201
441	R	P	3.1e-05	AGA	CCA	8	254201
441	R	L	7.1e-05	AGA	CTA	18	254201
441	R	L	3.9e-05	AGA	CTC	10	254201
441	R	P	2.4e-05	AGA	CCC	6	254201
441	R	S	4e-06	AGA	TCA	1	254201
441	R	G	8e-06	AGA	GGG	2	254201
441	R	T	4e-06	AGA	ACG	1	254201
441	R	R	1.2e-05	AGA	CGT	3	254201
441	R	T	8e-06	AGA	ACT	2	254201
441	R	C	4e-06	AGA	TGC	1	254201
441	R	V	4e-06	AGA	GTA	1	254201
442	Y	S	0.991212	TAC	TCC	251967	254201
442	Y	F	0.001341	TAC	TTC	341	254201
442	Y	A	0.001924	TAC	GCC	489	254201
442	Y	T	0.001585	TAC	ACC	403	254201
442	Y	S	0.000134	TAC	TCT	34	254201
442	Y	C	0.000334	TAC	TGC	85	254201
442	Y	S	0.00109	TAC	TCA	277	254201
442	Y	V	5.1e-05	TAC	GTC	13	254201
442	Y	P	0.000307	TAC	CCC	78	254201
442	Y	*	8e-06	TAC	TGA	2	254201
442	Y	D	5.5e-05	TAC	GAC	14	254201
442	Y	S	0.000216	TAC	TCG	55	254201
442	Y	L	8e-06	TAC	CTC	2	254201
442	Y	*	1.6e-05	TAC	TAG	4	254201
442	Y	A	8e-06	TAC	GCA	2	254201
442	Y	*	1.2e-05	TAC	TAA	3	254201
442	Y	W	4e-06	TAC	TGG	1	254201
442	Y	I	4e-06	TAC	ATC	1	254201
442	Y	L	4e-06	TAC	TTA	1	254201
442	Y	G	4e-06	TAC	GGC	1	254201
442	Y	T	4e-06	TAC	ACA	1	254201
442	Y	S	4e-06	TAC	AGC	1	254201
443	L	L	0.009933	TTG	CTG	2525	254200
443	L	S	0.001637	TTG	TCG	416	254200
443	L	*	0.002604	TTG	TAG	662	254200
443	L	V	0.002722	TTG	GTG	692	254200
443	L	L	0.000216	TTG	TTA	55	254200
443	L	F	0.002978	TTG	TTT	757	254200
443	L	M	0.001172	TTG	ATG	298	254200
443	L	W	0.000669	TTG	TGG	170	254200
443	L	L	4.3e-05	TTG	CTT	11	254200
443	L	F	0.000126	TTG	TTC	32	254200
443	L	I	2.8e-05	TTG	ATT	7	254200
443	L	K	8.3e-05	TTG	AAG	21	254200
443	L	Q	5.9e-05	TTG	CAG	15	254200
443	L	Y	2.4e-05	TTG	TAT	6	254200
443	L	R	3.5e-05	TTG	CGG	9	254200
443	L	E	5.1e-05	TTG	GAG	13	254200
443	L	V	4e-06	TTG	GTC	1	254200
443	L	G	1.2e-05	TTG	GGG	3	254200
443	L	R	1.2e-05	TTG	AGG	3	254200
443	L	L	1.6e-05	TTG	CTC	4	254200
443	L	P	1.2e-05	TTG	CCG	3	254200
443	L	N	4e-06	TTG	AAT	1	254200
443	L	Y	4e-06	TTG	TAC	1	254200
443	L	T	2e-05	TTG	ACG	5	254200
443	L	A	2e-05	TTG	GCG	5	254200
443	L	V	1.6e-05	TTG	GTT	4	254200
443	L	P	4e-06	TTG	CCC	1	254200
443	L	I	8e-06	TTG	ATC	2	254200
443	L	S	8e-06	TTG	TCT	2	254200
443	L	C	8e-06	TTG	TGC	2	254200
443	L	C	4e-06	TTG	TGT	1	254200
444	R	R	0.0131	AGA	AGG	3330	254200
444	R	G	0.000299	AGA	GGA	76	254200
444	R	R	0.000472	AGA	CGA	120	254200
444	R	I	0.001385	AGA	ATA	352	254200
444	R	S	0.000472	AGA	AGC	120	254200
444	R	*	0.000378	AGA	TGA	96	254200
444	R	S	0.000862	AGA	AGT	219	254200
444	R	K	6.3e-05	AGA	AAA	16	254200
444	R	T	0.000208	AGA	ACA	53	254200
444	R	I	2.8e-05	AGA	ATT	7	254200
444	R	L	8e-06	AGA	TTA	2	254200
444	R	C	4e-06	AGA	TGC	1	254200
444	R	C	1.6e-05	AGA	TGT	4	254200
444	R	I	2e-05	AGA	ATC	5	254200
444	R	M	8e-06	AGA	ATG	2	254200
444	R	S	1.2e-05	AGA	TCA	3	254200
444	R	R	1.6e-05	AGA	CGC	4	254200
444	R	R	4e-06	AGA	CGT	1	254200
444	R	T	4e-06	AGA	ACC	1	254200
444	R	W	8e-06	AGA	TGG	2	254200
444	R	L	4e-06	AGA	CTA	1	254200
444	R	D	4e-06	AGA	GAC	1	254200
444	R	R	4e-06	AGA	CGG	1	254200
445	H	H	0.002172	CAC	CAT	552	254200
445	H	R	0.000606	CAC	CGC	154	254200
445	H	L	0.002022	CAC	CTC	514	254200
445	H	P	0.000917	CAC	CCC	233	254200
445	H	Y	0.000106	CAC	TAC	27	254200
445	H	Q	0.000649	CAC	CAA	165	254200
445	H	N	0.000441	CAC	AAC	112	254200
445	H	K	2.4e-05	CAC	AAA	6	254200
445	H	Q	0.000268	CAC	CAG	68	254200
445	H	D	5.9e-05	CAC	GAC	15	254200
445	H	*	4e-06	CAC	TAA	1	254200
445	H	L	2.4e-05	CAC	CTA	6	254200
445	H	L	2.4e-05	CAC	CTG	6	254200
445	H	I	4e-06	CAC	ATA	1	254200
445	H	I	2e-05	CAC	ATC	5	254200
445	H	T	1.2e-05	CAC	ACC	3	254200
445	H	P	8e-06	CAC	CCA	2	254200
445	H	L	4e-06	CAC	CTT	1	254200
445	H	N	4e-06	CAC	AAT	1	254200
445	H	P	8e-06	CAC	CCT	2	254200
445	H	E	4e-06	CAC	GAA	1	254200
445	H	T	4e-06	CAC	ACG	1	254200
445	H	V	4e-06	CAC	GTC	1	254200
446	G	G	0.0019	GGC	GGG	483	254200
446	G	G	0.003784	GGC	GGT	962	254200
446	G	D	0.001522	GGC	GAC	387	254200
446	G	S	0.002191	GGC	AGC	557	254200
446	G	V	0.002124	GGC	GTC	540	254200
446	G	C	0.001861	GGC	TGC	473	254200
446	G	G	0.000854	GGC	GGA	217	254200
446	G	V	1.6e-05	GGC	GTT	4	254200
446	G	R	4e-06	GGC	CGG	1	254200
446	G	*	6.3e-05	GGC	TGA	16	254200
446	G	R	0.000134	GGC	CGC	34	254200
446	G	A	0.000122	GGC	GCC	31	254200
446	G	N	4e-06	GGC	AAC	1	254200
446	G	F	8.7e-05	GGC	TTC	22	254200
446	G	V	8e-06	GGC	GTG	2	254200
446	G	S	8e-06	GGC	AGT	2	254200
446	G	C	1.2e-05	GGC	TGT	3	254200
446	G	R	4e-06	GGC	AGA	1	254200
446	G	I	4e-06	GGC	ATC	1	254200
446	G	R	4e-06	GGC	AGG	1	254200
446	G	V	2.4e-05	GGC	GTA	6	254200
446	G	D	4e-06	GGC	GAT	1	254200
446	G	W	4e-06	GGC	TGG	1	254200
446	G	A	4e-06	GGC	GCA	1	254200
446	G	A	4e-06	GGC	GCT	1	254200
446	G	L	8e-06	GGC	TTA	2	254200
446	G	Y	4e-06	GGC	TAC	1	254200
446	G	L	4e-06	GGC	TTG	1	254200
447	K	K	0.002408	AAG	AAA	612	254200
447	K	R	0.002168	AAG	AGG	551	254200
447	K	*	0.005787	AAG	TAG	1471	254200
447	K	N	0.002769	AAG	AAT	704	254200
447	K	E	0.000181	AAG	GAG	46	254200
447	K	M	0.001223	AAG	ATG	311	254200
447	K	T	0.000496	AAG	ACG	126	254200
447	K	Y	0.000303	AAG	TAT	77	254200
447	K	Q	0.000205	AAG	CAG	52	254200
447	K	N	0.000208	AAG	AAC	53	254200
447	K	I	7.9e-05	AAG	ATT	20	254200
447	K	F	2.4e-05	AAG	TTT	6	254200
447	K	S	8e-06	AAG	AGT	2	254200
447	K	T	2e-05	AAG	ACT	5	254200
447	K	L	7.5e-05	AAG	TTG	19	254200
447	K	L	4e-06	AAG	CTG	1	254200
447	K	D	4e-06	AAG	GAC	1	254200
447	K	I	8e-06	AAG	ATC	2	254200
447	K	C	4e-06	AAG	TGT	1	254200
447	K	*	1.2e-05	AAG	TAA	3	254200
447	K	I	8e-06	AAG	ATA	2	254200
447	K	S	4e-06	AAG	TCG	1	254200
447	K	H	8e-06	AAG	CAT	2	254200
447	K	Y	8e-06	AAG	TAC	2	254200
447	K	T	4e-06	AAG	ACA	1	254200
448	L	L	0.001676	TTG	TTA	426	254200
448	L	L	0.004001	TTG	CTG	1017	254200
448	L	*	0.000924	TTG	TAG	235	254200
448	L	M	0.00081	TTG	ATG	206	254200
448	L	S	0.000146	TTG	TCG	37	254200
448	L	V	0.000799	TTG	GTG	203	254200
448	L	F	0.000755	TTG	TTT	192	254200
448	L	W	0.000181	TTG	TGG	46	254200
448	L	I	4e-06	TTG	ATC	1	254200
448	L	Q	2.4e-05	TTG	CAG	6	254200
448	L	F	5.5e-05	TTG	TTC	14	254200
448	L	K	4e-06	TTG	AAG	1	254200
448	L	P	8e-06	TTG	CCG	2	254200
448	L	I	4e-06	TTG	ATT	1	254200
448	L	I	4e-06	TTG	ATA	1	254200
448	L	C	4e-06	TTG	TGT	1	254200
448	L	A	1.2e-05	TTG	GCG	3	254200
448	L	Y	4e-06	TTG	TAT	1	254200
448	L	E	1.2e-05	TTG	GAG	3	254200
448	L	Y	4e-06	TTG	TAC	1	254200
448	L	V	4e-06	TTG	GTT	1	254200
448	L	*	4e-06	TTG	TGA	1	254200
449	R	R	0.001928	AGG	CGG	490	254200
449	R	G	0.00867	AGG	GGG	2204	254200
449	R	R	0.002105	AGG	AGA	535	254200
449	R	K	0.00192	AGG	AAG	488	254200
449	R	S	0.000161	AGG	AGC	41	254200
449	R	S	0.001385	AGG	AGT	352	254200
449	R	W	0.00144	AGG	TGG	366	254200
449	R	M	0.001916	AGG	ATG	487	254200
449	R	C	5.1e-05	AGG	TGT	13	254200
449	R	T	0.000323	AGG	ACG	82	254200
449	R	N	8e-06	AGG	AAT	2	254200
449	R	*	8e-06	AGG	TGA	2	254200
449	R	L	4.3e-05	AGG	TTG	11	254200
449	R	I	3.9e-05	AGG	ATT	10	254200
449	R	F	8e-06	AGG	TTT	2	254200
449	R	V	1.6e-05	AGG	GTG	4	254200
449	R	K	4e-06	AGG	AAA	1	254200
449	R	L	8e-06	AGG	CTG	2	254200
449	R	G	8e-06	AGG	GGT	2	254200
449	R	G	4e-06	AGG	GGC	1	254200
449	R	R	4e-06	AGG	CGT	1	254200
449	R	T	4e-06	AGG	ACT	1	254200
449	R	E	4e-06	AGG	GAG	1	254200
450	P	P	0.00736	CCA	CCG	1871	254200
450	P	Q	0.002699	CCA	CAA	686	254200
450	P	T	0.00225	CCA	ACA	572	254200
450	P	S	0.000193	CCA	TCA	49	254200
450	P	P	0.000566	CCA	CCT	144	254200
450	P	L	8e-06	CCA	CTG	2	254200
450	P	L	0.000114	CCA	CTA	29	254200
450	P	T	2e-05	CCA	ACT	5	254200
450	P	R	0.000193	CCA	CGA	49	254200
450	P	R	8e-06	CCA	AGA	2	254200
450	P	A	0.000165	CCA	GCA	42	254200
450	P	P	0.000134	CCA	CCC	34	254200
450	P	K	5.5e-05	CCA	AAA	14	254200
450	P	A	4e-06	CCA	GCT	1	254200
450	P	H	2.8e-05	CCA	CAT	7	254200
450	P	L	4e-06	CCA	CTC	1	254200
450	P	Q	3.5e-05	CCA	CAG	9	254200
450	P	T	4e-06	CCA	ACG	1	254200
450	P	H	8e-06	CCA	CAC	2	254200
450	P	R	8e-06	CCA	CGT	2	254200
450	P	E	2e-05	CCA	GAA	5	254200
450	P	*	4e-06	CCA	TAA	1	254200
450	P	I	4e-06	CCA	ATT	1	254200
450	P	L	4e-06	CCA	CTT	1	254200
450	P	N	4e-06	CCA	AAT	1	254200
451	F	F	0.006467	TTT	TTC	1644	254200
451	F	L	0.001605	TTT	CTT	408	254200
451	F	I	0.004972	TTT	ATT	1264	254200
451	F	L	0.000897	TTT	TTA	228	254200
451	F	Y	0.00048	TTT	TAT	122	254200
451	F	S	0.000287	TTT	TCT	73	254200
451	F	L	0.000303	TTT	TTG	77	254200
451	F	C	0.000389	TTT	TGT	99	254200
451	F	I	9.4e-05	TTT	ATA	24	254200
451	F	V	7.1e-05	TTT	GTT	18	254200
451	F	I	1.6e-05	TTT	ATC	4	254200
451	F	P	1.2e-05	TTT	CCT	3	254200
451	F	*	1.2e-05	TTT	TGA	3	254200
451	F	S	5.1e-05	TTT	AGT	13	254200
451	F	S	4e-06	TTT	TCA	1	254200
451	F	N	4e-06	TTT	AAT	1	254200
451	F	L	1.6e-05	TTT	CTA	4	254200
451	F	*	8e-06	TTT	TAA	2	254200
451	F	H	8e-06	TTT	CAT	2	254200
451	F	L	8e-06	TTT	CTC	2	254200
451	F	R	4e-06	TTT	AGA	1	254200
451	F	M	3.1e-05	TTT	ATG	8	254200
451	F	T	4e-06	TTT	ACT	1	254200
451	F	V	8e-06	TTT	GTC	2	254200
451	F	*	4e-06	TTT	TAG	1	254200
452	E	E	0.009626	GAA	GAG	2447	254200
452	E	G	0.004162	GAA	GGA	1058	254200
452	E	G	0.000134	GAA	GGG	34	254200
452	E	*	0.002227	GAA	TAA	566	254200
452	E	D	0.001688	GAA	GAT	429	254200
452	E	D	0.000334	GAA	GAC	85	254200
452	E	Q	6.7e-05	GAA	CAA	17	254200
452	E	V	1.2e-05	GAA	GTT	3	254200
452	E	V	0.000397	GAA	GTA	101	254200
452	E	A	9.8e-05	GAA	GCA	25	254200
452	E	*	1.2e-05	GAA	TGA	3	254200
452	E	Y	5.1e-05	GAA	TAT	13	254200
452	E	K	2e-05	GAA	AAA	5	254200
452	E	F	4e-06	GAA	TTT	1	254200
452	E	L	3.1e-05	GAA	TTA	8	254200
452	E	P	4e-06	GAA	CCA	1	254200
452	E	G	1.2e-05	GAA	GGT	3	254200
452	E	V	1.2e-05	GAA	GTG	3	254200
452	E	H	4e-06	GAA	CAC	1	254200
452	E	S	8e-06	GAA	TCA	2	254200
452	E	R	4e-06	GAA	AGA	1	254200
453	R	R	0.014894	AGA	AGG	3786	254200
453	R	K	0.000228	AGA	AAA	58	254200
453	R	I	0.002042	AGA	ATA	519	254200
453	R	G	8.3e-05	AGA	GGA	21	254200
453	R	S	0.001105	AGA	AGT	281	254200
453	R	*	0.000637	AGA	TGA	162	254200
453	R	I	5.5e-05	AGA	ATT	14	254200
453	R	L	5.9e-05	AGA	TTA	15	254200
453	R	C	1.2e-05	AGA	TGT	3	254200
453	R	T	0.000102	AGA	ACA	26	254200
453	R	R	0.00011	AGA	CGA	28	254200
453	R	M	2.8e-05	AGA	ATG	7	254200
453	R	W	1.2e-05	AGA	TGG	3	254200
453	R	R	8e-06	AGA	CGG	2	254200
453	R	S	3.5e-05	AGA	AGC	9	254200
453	R	T	4e-06	AGA	ACG	1	254200
453	R	L	4e-06	AGA	CTA	1	254200
453	R	F	1.2e-05	AGA	TTT	3	254200
453	R	S	4e-06	AGA	TCT	1	254200
453	R	D	4e-06	AGA	GAT	1	254200
454	D	D	0.005539	GAT	GAC	1408	254200
454	D	Y	0.004906	GAT	TAT	1247	254200
454	D	E	0.0007	GAT	GAA	178	254200
454	D	G	9.4e-05	GAT	GGT	24	254200
454	D	N	2.4e-05	GAT	AAT	6	254200
454	D	V	0.000586	GAT	GTT	149	254200
454	D	E	0.000338	GAT	GAG	86	254200
454	D	H	0.00011	GAT	CAT	28	254200
454	D	F	8.7e-05	GAT	TTT	22	254200
454	D	A	1.2e-05	GAT	GCT	3	254200
454	D	Y	1.2e-05	GAT	TAC	3	254200
454	D	*	2.4e-05	GAT	TAA	6	254200
454	D	V	8e-06	GAT	GTA	2	254200
454	D	C	4e-06	GAT	TGT	1	254200
454	D	Q	4e-06	GAT	CAA	1	254200
454	D	Q	4e-06	GAT	CAG	1	254200
454	D	I	4e-06	GAT	ATA	1	254200
454	D	L	4e-06	GAT	TTA	1	254200
455	I	T	0.00788	ATT	ACT	2003	254200
455	I	V	0.00858	ATT	GTT	2181	254200
455	I	I	0.008824	ATT	ATC	2243	254200
455	I	I	0.000535	ATT	ATA	136	254200
455	I	M	0.001019	ATT	ATG	259	254200
455	I	S	0.00059	ATT	AGT	150	254200
455	I	F	0.000893	ATT	TTT	227	254200
455	I	S	2.4e-05	ATT	TCT	6	254200
455	I	N	0.000189	ATT	AAT	48	254200
455	I	N	4e-06	ATT	AAC	1	254200
455	I	L	6.3e-05	ATT	CTT	16	254200
455	I	L	8e-06	ATT	CTC	2	254200
455	I	V	4e-06	ATT	GTG	1	254200
455	I	K	4e-06	ATT	AAA	1	254200
455	I	T	1.2e-05	ATT	ACA	3	254200
455	I	D	8e-06	ATT	GAT	2	254200
455	I	A	4e-06	ATT	GCT	1	254200
455	I	T	4e-06	ATT	ACG	1	254200
455	I	L	1.2e-05	ATT	CTG	3	254200
455	I	V	8e-06	ATT	GTC	2	254200
455	I	L	4e-06	ATT	CTA	1	254200
455	I	P	4e-06	ATT	CCT	1	254200
455	I	K	4e-06	ATT	AAG	1	254200
456	S	S	0.004315	TCT	TCC	1097	254200
456	S	T	0.001251	TCT	ACT	318	254200
456	S	S	0.000248	TCT	TCA	63	254200
456	S	S	0.000551	TCT	TCG	140	254200
456	S	Y	0.00059	TCT	TAT	150	254200
456	S	T	8e-06	TCT	ACG	2	254200
456	S	A	1.6e-05	TCT	GCT	4	254200
456	S	*	4e-06	TCT	TAA	1	254200
456	S	P	9.4e-05	TCT	CCT	24	254200
456	S	C	2e-05	TCT	TGT	5	254200
456	S	P	4e-06	TCT	CCC	1	254200
456	S	F	4e-06	TCT	TTT	1	254200
456	S	T	1.2e-05	TCT	ACA	3	254200
456	S	W	4e-06	TCT	TGG	1	254200
456	S	N	4e-06	TCT	AAT	1	254200
456	S	A	4e-06	TCT	GCC	1	254200
456	S	L	4e-06	TCT	CTA	1	254200
456	S	*	4e-06	TCT	TAG	1	254200
457	N	N	0.001707	AAC	AAT	434	254200
457	N	D	0.000657	AAC	GAC	167	254200
457	N	I	0.001113	AAC	ATC	283	254200
457	N	S	0.000338	AAC	AGC	86	254200
457	N	T	0.000787	AAC	ACC	200	254200
457	N	I	8e-06	AAC	ATA	2	254200
457	N	Y	0.000744	AAC	TAC	189	254200
457	N	K	0.000169	AAC	AAA	43	254200
457	N	H	7.1e-05	AAC	CAC	18	254200
457	N	F	3.9e-05	AAC	TTC	10	254200
457	N	P	1.2e-05	AAC	CCC	3	254200
457	N	K	2e-05	AAC	AAG	5	254200
457	N	L	4e-06	AAC	TTG	1	254200
457	N	T	4e-06	AAC	ACT	1	254200
457	N	T	8e-06	AAC	ACA	2	254200
457	N	Y	8e-06	AAC	TAT	2	254200
457	N	T	4e-06	AAC	ACG	1	254200
457	N	S	4e-06	AAC	TCC	1	254200
458	V	I	0.002246	GTC	ATC	571	254200
458	V	A	0.007974	GTC	GCC	2027	254200
458	V	L	0.000551	GTC	CTC	140	254200
458	V	V	0.000252	GTC	GTT	64	254200
458	V	D	0.000224	GTC	GAC	57	254200
458	V	F	0.00129	GTC	TTC	328	254200
458	V	G	0.000586	GTC	GGC	149	254200
458	V	V	0.00048	GTC	GTA	122	254200
458	V	L	1.6e-05	GTC	TTA	4	254200
458	V	V	0.000114	GTC	GTG	29	254200
458	V	G	4e-06	GTC	GGT	1	254200
458	V	L	4e-06	GTC	TTG	1	254200
458	V	P	4e-06	GTC	CCC	1	254200
458	V	L	4e-06	GTC	CTA	1	254200
458	V	G	4e-06	GTC	GGA	1	254200
458	V	S	4e-06	GTC	TCC	1	254200
458	V	S	4e-06	GTC	TCA	1	254200
459	P	P	0.021271	CCA	CCG	5407	254200
459	P	P	0.001896	CCA	CCT	482	254200
459	P	S	0.000378	CCA	TCA	96	254200
459	P	P	0.000409	CCA	CCC	104	254200
459	P	T	0.003159	CCA	ACA	803	254200
459	P	Q	0.001208	CCA	CAA	307	254200
459	P	A	0.000102	CCA	GCA	26	254200
459	P	L	3.5e-05	CCA	CTA	9	254200
459	P	T	7.9e-05	CCA	ACT	20	254200
459	P	R	0.000205	CCA	CGA	52	254200
459	P	I	4e-06	CCA	ATA	1	254200
459	P	R	4.7e-05	CCA	AGA	12	254200
459	P	H	5.1e-05	CCA	CAT	13	254200
459	P	R	2e-05	CCA	CGT	5	254200
459	P	Q	2e-05	CCA	CAG	5	254200
459	P	T	1.6e-05	CCA	ACG	4	254200
459	P	A	1.2e-05	CCA	GCT	3	254200
459	P	R	4e-06	CCA	CGG	1	254200
459	P	S	4e-06	CCA	AGT	1	254200
459	P	E	4e-06	CCA	GAA	1	254200
459	P	K	1.6e-05	CCA	AAA	4	254200
459	P	D	4e-06	CCA	GAT	1	254200
459	P	A	4e-06	CCA	GCG	1	254200
460	F	Y	0.006404	TTC	TAC	1628	254200
460	F	V	0.011577	TTC	GTC	2943	254200
460	F	S	0.00046	TTC	TCC	117	254200
460	F	F	0.000814	TTC	TTT	207	254200
460	F	L	0.000393	TTC	TTA	100	254200
460	F	L	0.000161	TTC	CTC	41	254200
460	F	D	7.5e-05	TTC	GAC	19	254200
460	F	*	4e-06	TTC	TAG	1	254200
460	F	I	3.5e-05	TTC	ATC	9	254200
460	F	C	4.7e-05	TTC	TGC	12	254200
460	F	L	5.1e-05	TTC	TTG	13	254200
460	F	C	4e-06	TTC	TGT	1	254200
460	F	G	8e-06	TTC	GGC	2	254200
460	F	V	4e-06	TTC	GTT	1	254200
460	F	V	4e-06	TTC	GTA	1	254200
460	F	S	4e-06	TTC	TCT	1	254200
460	F	A	4e-06	TTC	GCC	1	254200
460	F	*	4e-06	TTC	TAA	1	254200
461	S	S	0.009138	TCT	TCC	2323	254200
461	S	S	0.002773	TCT	TCA	705	254200
461	S	A	0.000248	TCT	GCT	63	254200
461	S	P	0.000134	TCT	CCT	34	254200
461	S	T	0.00061	TCT	ACT	155	254200
461	S	Y	0.000657	TCT	TAT	167	254200
461	S	S	0.000303	TCT	TCG	77	254200
461	S	T	1.2e-05	TCT	ACA	3	254200
461	S	*	8e-06	TCT	TAA	2	254200
461	S	*	4e-06	TCT	TAG	1	254200
461	S	D	4e-06	TCT	GAT	1	254200
461	S	F	2.4e-05	TCT	TTT	6	254200
461	S	C	3.9e-05	TCT	TGT	10	254200
461	S	P	4e-06	TCT	CCG	1	254200
461	S	P	4e-06	TCT	CCA	1	254200
461	S	T	4e-06	TCT	ACC	1	254200
461	S	T	4e-06	TCT	ACG	1	254200
461	S	L	4e-06	TCT	CTC	1	254200
462	P	L	0.182132	CCA	CTA	46298	254200
462	P	P	0.012156	CCA	CCG	3090	254200
462	P	P	0.006967	CCA	CCT	1771	254200
462	P	T	0.014559	CCA	ACA	3701	254200
462	P	L	0.003847	CCA	CTG	978	254200
462	P	P	0.000704	CCA	CCC	179	254200
462	P	S	0.000205	CCA	TCA	52	254200
462	P	R	0.000775	CCA	CGA	197	254200
462	P	Q	0.000559	CCA	CAA	142	254200
462	P	A	0.000114	CCA	GCA	29	254200
462	P	L	0.000252	CCA	CTT	64	254200
462	P	H	3.9e-05	CCA	CAT	10	254200
462	P	L	9.4e-05	CCA	CTC	24	254200
462	P	R	1.2e-05	CCA	AGA	3	254200
462	P	I	0.000134	CCA	ATA	34	254200
462	P	A	4e-06	CCA	GCC	1	254200
462	P	V	2.4e-05	CCA	GTA	6	254200
462	P	A	4e-06	CCA	GCG	1	254200
462	P	H	8e-06	CCA	CAC	2	254200
462	P	T	2.4e-05	CCA	ACT	6	254200
462	P	A	3.1e-05	CCA	GCT	8	254200
462	P	I	8e-06	CCA	ATT	2	254200
462	P	Q	4e-06	CCA	CAG	1	254200
462	P	R	4e-06	CCA	CGT	1	254200
462	P	K	4e-06	CCA	AAA	1	254200
462	P	E	4e-06	CCA	GAA	1	254200
462	P	V	4e-06	CCA	GTT	1	254200
462	P	T	8e-06	CCA	ACG	2	254200
462	P	L	4e-06	CCA	TTG	1	254200
463	D	D	0.011192	GAT	GAC	2845	254200
463	D	G	0.001133	GAT	GGT	288	254200
463	D	V	0.001113	GAT	GTT	283	254200
463	D	G	4.7e-05	GAT	GGC	12	254200
463	D	Y	0.000622	GAT	TAT	158	254200
463	D	N	3.5e-05	GAT	AAT	9	254200
463	D	E	0.000295	GAT	GAA	75	254200
463	D	E	0.000452	GAT	GAG	115	254200
463	D	A	0.000228	GAT	GCT	58	254200
463	D	H	5.9e-05	GAT	CAT	15	254200
463	D	V	8e-06	GAT	GTG	2	254200
463	D	A	4e-06	GAT	GCA	1	254200
463	D	F	8e-06	GAT	TTT	2	254200
463	D	H	4e-06	GAT	CAC	1	254200
463	D	V	1.2e-05	GAT	GTC	3	254200
463	D	L	4e-06	GAT	TTA	1	254200
463	D	Y	8e-06	GAT	TAC	2	254200
463	D	*	4e-06	GAT	TAG	1	254200
463	D	*	4e-06	GAT	TAA	1	254200
464	G	D	0.003234	GGT	GAT	822	254200
464	G	G	0.002659	GGT	GGC	676	254200
464	G	G	0.000216	GGT	GGA	55	254200
464	G	S	0.000232	GGT	AGT	59	254200
464	G	C	0.002439	GGT	TGT	620	254200
464	G	V	0.001098	GGT	GTT	279	254200
464	G	R	7.5e-05	GGT	CGT	19	254200
464	G	A	8.7e-05	GGT	GCT	22	254200
464	G	Y	1.6e-05	GGT	TAT	4	254200
464	G	G	0.00013	GGT	GGG	33	254200
464	G	F	3.5e-05	GGT	TTT	9	254200
464	G	R	4e-06	GGT	AGG	1	254200
464	G	E	4e-06	GGT	GAG	1	254200
464	G	R	4e-06	GGT	CGA	1	254200
464	G	V	4e-06	GGT	GTC	1	254200
464	G	C	8e-06	GGT	TGC	2	254200
464	G	D	8e-06	GGT	GAC	2	254200
464	G	E	4e-06	GGT	GAA	1	254200
465	K	E	0.017864	AAA	GAA	4541	254200
465	K	K	0.023666	AAA	AAG	6016	254200
465	K	N	0.007333	AAA	AAC	1864	254200
465	K	I	0.011975	AAA	ATA	3044	254200
465	K	R	0.006947	AAA	AGA	1766	254200
465	K	N	0.001341	AAA	AAT	341	254200
465	K	T	0.000649	AAA	ACA	165	254200
465	K	V	0.000106	AAA	GTA	27	254200
465	K	*	0.000692	AAA	TAA	176	254200
465	K	D	8e-06	AAA	GAT	2	254200
465	K	*	3.1e-05	AAA	TAG	8	254200
465	K	M	2.4e-05	AAA	ATG	6	254200
465	K	Q	3.9e-05	AAA	CAA	10	254200
465	K	I	1.6e-05	AAA	ATC	4	254200
465	K	F	4e-06	AAA	TTT	1	254200
465	K	H	4e-06	AAA	CAC	1	254200
465	K	Y	1.2e-05	AAA	TAC	3	254200
465	K	E	1.2e-05	AAA	GAG	3	254200
465	K	L	8e-06	AAA	TTA	2	254200
465	K	R	4e-06	AAA	AGG	1	254200
465	K	D	1.6e-05	AAA	GAC	4	254200
465	K	I	1.6e-05	AAA	ATT	4	254200
465	K	G	4e-06	AAA	GGA	1	254200
465	K	Y	1.2e-05	AAA	TAT	3	254200
465	K	T	8e-06	AAA	ACG	2	254200
465	K	T	4e-06	AAA	ACT	1	254200
465	K	F	4e-06	AAA	TTC	1	254200
465	K	S	4e-06	AAA	TCA	1	254200
466	P	P	0.010732	CCA	CCG	2728	254200
466	P	P	0.005629	CCA	CCT	1431	254200
466	P	S	0.0012	CCA	TCA	305	254200
466	P	L	0.001416	CCA	CTA	360	254200
466	P	A	0.000216	CCA	GCA	55	254200
466	P	P	0.000563	CCA	CCC	143	254200
466	P	T	0.001943	CCA	ACA	494	254200
466	P	Q	0.000358	CCA	CAA	91	254200
466	P	T	5.5e-05	CCA	ACT	14	254200
466	P	H	1.2e-05	CCA	CAT	3	254200
466	P	Q	1.2e-05	CCA	CAG	3	254200
466	P	R	2.8e-05	CCA	CGA	7	254200
466	P	A	4e-06	CCA	GCT	1	254200
466	P	K	1.2e-05	CCA	AAA	3	254200
466	P	N	4e-06	CCA	AAT	1	254200
466	P	G	4e-06	CCA	GGT	1	254200
466	P	H	4e-06	CCA	CAC	1	254200
466	P	R	4e-06	CCA	CGT	1	254200
466	P	T	8e-06	CCA	ACG	2	254200
466	P	R	4e-06	CCA	AGA	1	254200
467	C	C	0.006656	TGT	TGC	1692	254200
467	C	G	0.000515	TGT	GGT	131	254200
467	C	*	8.7e-05	TGT	TGA	22	254200
467	C	F	0.001133	TGT	TTT	288	254200
467	C	Y	5.9e-05	TGT	TAT	15	254200
467	C	R	0.000161	TGT	CGT	41	254200
467	C	G	8e-06	TGT	GGC	2	254200
467	C	S	9.4e-05	TGT	TCT	24	254200
467	C	W	0.000153	TGT	TGG	39	254200
467	C	S	7.1e-05	TGT	AGT	18	254200
467	C	R	4e-06	TGT	CGC	1	254200
467	C	I	4e-06	TGT	ATT	1	254200
467	C	T	4e-06	TGT	ACT	1	254200
467	C	R	4e-06	TGT	AGG	1	254200
467	C	L	4e-06	TGT	TTA	1	254200
467	C	F	8e-06	TGT	TTC	2	254200
467	C	A	4e-06	TGT	GCT	1	254200
468	T	T	0.01022	ACT	ACC	2598	254200
468	T	T	0.00057	ACT	ACA	145	254200
468	T	I	0.000783	ACT	ATT	199	254200
468	T	S	0.000755	ACT	AGT	192	254200
468	T	A	0.001381	ACT	GCT	351	254200
468	T	S	0.000704	ACT	TCT	179	254200
468	T	N	0.00024	ACT	AAT	61	254200
468	T	Y	4e-06	ACT	TAT	1	254200
468	T	T	0.000122	ACT	ACG	31	254200
468	T	P	6.3e-05	ACT	CCT	16	254200
468	T	A	8e-06	ACT	GCC	2	254200
468	T	P	4e-06	ACT	CCC	1	254200
468	T	S	4e-06	ACT	AGC	1	254200
468	T	H	4e-06	ACT	CAT	1	254200
468	T	C	4e-06	ACT	TGT	1	254200
469	P	P	0.009327	CCA	CCG	2371	254200
469	P	P	0.001129	CCA	CCT	287	254200
469	P	T	0.000555	CCA	ACA	141	254200
469	P	L	3.9e-05	CCA	CTA	10	254200
469	P	P	0.000252	CCA	CCC	64	254200
469	P	Q	0.000492	CCA	CAA	125	254200
469	P	A	0.000142	CCA	GCA	36	254200
469	P	R	3.1e-05	CCA	CGA	8	254200
469	P	H	4e-06	CCA	CAT	1	254200
469	P	R	8e-06	CCA	CGT	2	254200
469	P	A	4e-06	CCA	GCT	1	254200
469	P	K	8e-06	CCA	AAA	2	254200
469	P	S	1.6e-05	CCA	TCA	4	254200
469	P	T	8e-06	CCA	ACG	2	254200
469	P	A	4e-06	CCA	GCC	1	254200
470	P	P	0.003576	CCA	CCT	909	254200
470	P	R	0.001983	CCA	CGA	504	254200
470	P	R	0.000688	CCA	CGG	175	254200
470	P	P	0.006585	CCA	CCG	1674	254200
470	P	P	0.000311	CCA	CCC	79	254200
470	P	Q	0.000138	CCA	CAA	35	254200
470	P	L	6.7e-05	CCA	CTA	17	254200
470	P	S	4.3e-05	CCA	TCA	11	254200
470	P	T	0.0005	CCA	ACA	127	254200
470	P	A	9.4e-05	CCA	GCA	24	254200
470	P	H	1.6e-05	CCA	CAT	4	254200
470	P	A	1.6e-05	CCA	GCT	4	254200
470	P	T	1.2e-05	CCA	ACT	3	254200
470	P	S	4e-06	CCA	TCG	1	254200
470	P	R	4e-06	CCA	AGA	1	254200
470	P	R	4e-06	CCA	CGT	1	254200
470	P	K	4e-06	CCA	AAA	1	254200
470	P	T	4e-06	CCA	ACC	1	254200
470	P	E	4e-06	CCA	GAA	1	254200
471	A	A	0.006994	GCT	GCC	1778	254200
471	A	A	0.003104	GCT	GCA	789	254200
471	A	S	0.002026	GCT	TCT	515	254200
471	A	T	0.000244	GCT	ACT	62	254200
471	A	G	9e-05	GCT	GGT	23	254200
471	A	D	0.000924	GCT	GAT	235	254200
471	A	A	0.000118	GCT	GCG	30	254200
471	A	C	4e-06	GCT	TGT	1	254200
471	A	V	4.7e-05	GCT	GTT	12	254200
471	A	P	5.1e-05	GCT	CCT	13	254200
471	A	S	1.2e-05	GCT	TCA	3	254200
471	A	P	4e-06	GCT	CCC	1	254200
471	A	Y	1.2e-05	GCT	TAT	3	254200
471	A	E	4e-06	GCT	GAG	1	254200
471	A	E	4e-06	GCT	GAA	1	254200
471	A	D	4e-06	GCT	GAC	1	254200
472	L	F	0.822309	TTG	TTT	209031	254200
472	L	F	0.001762	TTG	TTC	448	254200
472	L	L	0.000523	TTG	CTT	133	254200
472	L	L	0.000606	TTG	CTG	154	254200
472	L	S	8.3e-05	TTG	TCT	21	254200
472	L	Y	0.000205	TTG	TAT	52	254200
472	L	L	0.000114	TTG	TTA	29	254200
472	L	I	0.000185	TTG	ATT	47	254200
472	L	C	3.1e-05	TTG	TGT	8	254200
472	L	V	5.9e-05	TTG	GTT	15	254200
472	L	V	3.1e-05	TTG	GTG	8	254200
472	L	*	2.8e-05	TTG	TAG	7	254200
472	L	S	2e-05	TTG	TCG	5	254200
472	L	M	8e-06	TTG	ATG	2	254200
472	L	Y	4e-06	TTG	TAC	1	254200
472	L	W	4e-06	TTG	TGG	1	254200
473	N	N	0.004312	AAT	AAC	1096	254200
473	N	K	0.001334	AAT	AAG	339	254200
473	N	Y	0.001208	AAT	TAT	307	254200
473	N	I	0.001424	AAT	ATT	362	254200
473	N	T	0.000366	AAT	ACT	93	254200
473	N	S	6.7e-05	AAT	AGT	17	254200
473	N	D	0.000102	AAT	GAT	26	254200
473	N	H	0.000153	AAT	CAT	39	254200
473	N	*	8e-06	AAT	TAG	2	254200
473	N	K	2.8e-05	AAT	AAA	7	254200
473	N	F	3.9e-05	AAT	TTT	10	254200
473	N	I	4e-06	AAT	ATC	1	254200
473	N	I	4e-06	AAT	ATA	1	254200
473	N	D	4e-06	AAT	GAC	1	254200
473	N	S	1.2e-05	AAT	TCT	3	254200
473	N	M	2e-05	AAT	ATG	5	254200
473	N	T	4e-06	AAT	ACC	1	254200
473	N	Y	1.6e-05	AAT	TAC	4	254200
473	N	H	4e-06	AAT	CAC	1	254200
474	C	C	0.000787	TGC	TGT	200	254200
474	C	G	0.001062	TGC	GGC	270	254200
474	C	F	0.001518	TGC	TTC	386	254200
474	C	*	0.001684	TGC	TGA	428	254200
474	C	S	6.7e-05	TGC	AGC	17	254200
474	C	Y	8.3e-05	TGC	TAC	21	254200
474	C	R	0.000122	TGC	CGC	31	254200
474	C	L	5.9e-05	TGC	TTA	15	254200
474	C	W	5.1e-05	TGC	TGG	13	254200
474	C	L	4e-06	TGC	TTG	1	254200
474	C	G	8e-06	TGC	GGA	2	254200
474	C	V	1.6e-05	TGC	GTC	4	254200
474	C	S	3.5e-05	TGC	TCC	9	254200
475	Y	Y	0.013812	TAT	TAC	3511	254200
475	Y	F	0.000893	TAT	TTT	227	254200
475	Y	D	0.000382	TAT	GAT	97	254200
475	Y	H	0.000122	TAT	CAT	31	254200
475	Y	*	0.000142	TAT	TAG	36	254200
475	Y	*	4.7e-05	TAT	TAA	12	254200
475	Y	C	8.7e-05	TAT	TGT	22	254200
475	Y	N	5.5e-05	TAT	AAT	14	254200
475	Y	S	8e-06	TAT	TCT	2	254200
475	Y	D	8e-06	TAT	GAC	2	254200
475	Y	N	4e-06	TAT	AAC	1	254200
475	Y	F	1.2e-05	TAT	TTC	3	254200
475	Y	H	4e-06	TAT	CAC	1	254200
476	W	R	0.000236	TGG	CGG	60	254200
476	W	L	0.002179	TGG	TTG	554	254200
[truncated: 338 more rows]
